# Supplementary material for: Crystal structure and Hirshfeld surface analysis of diethyl 2-[4-(4-fluoro­phen­yl)-2-methyl-4-oxobutan-2-yl]malonate
Source: Acta Crystallogr E Crystallogr Commun. 2018 Sep 7;74(Pt 10):1388–91. doi: 10.1107/S2056989018012094 (PMC6176437; doi:10.1107/S2056989018012094)
Supplement: Supplementary file 1 [file e-74-01388-sup1.cif]

##############################################################################
#                                                                            #
# This CIF contains the data in a paper accepted for publication in          #
# Acta Crystallographica Section E. It conforms to the requirements of       #
# Notes for Authors for Acta Crystallographica Section E, and has been       #
# peer reviewed under the auspices of the IUCr Commission on Journals.       #
#                                                                            #
# Full details of the Crystallographic Information File format               #
# are given in the paper "The Crystallographic Information File (CIF):       #
# a New Standard Archive File for Crystallography" by S. R. Hall, F. H.      #
# Allen and I. D. Brown [Acta Cryst. (1991), A47, 655-685].                  #
#                                                                            #
# The current version of the core CIF dictionary is obtainable from          #
# ftp://ftp.iucr.org/pub/cif_core.dic.                                       #
#                                                                            #
# Software is freely available for graphical display of the structure(s)     #
# in this CIF. For information consult the CIF software page                 #
# http://www.iucr.org/resources/cif/software.                                #
#                                                                            #
# This file may be used for bona fide research purposes within the           #
# scientific community so long as proper attribution is given to the journal # 
# article from which it was obtained.                                        #
#                                                                            #
##############################################################################
data_I
_database_code_depnum_ccdc_archive 'CCDC 1863914'
_audit_creation_method     'SHELXL-2014/7'
_journal_date_recd_electronic     2018-07-31
_journal_date_accepted     2018-08-25
_journal_name_full     'Acta Crystallographica, Section E'
_journal_year     2018
_journal_volume     74
_journal_issue     10
_journal_page_first     1388
_journal_page_last     1391
_journal_paper_category     GO
_journal_paper_doi     10.1107/S2056989018012094
_journal_coeditor_code     YK2116
_publ_contact_author_name
;
Susanta K. Nayak, K. N. Venugopala
;
_publ_contact_author_address
;
Department of Chemistry
Visvesvaraya National Institute of Technology
Nagpur 440010
Maharashtra
India
Department of Biotechnology and Food Technology
Durban University of Technology
Durban 4001
South Africa
;
_publ_contact_author_email
;
sknayak@chm.vnit.ac.in, nksusa@gmail.com, katharigattav@dut.ac.za
;
_publ_contact_author_fax      917122223230
_publ_contact_author_phone      917122221610
_publ_section_title
;
Crystal structure and Hirshfeld surface analysis of diethyl
2-[4-(4-fluorophenyl)-2-methyl-4-oxobutan-2-yl]malonate
;
loop_
    _publ_author_name
    _publ_author_address
    'Chandrashekharappa, Sandeep'
;
Institute for Stem Cell Biology and Regenerative Medicine (inStem),
GKVK Campus, Bellary Road, Bangalore 560 065, Karnataka, India
;
    'Bairagi, Keshab M.'
;
Department of Chemistry, Visvesvaraya National Institute of Technology,
Nagpur 440 010, Maharashtra, India
;
    'Mohan, Mahendra K.'
;
Institute for Stem Cell Biology and Regenerative Medicine (inStem),
GKVK Campus, Bellary Road, Bangalore 560 065, Karnataka, India
;
    'Venugopala, Katharigatta N.'
;
Department of Biotechnology and Food Technology,
Durban University of Technology, Durban 4001, South Africa
;
    'Susanta K. Nayak'
;
Department of Chemistry, Visvesvaraya National Institute of Technology,
Nagpur 440 010, Maharashtra, India
;
_publ_section_synopsis
;
The title compound was synthesized by reacting diethyl malonate with
1-(4-fluorophenyl)-3-methylbut-2-en-1-one. In the crystal, the molecules are
joined by C---H...O contacts into infinite chains along the <i>b-</i>axis
direction with a <i>C</i>(6) graph-set motif.
;
_chemical_name_systematic
;
Diethyl 2-[4-(4-fluorophenyl)-2-methyl-4-oxobutan-2-yl]propanedioate
;
_chemical_name_common
;
Diethyl 2-[4-(4-fluorophenyl)-2-methyl-4-oxobutan-2-yl]malonate
;
_chemical_formula_moiety     'C18 H23 F O5'
_chemical_formula_sum     'C18 H23 F O5'
_chemical_formula_iupac     'C18 H23 F O5'
_chemical_formula_weight     338.36
_chemical_melting_point     ?
_shelx_space_group_comment
;
The symmetry employed for this shelxl refinement is uniquely defined
by the following loop, which should always be used as a source of
symmetry information in preference to the above space-group names.
They are only intended as comments.
;
_space_group_crystal_system     monoclinic
_space_group_name_H-M_alt     'P 21/n'
_space_group_name_Hall     '-P 2yn'
loop_
    _space_group_symop_operation_xyz
    'x, y, z'
    '-x+1/2, y+1/2, -z+1/2'
    '-x, -y, -z'
    'x-1/2, -y-1/2, z-1/2'
_cell_length_a     7.3066(6)
_cell_length_b     11.5182(9)
_cell_length_c     20.2701(17)
_cell_angle_alpha     90
_cell_angle_beta     93.673(2)
_cell_angle_gamma     90
_cell_volume     1702.4(2)
_cell_formula_units_Z     4
_cell_measurement_reflns_used     2274
_cell_measurement_theta_min     5.36
_cell_measurement_theta_max     52.60
_cell_measurement_temperature     153(2)
_exptl_crystal_description     block
_exptl_crystal_colour     colorless
_exptl_crystal_size_max     0.220
_exptl_crystal_size_mid     0.130
_exptl_crystal_size_min     0.100
_exptl_crystal_density_diffrn     1.320
_exptl_crystal_density_meas     '1.32'
_exptl_crystal_F_000     720
_exptl_absorpt_coefficient_mu     0.102
_exptl_absorpt_correction_type     multi-scan
_exptl_absorpt_process_details
;
(SADABS; Sheldrick, 2015)
;
_shelx_estimated_absorpt_T_min     0.978
_shelx_estimated_absorpt_T_max     0.990
_exptl_absorpt_correction_T_min     0.929
_exptl_absorpt_correction_T_max     0.941
_diffrn_ambient_temperature     153(2)
_diffrn_radiation_type     MoK\a
_diffrn_radiation_wavelength     0.71073
_diffrn_measurement_device_type     'Bruker Kappa DUO APEXII'
_diffrn_measurement_method     '0.5\% \f scans and \w scans'
_diffrn_detector_area_resol_mean     ?
_diffrn_reflns_number     15690
_diffrn_reflns_av_R_equivalents     0.0529
_diffrn_reflns_theta_min     2.014
_diffrn_reflns_theta_max     27.819
_diffrn_reflns_theta_full     25.242
_diffrn_measured_fraction_theta_max     1.000
_diffrn_measured_fraction_theta_full     1.000
_diffrn_reflns_limit_h_min     -9
_diffrn_reflns_limit_h_max     9
_diffrn_reflns_limit_k_min     -15
_diffrn_reflns_limit_k_max     15
_diffrn_reflns_limit_l_min     -26
_diffrn_reflns_limit_l_max     23
_diffrn_standards_number     ?
_diffrn_standards_interval_count     ?
_diffrn_standards_interval_time     ?
_diffrn_standards_decay_%     ?
_refine_special_details     ?
_reflns_number_total     4045
_reflns_number_gt     2835
_reflns_threshold_expression     'I > 2\s(I)'
_refine_ls_structure_factor_coef     Fsqd
_refine_ls_matrix_type     full
_refine_ls_R_factor_all     0.0706
_refine_ls_R_factor_gt     0.0422
_refine_ls_wR_factor_gt     0.0910
_refine_ls_wR_factor_ref     0.1043
_refine_ls_goodness_of_fit_ref     1.025
_refine_ls_restrained_S_all     1.025
_refine_ls_number_reflns     4045
_refine_ls_number_parameters     222
_refine_ls_number_restraints     0
_refine_ls_hydrogen_treatment     constr
_refine_ls_weighting_scheme     calc
_refine_ls_weighting_details
              'w=1/[\s^2^(Fo^2^)+(0.0423P)^2^+0.1543P] where P=(Fo^2^+2Fc^2^)/3'
_atom_sites_solution_hydrogens     geom
_atom_sites_solution_primary     direct
_atom_sites_solution_secondary     difmap
_refine_ls_shift/su_max     0.000
_refine_ls_shift/su_mean     0.000
_refine_diff_density_max     0.258
_refine_diff_density_min     -0.208
_refine_ls_extinction_method
;
SHELXL2014 (Sheldrick, 2015)
;
_refine_ls_extinction_coef     0.0022(6)
_refine_ls_extinction_expression
                                  'Fc^*^=kFc[1+0.001xFc^2^\l^3^/sin(2\q)]^-1/4^'
loop_
    _atom_type_symbol
    _atom_type_description
    _atom_type_scat_dispersion_real
    _atom_type_scat_dispersion_imag
    _atom_type_scat_source
    'C' 'C' 0.0033 0.0016
                         'International Tables Vol C Tables 4.2.6.8 and 6.1.1.4'
    'H' 'H' 0.0000 0.0000
                         'International Tables Vol C Tables 4.2.6.8 and 6.1.1.4'
    'O' 'O' 0.0106 0.0060
                         'International Tables Vol C Tables 4.2.6.8 and 6.1.1.4'
    'F' 'F' 0.0171 0.0103
                         'International Tables Vol C Tables 4.2.6.8 and 6.1.1.4'
_computing_data_collection
;
APEX2 (Bruker, 2014)
;
_computing_cell_refinement
;
SAINT (Bruker, 2014)
;
_computing_data_reduction
;
SAINT (Bruker, 2014)
;
_computing_structure_solution
;
SHELXS97 (Sheldrick, 2008)
;
_computing_structure_refinement
;
SHELXL2014 (Sheldrick, 2015)
;
_computing_molecular_graphics
;
PLATON (Spek, 2009) and Mercury (Macrae <i>et al.</i>, 2008)
;
_computing_publication_material
;
WinGX (Farrugia, 2012), PLATON (Spek, 2009) and PARST (Nardelli,
1995)
;
loop_
    _atom_site_type_symbol
    _atom_site_label
    _atom_site_fract_x
    _atom_site_fract_y
    _atom_site_fract_z
    _atom_site_U_iso_or_equiv
    _atom_site_adp_type
    _atom_site_calc_flag
    _atom_site_occupancy
    _atom_site_disorder_assembly
    _atom_site_disorder_group
    F F1 0.81620(15) 0.89772(7) 0.46296(5) 0.0405(3) Uani d 1 . .
    O O1 0.74992(16) 0.35297(9) 0.46976(5) 0.0307(3) Uani d 1 . .
    O O2 0.42377(17) 0.28973(10) 0.24940(5) 0.0383(3) Uani d 1 . .
    O O3 0.45134(15) 0.40181(8) 0.34014(5) 0.0262(3) Uani d 1 . .
    O O4 0.56685(18) 0.04282(10) 0.28153(5) 0.0411(3) Uani d 1 . .
    O O5 0.45277(15) 0.05130(8) 0.38152(5) 0.0258(3) Uani d 1 . .
    C C1 0.8140(2) 0.78062(13) 0.45372(7) 0.0268(4) Uani d 1 . .
    C C2 0.8913(2) 0.73723(13) 0.39876(7) 0.0260(3) Uani d 1 . .
    H H2 0.9456 0.7873 0.3683 0.031 Uiso calc 1 . .
    C C3 0.8875(2) 0.61769(12) 0.38918(7) 0.0221(3) Uani d 1 . .
    H H3 0.9381 0.5856 0.3512 0.026 Uiso calc 1 . .
    C C4 0.8102(2) 0.54422(12) 0.43457(7) 0.0205(3) Uani d 1 . .
    C C5 0.7325(2) 0.59304(13) 0.48947(7) 0.0247(3) Uani d 1 . .
    H H5 0.6782 0.5440 0.5204 0.030 Uiso calc 1 . .
    C C6 0.7340(2) 0.71182(13) 0.49918(7) 0.0285(4) Uani d 1 . .
    H H6 0.6809 0.7451 0.5364 0.034 Uiso calc 1 . .
    C C7 0.8023(2) 0.41483(13) 0.42581(7) 0.0217(3) Uani d 1 . .
    C C8 0.8624(2) 0.36640(12) 0.36098(7) 0.0224(3) Uani d 1 . .
    H H8A 0.9977 0.3724 0.3620 0.027 Uiso calc 1 . .
    H H8B 0.8129 0.4183 0.3252 0.027 Uiso calc 1 . .
    C C9 0.8105(2) 0.24080(12) 0.34080(7) 0.0223(3) Uani d 1 . .
    C C10 0.8648(2) 0.22647(14) 0.26926(7) 0.0294(4) Uani d 1 . .
    H H10A 0.9970 0.2395 0.2675 0.044 Uiso calc 1 . .
    H H10B 0.7978 0.2830 0.2408 0.044 Uiso calc 1 . .
    H H10C 0.8344 0.1477 0.2538 0.044 Uiso calc 1 . .
    C C11 0.9171(2) 0.15246(13) 0.38520(8) 0.0331(4) Uani d 1 . .
    H H11A 0.8871 0.0736 0.3699 0.050 Uiso calc 1 . .
    H H11B 0.8832 0.1616 0.4309 0.050 Uiso calc 1 . .
    H H11C 1.0491 0.1659 0.3831 0.050 Uiso calc 1 . .
    C C12 0.5999(2) 0.22011(12) 0.34749(7) 0.0218(3) Uani d 1 . .
    H H12 0.5754 0.2345 0.3948 0.026 Uiso calc 1 . .
    C C13 0.4813(2) 0.30483(13) 0.30589(7) 0.0232(3) Uani d 1 . .
    C C14 0.3506(2) 0.49428(13) 0.30408(7) 0.0261(4) Uani d 1 . .
    H H14A 0.2225 0.4698 0.2930 0.031 Uiso calc 1 . .
    H H14B 0.4089 0.5117 0.2624 0.031 Uiso calc 1 . .
    C C15 0.3541(2) 0.60000(13) 0.34758(8) 0.0288(4) Uani d 1 . .
    H H15A 0.2984 0.5814 0.3890 0.043 Uiso calc 1 . .
    H H15B 0.2848 0.6627 0.3249 0.043 Uiso calc 1 . .
    H H15C 0.4812 0.6248 0.3572 0.043 Uiso calc 1 . .
    C C16 0.5405(2) 0.09577(13) 0.33143(7) 0.0247(3) Uani d 1 . .
    C C17 0.3988(2) -0.07089(12) 0.37518(7) 0.0285(4) Uani d 1 . .
    H H17A 0.5063 -0.1196 0.3666 0.034 Uiso calc 1 . .
    H H17B 0.3050 -0.0809 0.3382 0.034 Uiso calc 1 . .
    C C18 0.3222(2) -0.10521(13) 0.43942(8) 0.0325(4) Uani d 1 . .
    H H18A 0.4151 -0.0925 0.4757 0.049 Uiso calc 1 . .
    H H18B 0.2879 -0.1875 0.4378 0.049 Uiso calc 1 . .
    H H18C 0.2137 -0.0580 0.4466 0.049 Uiso calc 1 . .
loop_
    _atom_site_aniso_label
    _atom_site_aniso_U_11
    _atom_site_aniso_U_22
    _atom_site_aniso_U_33
    _atom_site_aniso_U_12
    _atom_site_aniso_U_13
    _atom_site_aniso_U_23
    F1 0.0591(7) 0.0204(5) 0.0428(6) 0.0001(4) 0.0096(5) -0.0073(4)
    O1 0.0479(8) 0.0261(6) 0.0187(5) -0.0084(5) 0.0049(5) 0.0033(5)
    O2 0.0477(8) 0.0406(7) 0.0252(6) 0.0070(6) -0.0085(5) -0.0085(5)
    O3 0.0358(7) 0.0219(6) 0.0208(5) 0.0039(5) 0.0003(4) 0.0000(4)
    O4 0.0665(9) 0.0319(7) 0.0269(6) -0.0175(6) 0.0188(6) -0.0121(5)
    O5 0.0378(7) 0.0175(5) 0.0227(5) -0.0069(5) 0.0075(5) -0.0008(4)
    C1 0.0324(9) 0.0199(8) 0.0279(8) -0.0001(6) -0.0004(7) -0.0038(6)
    C2 0.0322(9) 0.0245(8) 0.0216(8) -0.0043(6) 0.0038(6) 0.0014(6)
    C3 0.0236(8) 0.0250(8) 0.0178(7) -0.0026(6) 0.0038(6) -0.0028(6)
    C4 0.0222(8) 0.0220(7) 0.0172(7) -0.0023(6) -0.0010(6) -0.0002(6)
    C5 0.0281(9) 0.0281(8) 0.0182(7) -0.0042(6) 0.0031(6) -0.0004(6)
    C6 0.0333(9) 0.0322(9) 0.0208(8) 0.0015(7) 0.0069(6) -0.0070(7)
    C7 0.0224(8) 0.0238(8) 0.0187(7) -0.0034(6) -0.0009(6) 0.0005(6)
    C8 0.0262(8) 0.0219(8) 0.0194(7) -0.0025(6) 0.0041(6) 0.0001(6)
    C9 0.0270(8) 0.0197(8) 0.0206(7) -0.0008(6) 0.0048(6) -0.0012(6)
    C10 0.0324(9) 0.0297(9) 0.0273(8) -0.0027(7) 0.0105(7) -0.0068(7)
    C11 0.0372(10) 0.0239(8) 0.0376(9) 0.0034(7) -0.0032(7) 0.0006(7)
    C12 0.0299(9) 0.0196(7) 0.0162(7) -0.0042(6) 0.0049(6) -0.0007(6)
    C13 0.0244(8) 0.0244(8) 0.0213(8) -0.0054(6) 0.0056(6) -0.0011(6)
    C14 0.0276(9) 0.0279(8) 0.0227(8) 0.0013(6) 0.0004(6) 0.0070(6)
    C15 0.0320(9) 0.0273(9) 0.0275(8) 0.0058(7) 0.0048(7) 0.0055(7)
    C16 0.0295(9) 0.0234(8) 0.0214(8) -0.0037(6) 0.0036(6) -0.0009(6)
    C17 0.0412(10) 0.0177(8) 0.0266(8) -0.0071(7) 0.0031(7) -0.0024(6)
    C18 0.0450(11) 0.0229(8) 0.0302(9) -0.0092(7) 0.0073(7) -0.0006(7)
_geom_special_details
;
 All esds (except the esd in the dihedral angle between two l.s. planes)
 are estimated using the full covariance matrix.  The cell esds are taken
 into account individually in the estimation of esds in distances, angles
 and torsion angles; correlations between esds in cell parameters are only
 used when they are defined by crystal symmetry.  An approximate (isotropic)
 treatment of cell esds is used for estimating esds involving l.s. planes.
;
loop_
    _geom_bond_atom_site_label_1
    _geom_bond_atom_site_label_2
    _geom_bond_site_symmetry_2
    _geom_bond_distance
    _geom_bond_publ_flag
    F1 C1 . 1.3617(17) ?
    O1 C7 . 1.2212(17) ?
    O2 C13 . 1.2070(17) ?
    O3 C13 . 1.3407(17) ?
    O3 C14 . 1.4633(17) ?
    O4 C16 . 1.2070(17) ?
    O5 C16 . 1.3372(17) ?
    O5 C17 . 1.4650(17) ?
    C1 C6 . 1.374(2) ?
    C1 C2 . 1.375(2) ?
    C2 C3 . 1.391(2) ?
    C2 H2 . 0.9500 ?
    C3 C4 . 1.396(2) ?
    C3 H3 . 0.9500 ?
    C4 C5 . 1.399(2) ?
    C4 C7 . 1.502(2) ?
    C5 C6 . 1.382(2) ?
    C5 H5 . 0.9500 ?
    C6 H6 . 0.9500 ?
    C7 C8 . 1.518(2) ?
    C8 C9 . 1.5442(19) ?
    C8 H8A . 0.9900 ?
    C8 H8B . 0.9900 ?
    C9 C10 . 1.537(2) ?
    C9 C11 . 1.537(2) ?
    C9 C12 . 1.572(2) ?
    C10 H10A . 0.9800 ?
    C10 H10B . 0.9800 ?
    C10 H10C . 0.9800 ?
    C11 H11A . 0.9800 ?
    C11 H11B . 0.9800 ?
    C11 H11C . 0.9800 ?
    C12 C13 . 1.523(2) ?
    C12 C16 . 1.5254(19) ?
    C12 H12 . 1.0000 ?
    C14 C15 . 1.503(2) ?
    C14 H14A . 0.9900 ?
    C14 H14B . 0.9900 ?
    C15 H15A . 0.9800 ?
    C15 H15B . 0.9800 ?
    C15 H15C . 0.9800 ?
    C17 C18 . 1.503(2) ?
    C17 H17A . 0.9900 ?
    C17 H17B . 0.9900 ?
    C18 H18A . 0.9800 ?
    C18 H18B . 0.9800 ?
    C18 H18C . 0.9800 ?
loop_
    _geom_angle_atom_site_label_1
    _geom_angle_atom_site_label_2
    _geom_angle_atom_site_label_3
    _geom_angle_site_symmetry_1
    _geom_angle_site_symmetry_3
    _geom_angle
    _geom_angle_publ_flag
    C13 O3 C14 . . 116.19(11) ?
    C16 O5 C17 . . 116.16(11) ?
    F1 C1 C6 . . 118.74(14) ?
    F1 C1 C2 . . 118.01(14) ?
    C6 C1 C2 . . 123.25(14) ?
    C1 C2 C3 . . 117.86(14) ?
    C1 C2 H2 . . 121.1 ?
    C3 C2 H2 . . 121.1 ?
    C2 C3 C4 . . 120.92(13) ?
    C2 C3 H3 . . 119.5 ?
    C4 C3 H3 . . 119.5 ?
    C3 C4 C5 . . 118.84(13) ?
    C3 C4 C7 . . 122.56(13) ?
    C5 C4 C7 . . 118.58(13) ?
    C6 C5 C4 . . 120.75(14) ?
    C6 C5 H5 . . 119.6 ?
    C4 C5 H5 . . 119.6 ?
    C1 C6 C5 . . 118.37(14) ?
    C1 C6 H6 . . 120.8 ?
    C5 C6 H6 . . 120.8 ?
    O1 C7 C4 . . 120.29(13) ?
    O1 C7 C8 . . 122.59(13) ?
    C4 C7 C8 . . 117.12(12) ?
    C7 C8 C9 . . 119.59(12) ?
    C7 C8 H8A . . 107.4 ?
    C9 C8 H8A . . 107.4 ?
    C7 C8 H8B . . 107.4 ?
    C9 C8 H8B . . 107.4 ?
    H8A C8 H8B . . 107.0 ?
    C10 C9 C11 . . 109.24(13) ?
    C10 C9 C8 . . 106.06(12) ?
    C11 C9 C8 . . 110.99(12) ?
    C10 C9 C12 . . 112.26(12) ?
    C11 C9 C12 . . 108.15(12) ?
    C8 C9 C12 . . 110.15(12) ?
    C9 C10 H10A . . 109.5 ?
    C9 C10 H10B . . 109.5 ?
    H10A C10 H10B . . 109.5 ?
    C9 C10 H10C . . 109.5 ?
    H10A C10 H10C . . 109.5 ?
    H10B C10 H10C . . 109.5 ?
    C9 C11 H11A . . 109.5 ?
    C9 C11 H11B . . 109.5 ?
    H11A C11 H11B . . 109.5 ?
    C9 C11 H11C . . 109.5 ?
    H11A C11 H11C . . 109.5 ?
    H11B C11 H11C . . 109.5 ?
    C13 C12 C16 . . 109.85(12) ?
    C13 C12 C9 . . 112.35(12) ?
    C16 C12 C9 . . 112.98(12) ?
    C13 C12 H12 . . 107.1 ?
    C16 C12 H12 . . 107.1 ?
    C9 C12 H12 . . 107.1 ?
    O2 C13 O3 . . 123.55(14) ?
    O2 C13 C12 . . 125.75(14) ?
    O3 C13 C12 . . 110.68(11) ?
    O3 C14 C15 . . 107.93(11) ?
    O3 C14 H14A . . 110.1 ?
    C15 C14 H14A . . 110.1 ?
    O3 C14 H14B . . 110.1 ?
    C15 C14 H14B . . 110.1 ?
    H14A C14 H14B . . 108.4 ?
    C14 C15 H15A . . 109.5 ?
    C14 C15 H15B . . 109.5 ?
    H15A C15 H15B . . 109.5 ?
    C14 C15 H15C . . 109.5 ?
    H15A C15 H15C . . 109.5 ?
    H15B C15 H15C . . 109.5 ?
    O4 C16 O5 . . 123.54(13) ?
    O4 C16 C12 . . 126.51(14) ?
    O5 C16 C12 . . 109.95(12) ?
    O5 C17 C18 . . 106.84(12) ?
    O5 C17 H17A . . 110.4 ?
    C18 C17 H17A . . 110.4 ?
    O5 C17 H17B . . 110.4 ?
    C18 C17 H17B . . 110.4 ?
    H17A C17 H17B . . 108.6 ?
    C17 C18 H18A . . 109.5 ?
    C17 C18 H18B . . 109.5 ?
    H18A C18 H18B . . 109.5 ?
    C17 C18 H18C . . 109.5 ?
    H18A C18 H18C . . 109.5 ?
    H18B C18 H18C . . 109.5 ?
loop_
    _geom_torsion_atom_site_label_1
    _geom_torsion_atom_site_label_2
    _geom_torsion_atom_site_label_3
    _geom_torsion_atom_site_label_4
    _geom_torsion_site_symmetry_1
    _geom_torsion_site_symmetry_2
    _geom_torsion_site_symmetry_3
    _geom_torsion_site_symmetry_4
    _geom_torsion
    _geom_torsion_publ_flag
    F1 C1 C2 C3 . . . . -179.48(13) ?
    C6 C1 C2 C3 . . . . 0.1(2) ?
    C1 C2 C3 C4 . . . . -1.1(2) ?
    C2 C3 C4 C5 . . . . 1.4(2) ?
    C2 C3 C4 C7 . . . . 179.59(13) ?
    C3 C4 C5 C6 . . . . -0.8(2) ?
    C7 C4 C5 C6 . . . . -179.03(13) ?
    F1 C1 C6 C5 . . . . -179.90(13) ?
    C2 C1 C6 C5 . . . . 0.6(2) ?
    C4 C5 C6 C1 . . . . -0.2(2) ?
    C3 C4 C7 O1 . . . . 172.84(14) ?
    C5 C4 C7 O1 . . . . -9.0(2) ?
    C3 C4 C7 C8 . . . . -6.9(2) ?
    C5 C4 C7 C8 . . . . 171.30(13) ?
    O1 C7 C8 C9 . . . . 16.5(2) ?
    C4 C7 C8 C9 . . . . -163.76(13) ?
    C7 C8 C9 C10 . . . . 171.38(13) ?
    C7 C8 C9 C11 . . . . -70.08(17) ?
    C7 C8 C9 C12 . . . . 49.67(17) ?
    C10 C9 C12 C13 . . . . -60.19(16) ?
    C11 C9 C12 C13 . . . . 179.22(12) ?
    C8 C9 C12 C13 . . . . 57.76(15) ?
    C10 C9 C12 C16 . . . . 64.78(15) ?
    C11 C9 C12 C16 . . . . -55.81(15) ?
    C8 C9 C12 C16 . . . . -177.27(11) ?
    C14 O3 C13 O2 . . . . -3.2(2) ?
    C14 O3 C13 C12 . . . . 175.51(12) ?
    C16 C12 C13 O2 . . . . -36.6(2) ?
    C9 C12 C13 O2 . . . . 90.11(18) ?
    C16 C12 C13 O3 . . . . 144.81(13) ?
    C9 C12 C13 O3 . . . . -88.52(15) ?
    C13 O3 C14 C15 . . . . -172.32(13) ?
    C17 O5 C16 O4 . . . . 4.1(2) ?
    C17 O5 C16 C12 . . . . -175.80(12) ?
    C13 C12 C16 O4 . . . . 72.5(2) ?
    C9 C12 C16 O4 . . . . -53.8(2) ?
    C13 C12 C16 O5 . . . . -107.55(14) ?
    C9 C12 C16 O5 . . . . 126.14(13) ?
    C16 O5 C17 C18 . . . . 173.97(13) ?
loop_
    _geom_hbond_atom_site_label_D
    _geom_hbond_atom_site_label_H
    _geom_hbond_atom_site_label_A
    _geom_hbond_site_symmetry_A
    _geom_hbond_distance_DH
    _geom_hbond_distance_HA
    _geom_hbond_distance_DA
    _geom_hbond_angle_DHA
    _geom_hbond_publ_flag
    C10 H10C O4 1_555 0.98 2.40 3.057(2) 124 yes
    C11 H11B O1 1_555 0.98 2.55 3.167(2) 121 yes
    C12 H12 O1 1_555 1.00 2.36 3.056(2) 126 yes
    C15 H15B O2 2_555 0.98 2.54 3.500(2) 168 yes
    C15 H15C Cg 1_555 0.98 2.93 3.836(2) 154 yes
_shelx_hkl_file
;
   1   0   0    0.00    0.03
   1   0   0   -0.01    0.02
   2   0   0    7.17    0.30
   3   0   0    0.02    0.05
   4   0   0    3.19    0.23
   5   0   0   -0.04    0.06
   6   0   0    0.26    0.12
   7   0   0   -0.06    0.08
   8   0   0    0.43    0.17
   9   0   0   -0.10    0.11
   0  -1   0    0.01    0.01
   0   1   0    0.00    0.01
   0   1   0   -0.01    0.01
   1  -1   0   17.11    0.58
  -1  -1   0   17.53    0.53
   1  -1   0   16.72    0.55
   1   1   0   16.86    0.53
   1   1   0   16.31    0.53
  -1   1   0   16.92    0.55
   2  -1   0    0.31    0.08
   2  -1   0    0.36    0.08
   2   1   0    0.24    0.06
   3  -1   0    1.74    0.19
   3  -1   0    1.59    0.17
   3   1   0    1.95    0.17
   4  -1   0    1.25    0.17
   4  -1   0    1.38    0.19
   4   1   0    1.20    0.15
   5  -1   0    0.44    0.13
   5   1   0    0.53    0.13
   6  -1   0    2.45    0.30
   6   1   0    2.11    0.26
   7  -1   0    0.39    0.16
   7   1   0    0.60    0.17
   8  -1   0    0.24    0.16
   8   1   0    0.30    0.15
   9  -1   0    0.06    0.16
   9   1   0   -0.10    0.12
   0  -2   0    4.56    0.17
   0  -2   0    4.30    0.19
   0   2   0    4.38    0.17
   0   2   0    4.49    0.17
   0   2   0    3.96    0.15
  -1  -2   0    3.38    0.14
   1  -2   0    3.34    0.17
   1  -2   0    3.40    0.17
   1   2   0    3.17    0.14
  -1   2   0    3.31    0.17
   1   2   0    3.32    0.14
  -2  -2   0    1.32    0.10
   2  -2   0    1.47    0.15
   2  -2   0    1.47    0.15
   2   2   0    1.21    0.11
  -2   2   0    1.14    0.13
  -3  -2   0   52.07    1.60
   3  -2   0   49.68    1.73
   3  -2   0   50.65    1.66
   3   2   0   51.03    1.61
   4  -2   0    0.22    0.10
  -4  -2   0    0.49    0.10
   4  -2   0    0.29    0.10
   4   2   0    0.28    0.08
  -5  -2   0    8.19    0.40
   5  -2   0    8.44    0.49
   5  -2   0    7.84    0.44
   5   2   0    7.81    0.41
   6  -2   0    0.23    0.12
   6   2   0    0.62    0.15
   7  -2   0    0.21    0.14
   7   2   0    0.35    0.14
   8  -2   0    0.72    0.22
   8   2   0    0.52    0.18
   9  -2   0   -0.07    0.15
   9   2   0    0.12    0.16
   0  -3   0   -0.02    0.05
   0  -3   0   -0.10    0.04
   0   3   0   -0.15    0.03
   0   3   0   -0.13    0.02
  -1  -3   0   40.64    1.21
   1  -3   0   40.28    1.26
   1  -3   0   38.90    1.31
  -1  -3   0   41.59    1.31
   1   3   0   39.13    1.22
  -1   3   0   37.80    1.25
   1   3   0   38.65    1.22
   2  -3   0   22.45    0.82
  -2  -3   0   22.34    0.72
   2   3   0   22.42    0.73
  -2   3   0   21.59    0.78
   2   3   0   22.15    0.73
   3  -3   0    3.46    0.24
   3  -3   0    3.43    0.24
  -3  -3   0    3.37    0.19
   3   3   0    3.57    0.20
  -3   3   0    3.14    0.22
  -4  -3   0    5.88    0.29
   4  -3   0    5.67    0.34
   4  -3   0    5.28    0.34
   4   3   0    5.33    0.29
   5  -3   0    1.67    0.25
   5  -3   0    2.01    0.25
   5   3   0    2.08    0.23
   6  -3   0    0.00    0.10
   6  -3   0    0.01    0.08
   6   3   0    0.02    0.08
   7  -3   0    2.73    0.36
   7   3   0    2.94    0.34
   8  -3   0    0.40    0.19
   8   3   0    0.26    0.15
   9  -3   0   -0.09    0.16
   9   3   0    0.00    0.12
   0  -4   0   16.07    0.59
   0  -4   0   15.32    0.54
   0   4   0   14.96    0.48
   0   4   0   15.37    0.54
  -1  -4   0    0.06    0.05
   1  -4   0    0.02    0.05
  -1  -4   0    0.14    0.05
   1  -4   0    0.11    0.06
  -1   4   0    0.10    0.05
   1   4   0    0.12    0.05
   1   4   0    0.07    0.04
  -2  -4   0    1.69    0.11
   2  -4   0    2.22    0.22
   2  -4   0    1.40    0.17
   2   4   0    1.68    0.12
   2   4   0    1.77    0.12
  -2   4   0    1.67    0.18
   3  -4   0    3.06    0.27
   3  -4   0    3.33    0.29
  -3  -4   0    2.79    0.17
   3   4   0    3.12    0.19
  -3   4   0    2.95    0.22
   4  -4   0    2.16    0.24
   4  -4   0    2.88    0.30
  -4  -4   0    2.47    0.20
   4   4   0    2.53    0.22
   5  -4   0    0.21    0.13
   5  -4   0    0.13    0.11
   5   4   0    0.31    0.10
   6  -4   0    0.05    0.11
   6  -4   0   -0.08    0.08
   6   4   0    0.00    0.08
   7  -4   0   -0.10    0.10
   7  -4   0   -0.04    0.13
   7   4   0    0.02    0.11
   8  -4   0    0.14    0.15
   8   4   0    0.01    0.12
   9  -4   0    0.02    0.16
   9   4   0    0.06    0.13
   0  -5   0   -0.05    0.05
   0  -5   0    0.00    0.04
   0   5   0    0.03    0.02
   0   5   0   -0.06    0.03
   1  -5   0   16.15    0.65
  -1  -5   0   15.70    0.64
   1  -5   0   16.60    0.61
  -1  -5   0   17.09    0.57
   1   5   0   15.50    0.57
  -1   5   0   15.52    0.61
   1   5   0   16.35    0.57
   2  -5   0    5.98    0.33
   2  -5   0    5.91    0.32
  -2  -5   0    6.17    0.25
  -2  -5   0    5.48    0.32
   2   5   0    5.67    0.26
   2   5   0    5.69    0.26
  -2   5   0    5.68    0.31
  -3  -5   0    0.24    0.06
   3  -5   0    0.46    0.12
   3  -5   0    0.41    0.11
   3   5   0    0.36    0.08
   3   5   0    0.32    0.08
  -3   5   0    0.20    0.09
   4  -5   0    1.44    0.23
   4  -5   0    2.05    0.25
   4   5   0    1.82    0.19
  -4   5   0    1.65    0.21
   5  -5   0    0.12    0.12
   5  -5   0    0.36    0.15
   5   5   0    0.19    0.09
   6  -5   0    0.90    0.21
   6  -5   0    0.99    0.22
   6   5   0    0.69    0.15
   7  -5   0    0.40    0.17
   7  -5   0    0.23    0.17
   7   5   0    0.26    0.13
   8  -5   0    0.16    0.18
   8   5   0    0.40    0.15
   9  -5   0    0.04    0.18
   9   5   0    0.14    0.13
  -9   5   0   -0.13    0.12
   0  -6   0  107.40    3.45
   0  -6   0  108.57    3.19
   0  -6   0  108.83    3.26
   0   6   0  101.72    3.26
   0   6   0  107.07    3.11
  -1  -6   0   35.24    1.24
  -1  -6   0   35.09    1.12
   1  -6   0   35.92    1.25
   1  -6   0   33.08    1.16
   1   6   0   34.19    1.13
  -1   6   0   34.45    1.11
  -1   6   0   32.54    1.17
   2  -6   0    0.67    0.14
  -2  -6   0    0.67    0.10
   2  -6   0    0.39    0.10
  -2  -6   0    0.59    0.12
   2   6   0    0.60    0.09
  -2   6   0    0.54    0.12
   2   6   0    0.61    0.10
   3  -6   0    0.13    0.08
  -3  -6   0   -0.03    0.05
   3  -6   0    0.07    0.07
   3   6   0   -0.05    0.03
   3   6   0    0.10    0.06
  -3   6   0    0.01    0.07
   4  -6   0    0.44    0.13
   4  -6   0    0.60    0.16
  -4   6   0    0.13    0.10
   4   6   0    0.48    0.11
   5  -6   0    0.25    0.16
   5  -6   0    0.48    0.17
   5   6   0    0.60    0.13
   6  -6   0    0.31    0.16
   6  -6   0    0.01    0.10
   6   6   0    0.08    0.09
   7  -6   0    0.98    0.25
   7  -6   0    1.34    0.28
   7   6   0    0.88    0.18
   8  -6   0    1.38    0.31
   8  -6   0    0.73    0.25
   8   6   0    1.40    0.25
   0  -7   0    0.01    0.05
   0  -7   0    0.04    0.05
   0  -7   0   -0.06    0.06
   0   7   0    0.11    0.06
  -1  -7   0    0.82    0.11
   1  -7   0    0.75    0.15
  -1  -7   0    0.59    0.13
   1  -7   0    0.75    0.14
  -1   7   0    0.50    0.08
   1   7   0    0.66    0.11
  -1   7   0    0.56    0.12
  -2  -7   0    4.02    0.30
   2  -7   0    5.04    0.32
   2  -7   0    3.97    0.31
   2   7   0    4.71    0.25
  -2   7   0    5.10    0.31
   2   7   0    4.89    0.26
   3  -7   0    0.17    0.10
  -3  -7   0    0.40    0.12
   3  -7   0    0.26    0.11
   3   7   0    0.49    0.10
  -3   7   0    0.44    0.13
  -4  -7   0    0.78    0.17
   4  -7   0    0.53    0.16
   4  -7   0    0.35    0.14
   4   7   0    0.28    0.09
  -4   7   0    0.45    0.14
   5  -7   0    1.64    0.27
   5  -7   0    1.77    0.29
   5   7   0    1.93    0.22
   6  -7   0    0.42    0.18
   6  -7   0    0.55    0.20
   6   7   0    0.49    0.13
   7  -7   0    0.80    0.24
   7  -7   0    0.69    0.23
   7   7   0    0.52    0.15
   8  -7   0    0.28    0.19
   8  -7   0    0.04    0.17
   8   7   0    0.09    0.12
   0  -8   0    1.88    0.24
   0  -8   0    2.24    0.22
   0   8   0    1.71    0.19
   1  -8   0    2.05    0.22
  -1  -8   0    1.82    0.23
   1  -8   0    1.44    0.21
  -1   8   0    1.71    0.12
   1   8   0    2.08    0.20
  -1   8   0    1.67    0.21
   2  -8   0    5.37    0.36
   2  -8   0    4.59    0.32
  -2  -8   0    4.67    0.34
   2   8   0    5.11    0.28
  -2   8   0    4.68    0.32
  -3  -8   0    1.91    0.25
   3  -8   0    3.37    0.34
   3  -8   0    3.22    0.35
  -3   8   0    3.35    0.34
   3   8   0    2.51    0.22
   4  -8   0    5.51    0.41
  -4  -8   0    6.53    0.43
   4  -8   0    5.08    0.47
  -4   8   0    5.41    0.40
   4   8   0    5.42    0.31
   5  -8   0    7.12    0.51
   5  -8   0    8.10    0.54
  -5  -8   0    6.96    0.48
   5   8   0    7.45    0.39
   6  -8   0    0.55    0.21
   6  -8   0    0.70    0.22
   6   8   0    0.66    0.15
   7  -8   0    1.65    0.33
   7  -8   0    2.05    0.36
   7   8   0    1.58    0.24
   8  -8   0    0.30    0.21
   8  -8   0    0.49    0.24
  -8   8   0    0.23    0.17
   8   8   0    0.65    0.19
   0  -9   0   -0.01    0.09
   0   9   0    0.01    0.06
  -1  -9   0    6.96    0.43
   1  -9   0    7.31    0.45
  -1   9   0    6.35    0.38
   1   9   0    6.66    0.36
  -1   9   0    6.29    0.27
  -2  -9   0    0.58    0.17
   2  -9   0    0.59    0.17
   2  -9   0    0.57    0.16
   2   9   0    0.45    0.11
  -2   9   0    0.60    0.15
  -3  -9   0    1.48    0.24
   3  -9   0    1.80    0.28
   3  -9   0    2.31    0.28
  -3   9   0    1.80    0.26
   3   9   0    2.00    0.20
   4  -9   0    1.03    0.24
   4  -9   0    0.77    0.20
  -4  -9   0    0.67    0.18
   4   9   0    0.58    0.12
  -4   9   0    0.78    0.19
   5  -9   0    2.86    0.38
  -5  -9   0    2.93    0.37
   5  -9   0    2.73    0.38
   5   9   0    3.15    0.28
   6  -9   0    1.45    0.32
  -6  -9   0    0.81    0.21
   6  -9   0    0.45    0.20
   6   9   0    0.83    0.16
  -7  -9   0    0.08    0.16
   7  -9   0    0.03    0.14
   7  -9   0    0.21    0.21
   7   9   0    0.09    0.11
   0 -10   0    3.84    0.39
   0  10   0    3.44    0.32
  -1 -10   0    1.58    0.25
   1 -10   0    1.28    0.23
  -1  10   0    1.47    0.09
  -1  10   0    1.13    0.19
   1  10   0    1.77    0.21
   2 -10   0    0.06    0.12
  -2 -10   0    0.14    0.12
  -2  10   0    0.09    0.06
   2  10   0    0.14    0.08
  -2  10   0    0.04    0.09
  -3 -10   0    0.54    0.18
   3 -10   0    0.67    0.21
  -3  10   0    0.59    0.17
   3  10   0    0.50    0.12
  -4 -10   0   -0.09    0.09
   4 -10   0    0.07    0.13
   4  10   0    0.02    0.07
  -4  10   0    0.04    0.10
   5 -10   0    0.44    0.21
  -5 -10   0    0.37    0.17
   5  10   0    0.22    0.10
   6 -10   0    1.42    0.33
  -6 -10   0    0.92    0.24
  -6  10   0    0.89    0.20
   6  10   0    1.24    0.20
  -7 -10   0    0.15    0.17
   7 -10   0    0.28    0.20
   7  10   0    0.12    0.12
  -7  10   0    0.26    0.15
   0 -11   0    0.06    0.11
   0  11   0    0.11    0.09
   1 -11   0    5.99    0.55
  -1 -11   0    3.99    0.42
  -1  11   0    4.52    0.40
   1  11   0    4.82    0.32
  -2 -11   0    1.73    0.28
   2 -11   0    2.12    0.34
  -2  11   0    1.55    0.24
  -2  11   0    1.23    0.13
   2  11   0    1.11    0.18
   3 -11   0    0.05    0.12
  -3 -11   0   -0.05    0.10
  -3  11   0    0.00    0.06
   3  11   0    0.06    0.08
  -3  11   0    0.04    0.10
   4 -11   0    1.41    0.31
  -4 -11   0    1.89    0.32
  -4  11   0    1.38    0.28
   4  11   0    1.70    0.21
  -4  11   0    1.61    0.21
   5 -11   0    0.43    0.21
  -5 -11   0    0.37    0.17
  -5  11   0    0.55    0.15
   5  11   0    0.38    0.12
   6 -11   0   -0.11    0.14
  -6 -11   0    0.06    0.16
  -6  11   0    0.08    0.12
   6  11   0    0.19    0.11
   0 -12   0    0.48    0.19
   0  12   0    0.54    0.16
  -1 -12   0   -0.09    0.11
   1 -12   0    0.21    0.15
   1  12   0    0.04    0.09
  -1  12   0   -0.01    0.09
   2 -12   0    1.02    0.25
  -2 -12   0    0.84    0.24
   2  12   0    0.69    0.14
  -2  12   0    0.92    0.21
  -2  12   0    0.54    0.07
   3 -12   0    0.16    0.15
  -3 -12   0    0.39    0.18
  -3  12   0    0.28    0.09
  -3  12   0    0.26    0.14
   3  12   0    0.33    0.12
  -4 -12   0    0.02    0.14
   4 -12   0    0.33    0.20
  -4  12   0    0.06    0.08
  -4  12   0    0.00    0.12
   4  12   0    0.20    0.10
   5 -12   0    1.50    0.34
  -5 -12   0    2.62    0.40
   5  12   0    2.27    0.26
  -5  12   0    1.89    0.26
   0 -13   0    1.99    0.38
  -1 -13   0    0.18    0.15
   1 -13   0    0.14    0.16
  -1  13   0    0.27    0.14
   1  13   0    0.35    0.14
   2 -13   0    0.36    0.21
  -2 -13   0    0.80    0.24
   2  13   0    0.51    0.14
  -2  13   0    0.28    0.16
   3 -13   0    0.63    0.24
  -3 -13   0    0.74    0.22
  -3  13   0    0.78    0.12
  -3  13   0    1.24    0.27
   3  13   0    0.95    0.18
  -4 -13   0    0.24    0.18
   4 -13   0    0.10    0.18
   4  13   0    0.09    0.09
  -4  13   0    0.36    0.11
  -4  13   0    0.13    0.16
   0 -14   0    0.21    0.16
   0  14   0   -0.02    0.09
   1 -14   0    0.12    0.18
  -1 -14   0    0.07    0.15
  -1  14   0    0.22    0.14
   1  14   0    0.18    0.12
   2 -14   0    0.10    0.18
  -2 -14   0    0.12    0.16
   2  14   0    0.02    0.11
  -2  14   0    0.23    0.15
  -3 -14   0    1.46    0.31
   3 -14   0    1.64    0.36
  -3  14   0    1.43    0.30
   3  14   0    1.37    0.22
   0 -15   0   -0.08    0.16
   0  15   0   -0.01    0.11
   1 -15   0   -0.02    0.15
  -1 -15   0    0.05    0.17
  -1  15   0   -0.07    0.12
   1  15   0   -0.01    0.11
   9   0  -1    0.68    0.20
   8   0  -1   -0.04    0.11
   7   0  -1    0.91    0.19
   6   0  -1   -0.02    0.08
   5   0  -1    0.73    0.14
   4   0  -1    0.05    0.06
   3   0  -1   45.21    1.46
   2   0  -1   -0.03    0.04
   2   0  -1    0.08    0.05
   1   0  -1   13.77    0.49
   1   0  -1   14.32    0.46
   1   0  -1   14.34    0.46
  -1   0   1   14.41    0.46
   0   0  -1    0.01    0.01
   1   0   1   51.05    1.59
   2   0   1   -0.04    0.04
   3   0   1   35.84    1.19
   4   0   1   -0.05    0.05
   5   0   1    5.64    0.35
   6   0   1    0.04    0.09
   7   0   1    1.12    0.23
   8   0   1    0.17    0.13
   9   0   1    0.46    0.20
   9  -1  -1   -0.17    0.11
   9   1  -1    0.13    0.15
   8  -1  -1    2.52    0.34
   8   1  -1    2.68    0.35
   7  -1  -1    1.51    0.25
   7   1  -1    1.86    0.27
   6  -1  -1    0.14    0.10
   6   1  -1    0.03    0.09
   5  -1  -1    2.70    0.28
   5   1  -1    3.27    0.24
   4  -1  -1    6.26    0.34
   4  -1  -1    6.13    0.37
   4   1  -1    5.63    0.31
   3  -1  -1   33.24    1.13
   3  -1  -1   35.16    1.20
   3   1  -1   32.70    1.10
   2  -1  -1    0.33    0.07
   2  -1  -1    0.50    0.09
   2   1  -1    0.36    0.06
  -2   1   1    0.33    0.07
   1  -1  -1   22.63    0.82
   1  -1  -1   25.44    0.79
   1   1  -1   25.32    0.75
  -1   1   1   25.28    0.78
   0  -1  -1    5.05    0.18
   0  -1  -1    5.32    0.19
   0  -1   1    5.41    0.17
   0   1  -1    5.36    0.17
   0   1  -1    5.49    0.17
   0   1   1    5.22    0.19
   0   1   1    5.14    0.19
   1  -1   1   25.94    0.90
  -1  -1  -1   29.46    0.86
  -1  -1  -1   28.49    0.84
   1  -1   1   27.92    0.87
   1   1   1   26.44    0.86
   2  -1   1  125.63    3.77
   2  -1   1  119.47    3.92
  -2  -1  -1  130.31    3.75
   2   1   1  124.83    3.75
   3  -1   1   18.97    0.70
   3  -1   1   18.71    0.73
  -3  -1  -1   18.21    0.67
   3   1   1   18.82    0.68
   4  -1   1    0.11    0.08
  -4  -1  -1    0.05    0.07
   4   1   1    0.27    0.08
  -5  -1  -1    0.37    0.11
   5  -1   1    0.88    0.17
   5   1   1    0.61    0.13
   6  -1   1    0.33    0.12
  -6  -1  -1    0.09    0.09
   6   1   1    0.28    0.12
   7  -1   1    0.46    0.16
   7   1   1    0.59    0.17
   8  -1   1    0.00    0.12
   8   1   1   -0.05    0.11
   9  -1   1    0.30    0.17
   9   1   1   -0.11    0.14
   9  -2  -1   -0.20    0.13
   9   2  -1    0.11    0.15
   8  -2  -1    0.00    0.13
   8   2  -1    0.05    0.13
   7  -2  -1    0.07    0.11
   7   2  -1    0.13    0.10
   6  -2  -1    1.35    0.22
   6   2  -1    1.58    0.22
   5  -2  -1    9.73    0.51
   5  -2  -1    9.88    0.55
  -5  -2   1   10.93    0.47
   5   2  -1   10.19    0.48
   4  -2  -1   18.73    0.78
  -4  -2   1   17.98    0.67
   4  -2  -1   18.43    0.73
   4   2  -1   18.18    0.69
   3  -2  -1    0.73    0.13
   3  -2  -1    0.79    0.14
  -3  -2   1    0.81    0.10
  -3   2   1    0.67    0.11
   3   2  -1    0.89    0.11
   2  -2  -1   26.98    0.94
   2  -2  -1   27.64    0.91
  -2  -2   1   25.93    0.84
   2   2  -1   26.97    0.85
  -2   2   1   26.56    0.90
   1  -2  -1  104.36    3.22
   1  -2  -1  100.36    3.09
  -1  -2   1  103.97    3.02
   1   2  -1  104.85    3.03
   1   2  -1  100.96    3.03
  -1   2   1  100.46    3.08
   0  -2   1   -0.03    0.04
   0  -2  -1   -0.02    0.04
   0  -2   1   -0.06    0.03
   0  -2  -1   -0.04    0.03
   0  -2  -1   -0.04    0.03
   0   2  -1   -0.04    0.03
   0   2  -1   -0.03    0.03
   0   2   1   -0.01    0.04
   1  -2   1    1.26    0.11
  -1  -2  -1    1.08    0.09
   1  -2   1    1.28    0.10
   1   2   1    1.08    0.09
  -1   2  -1    1.15    0.11
   1   2   1    1.06    0.09
   2  -2   1    3.82    0.22
  -2  -2  -1    3.94    0.19
   2  -2   1    3.74    0.21
   2   2   1    3.73    0.19
   3  -2   1    0.55    0.11
  -3  -2  -1    0.59    0.10
   3  -2   1    0.42    0.11
   3   2   1    0.56    0.10
  -4  -2  -1    2.01    0.19
   4  -2   1    2.32    0.24
   4  -2   1    2.12    0.25
   4   2   1    1.87    0.20
   5  -2   1    1.31    0.20
  -5  -2  -1    1.88    0.21
   5   2   1    1.45    0.20
   6  -2   1    5.74    0.40
   6   2   1    5.56    0.37
   7  -2   1    0.36    0.16
   7   2   1    0.31    0.14
   8  -2   1   -0.18    0.11
   8   2   1    0.06    0.11
   9  -2   1    0.51    0.23
   9   2   1    0.67    0.21
   9  -3  -1    0.53    0.23
   9   3  -1    0.27    0.16
   8  -3  -1    2.02    0.33
   8   3  -1    1.81    0.28
   7  -3  -1    0.59    0.20
   7   3  -1    0.65    0.16
   6  -3  -1    1.43    0.24
   6  -3  -1    0.79    0.20
   6   3  -1    1.16    0.19
   5  -3  -1    0.40    0.14
   5  -3  -1    0.18    0.10
   5   3  -1    0.30    0.10
   4  -3  -1   17.71    0.76
  -4  -3   1   18.17    0.64
   4  -3  -1   17.26    0.73
   4   3  -1   17.23    0.66
   3  -3  -1    4.01    0.26
   3  -3  -1    4.15    0.27
  -3  -3   1    4.42    0.21
   3   3  -1    4.31    0.22
  -3   3   1    4.16    0.25
   2  -3  -1    0.06    0.05
  -2  -3   1    0.08    0.04
   2  -3  -1   -0.03    0.05
   2   3  -1    0.04    0.04
   2   3  -1    0.12    0.04
  -2   3   1    0.01    0.05
  -1  -3   1    9.53    0.31
   1  -3  -1    9.27    0.39
   1  -3  -1    9.10    0.37
   1   3  -1    9.12    0.32
  -1   3   1    9.19    0.37
   1   3  -1    9.55    0.32
   0  -3  -1    2.83    0.15
   0  -3   1    2.88    0.16
   0  -3  -1    2.76    0.14
   0  -3   1    2.84    0.14
   0  -3  -1    2.67    0.17
   0   3   1    2.91    0.15
   0   3  -1    2.62    0.14
   0   3  -1    2.94    0.14
   1  -3   1    0.69    0.09
  -1  -3  -1    1.02    0.10
   1  -3   1    0.86    0.11
  -1  -3  -1    0.92    0.12
   1   3   1    0.90    0.09
   1   3   1    0.86    0.10
  -1   3  -1    0.74    0.10
   2  -3   1    0.32    0.08
  -2  -3  -1    0.28    0.06
   2  -3   1    0.15    0.06
  -2   3  -1    0.14    0.06
   2   3   1    0.24    0.06
   3  -3   1    7.07    0.37
   3  -3   1    7.71    0.38
  -3  -3  -1    7.74    0.31
  -3  -3  -1    7.13    0.32
   3   3   1    7.08    0.33
  -4  -3  -1    0.10    0.07
   4  -3   1    0.14    0.08
   4  -3   1    0.00    0.07
   4   3   1   -0.06    0.04
  -5  -3  -1    4.76    0.30
   5  -3   1    5.11    0.37
   5  -3   1    5.10    0.35
   5   3   1    4.36    0.30
   6  -3   1    2.94    0.33
   6   3   1    2.69    0.29
   7  -3   1    0.01    0.13
   7   3   1   -0.07    0.08
   8  -3   1    1.91    0.33
   8   3   1    1.26    0.25
   9  -3   1    0.95    0.29
   9   3   1    0.81    0.23
   9  -4  -1    1.04    0.29
   9   4  -1    0.43    0.18
   8  -4  -1    0.49    0.22
   8   4  -1    0.38    0.15
   7  -4  -1   -0.01    0.12
   7  -4  -1   -0.10    0.11
   7   4  -1   -0.10    0.07
   6  -4  -1   -0.08    0.09
   6  -4  -1    0.02    0.11
   6   4  -1   -0.05    0.07
   5  -4  -1    0.61    0.15
   5  -4  -1    0.36    0.15
   5   4  -1    0.93    0.15
   4  -4  -1    2.59    0.27
  -4  -4   1    2.29    0.19
   4  -4  -1    2.35    0.28
   4   4  -1    2.40    0.21
  -4   4   1    2.55    0.26
   3  -4  -1    0.45    0.12
  -3  -4   1    0.41    0.07
   3  -4  -1    0.40    0.11
  -3   4   1    0.30    0.10
   3   4  -1    0.26    0.07
  -2  -4   1   19.76    0.65
   2  -4  -1   19.89    0.78
   2  -4  -1   20.82    0.75
  -2   4   1   20.14    0.74
   2   4  -1   20.19    0.67
   2   4  -1   20.41    0.67
   1  -4  -1    0.02    0.05
  -1  -4   1    0.03    0.03
  -1  -4   1    0.11    0.06
   1  -4  -1    0.05    0.05
   1   4  -1    0.01    0.03
  -1   4   1   -0.02    0.05
   1   4  -1   -0.01    0.03
   0  -4  -1    9.23    0.36
   0  -4  -1    9.18    0.40
   0  -4   1    9.45    0.35
   0  -4   1    8.89    0.38
   0  -4  -1    9.77    0.35
   0   4   1    8.67    0.36
   0   4  -1    8.76    0.34
   0   4   1    8.94    0.32
  -1  -4  -1    1.25    0.14
  -1  -4  -1    1.54    0.13
   1  -4   1    1.35    0.13
   1  -4   1    1.61    0.16
  -1   4  -1    1.34    0.14
   1   4   1    1.00    0.11
   2  -4   1    6.69    0.33
  -2  -4  -1    7.13    0.29
   2  -4   1    6.88    0.35
  -2   4  -1    7.09    0.34
   2   4   1    7.09    0.30
   3  -4   1    0.23    0.10
   3  -4   1    0.19    0.09
  -3  -4  -1    0.22    0.07
   3   4   1    0.23    0.07
  -3   4  -1    0.18    0.08
   4  -4   1    3.05    0.31
   4  -4   1    2.38    0.25
  -4  -4  -1    2.59    0.19
   4   4   1    2.65    0.23
   5  -4   1    1.72    0.25
   5  -4   1    1.21    0.22
   5   4   1    1.33    0.18
   6  -4   1    0.10    0.10
   6  -4   1   -0.02    0.10
   6   4   1    0.02    0.08
   7  -4   1    0.25    0.16
   7   4   1    0.26    0.13
   8  -4   1   -0.11    0.12
   8   4   1    0.03    0.10
   9  -4   1    0.07    0.17
   9   4   1    0.13    0.13
   9  -5  -1    0.27    0.21
   9   5  -1    0.51    0.18
   8  -5  -1    0.47    0.21
   8   5  -1    0.78    0.20
   7  -5  -1    0.37    0.16
   7  -5  -1    0.22    0.19
   7   5  -1    0.41    0.14
   6  -5  -1    0.04    0.11
   6  -5  -1   -0.07    0.10
   6   5  -1   -0.01    0.07
   5  -5  -1    4.08    0.42
   5  -5  -1    5.03    0.37
   5   5  -1    5.12    0.30
   4  -5  -1    0.54    0.14
   4  -5  -1    0.82    0.16
   4   5  -1    0.56    0.11
  -4   5   1    0.35    0.12
  -3  -5   1    5.77    0.24
   3  -5  -1    5.62    0.34
   3  -5  -1    5.93    0.36
   3   5  -1    5.35    0.26
   3   5  -1    5.87    0.26
  -3   5   1    5.72    0.34
   2  -5  -1   -0.05    0.05
  -2  -5   1    0.03    0.03
   2  -5  -1    0.01    0.05
  -2  -5   1    0.11    0.07
   2   5  -1    0.03    0.03
   2   5  -1   -0.03    0.03
  -2   5   1   -0.03    0.05
   1  -5  -1    0.26    0.08
   1  -5  -1    0.37    0.09
  -1  -5   1    0.31    0.09
  -1  -5   1    0.26    0.06
  -1   5   1    0.41    0.09
   1   5  -1    0.38    0.07
   1   5  -1    0.31    0.06
   0  -5  -1    0.19    0.07
   0  -5  -1    0.40    0.08
   0  -5   1    0.24    0.08
   0  -5   1    0.35    0.07
   0  -5  -1    0.36    0.07
   0   5  -1    0.35    0.07
   0   5   1    0.26    0.05
   0   5   1    0.30    0.07
  -1  -5  -1   76.28    2.32
   1  -5   1   78.72    2.36
   1  -5   1   75.63    2.47
  -1  -5  -1   77.55    2.48
  -1   5  -1   71.55    2.35
   1   5   1   74.23    2.33
  -2  -5  -1    1.01    0.11
   2  -5   1    0.91    0.14
   2  -5   1    0.83    0.13
  -2  -5  -1    1.05    0.16
   2   5   1    0.74    0.11
  -2   5  -1    1.01    0.14
   3  -5   1    0.32    0.11
   3  -5   1    0.17    0.08
  -3  -5  -1    0.12    0.06
   3   5   1    0.22    0.08
  -3   5  -1    0.00    0.06
   4  -5   1    0.03    0.08
   4  -5   1    0.05    0.09
   4   5   1   -0.02    0.05
   5  -5   1   -0.10    0.07
   5  -5   1    0.03    0.10
   5   5   1    0.04    0.07
   6  -5   1    0.94    0.22
   6  -5   1    0.85    0.21
   6   5   1    0.82    0.17
   7  -5   1    0.42    0.19
   7  -5   1    0.55    0.20
   7   5   1    0.32    0.14
   8  -5   1    0.23    0.19
   8   5   1    0.48    0.17
  -8   5  -1    0.06    0.13
   9  -5   1    0.09    0.19
   8  -6  -1    1.90    0.39
   8  -6  -1    1.04    0.29
   8   6  -1    1.37    0.25
   7  -6  -1    1.13    0.27
   7  -6  -1    1.00    0.27
   7   6  -1    0.73    0.17
   6  -6  -1    1.15    0.26
   6  -6  -1    1.38    0.28
   6   6  -1    1.01    0.17
   5  -6  -1    0.27    0.14
   5  -6  -1    0.08    0.12
   5   6  -1    0.45    0.11
   4  -6  -1    0.30    0.12
   4  -6  -1    0.04    0.10
   4   6  -1    0.18    0.07
  -4   6   1    0.22    0.11
   3  -6  -1    7.44    0.42
   3  -6  -1    7.19    0.43
   3   6  -1    7.43    0.33
  -3   6   1    8.49    0.43
   3   6  -1    7.45    0.33
  -2  -6   1    0.56    0.12
   2  -6  -1    0.56    0.12
  -2  -6   1    0.73    0.08
   2  -6  -1    0.75    0.15
  -2   6   1    0.50    0.12
   2   6  -1    0.73    0.10
   2   6  -1    0.73    0.10
   1  -6  -1    0.01    0.06
   1  -6  -1   -0.01    0.05
  -1  -6   1   -0.01    0.06
  -1  -6   1    0.02    0.04
   1  -6  -1    0.07    0.07
   1   6  -1   -0.03    0.03
  -1   6   1    0.05    0.06
   1   6  -1   -0.01    0.04
   0  -6  -1    5.26    0.27
   0  -6   1    5.14    0.30
   0  -6  -1    5.41    0.26
   0  -6  -1    4.69    0.30
   0  -6   1    5.02    0.25
   0   6   1    4.80    0.27
   0   6  -1    4.78    0.25
   0   6   1    4.75    0.21
   1  -6   1   11.00    0.50
   1  -6   1   10.45    0.45
  -1  -6  -1   11.62    0.51
  -1  -6  -1   10.62    0.43
   1   6   1   10.91    0.44
  -1   6  -1    9.95    0.45
  -1   6  -1   10.99    0.40
  -2  -6  -1    0.59    0.10
   2  -6   1    0.40    0.12
   2  -6   1    0.55    0.12
  -2  -6  -1    0.56    0.12
   2   6   1    0.53    0.09
  -2   6  -1    0.37    0.10
  -3  -6  -1    1.46    0.20
   3  -6   1    2.24    0.26
  -3  -6  -1    2.52    0.18
   3  -6   1    2.22    0.24
  -3   6  -1    2.26    0.24
   3   6   1    2.09    0.19
   4  -6   1    1.84    0.25
   4  -6   1    1.47    0.23
   4   6   1    1.53    0.18
   5  -6   1    4.27    0.42
   5  -6   1    2.52    0.31
   5   6   1    3.27    0.29
   6  -6   1    0.66    0.20
   6  -6   1    1.32    0.26
   6   6   1    1.06    0.18
   7  -6   1   -0.04    0.12
   7  -6   1   -0.07    0.13
   7   6   1    0.01    0.09
   8  -6   1   -0.10    0.16
  -8   6  -1   -0.04    0.11
   8   6   1    0.34    0.16
   8  -7  -1    0.16    0.17
   8  -7  -1    0.55    0.24
   8   7  -1    0.56    0.16
   7  -7  -1    1.24    0.30
   7  -7  -1    0.94    0.25
   7   7  -1    0.98    0.18
   6  -7  -1    0.90    0.25
   6  -7  -1    0.90    0.24
   6   7  -1    1.12    0.17
   5  -7  -1    2.91    0.37
   5  -7  -1    2.39    0.33
   5   7  -1    2.77    0.24
  -5   7   1    2.46    0.33
   4  -7  -1    7.12    0.48
   4  -7  -1    8.56    0.49
   4   7  -1    7.68    0.36
  -4   7   1    8.29    0.48
   3  -7  -1    1.54    0.23
   3  -7  -1    1.07    0.20
  -3  -7   1    1.17    0.18
  -3   7   1    0.77    0.16
   3   7  -1    1.01    0.12
  -2  -7   1    0.12    0.09
   2  -7  -1   -0.06    0.06
   2  -7  -1    0.02    0.07
   2   7  -1    0.01    0.05
   2   7  -1   -0.02    0.04
  -2   7   1   -0.02    0.05
  -1  -7   1    3.33    0.30
   1  -7  -1    3.16    0.23
   1  -7  -1    3.45    0.31
  -1  -7   1    2.86    0.18
   1  -7  -1    3.20    0.23
   1   7  -1    3.33    0.20
  -1   7   1    2.85    0.18
   1   7  -1    2.92    0.19
  -1   7   1    3.24    0.23
   0  -7   1    6.19    0.31
   0  -7   1    6.55    0.37
   0  -7  -1    6.70    0.33
   0  -7  -1    6.45    0.37
   0  -7  -1    6.71    0.31
   0   7   1    6.17    0.33
   0   7   1    6.00    0.24
   0   7  -1    6.15    0.31
   1  -7   1    0.50    0.11
   1  -7   1    0.55    0.13
  -1  -7  -1    0.48    0.13
  -1  -7  -1    0.58    0.10
   1   7   1    0.48    0.10
  -1   7  -1    0.66    0.08
  -1   7  -1    0.58    0.08
  -1   7  -1    0.45    0.11
  -2  -7  -1    0.07    0.08
  -2  -7  -1    0.03    0.05
   2  -7   1    0.13    0.08
   2  -7   1    0.01    0.06
   2   7   1    0.03    0.05
  -2   7  -1    0.01    0.06
   3  -7   1    1.42    0.21
  -3  -7  -1    1.10    0.20
   3  -7   1    1.10    0.19
  -3   7  -1    1.50    0.21
   3   7   1    1.35    0.17
   4  -7   1    1.18    0.23
  -4  -7  -1    0.64    0.16
   4  -7   1    0.52    0.15
  -4   7  -1    0.65    0.17
   4   7   1    0.82    0.14
   5  -7   1    0.40    0.16
   5  -7   1    0.20    0.14
   5   7   1    0.53    0.13
   6  -7   1    2.27    0.34
   6  -7   1    1.89    0.32
   6   7   1    2.19    0.26
   7  -7   1    2.74    0.40
   7  -7   1    3.52    0.44
   7   7   1    3.47    0.35
   8  -7   1    0.56    0.23
   8  -7   1    0.26    0.22
  -8   7  -1   -0.02    0.11
   8   7   1    0.04    0.11
   8  -8  -1    0.67    0.26
   8  -8  -1    0.72    0.28
   8   8  -1    0.72    0.19
   7  -8  -1    0.00    0.16
   7  -8  -1   -0.12    0.12
   7   8  -1   -0.05    0.08
   6  -8  -1    7.74    0.58
   6  -8  -1    8.22    0.60
   6   8  -1    7.87    0.42
   5  -8  -1    0.49    0.18
  -5  -8   1    0.62    0.18
   5  -8  -1    0.21    0.16
  -5   8   1    0.19    0.14
   5   8  -1    0.60    0.13
   4  -8  -1    5.62    0.42
   4  -8  -1    6.47    0.46
  -4  -8   1    5.05    0.39
   4   8  -1    5.46    0.30
  -4   8   1    5.79    0.41
   3  -8  -1    0.96    0.20
   3  -8  -1    1.06    0.21
  -3  -8   1    1.32    0.22
   3   8  -1    1.38    0.15
  -3   8   1    1.17    0.20
   2  -8  -1    1.59    0.24
   2  -8  -1    2.05    0.25
  -2  -8   1    1.94    0.24
   2   8  -1    2.35    0.17
  -2   8   1    2.31    0.25
   1  -8  -1   10.56    0.54
   1  -8  -1   10.55    0.50
  -1  -8   1   10.38    0.53
   1   8  -1    9.98    0.44
  -1   8   1   10.80    0.50
   0  -8  -1    3.37    0.24
   0  -8   1    3.19    0.31
   0  -8  -1    3.53    0.34
   0   8  -1    3.49    0.24
   0   8   1    3.81    0.26
   0   8   1    3.46    0.14
   1  -8   1    0.29    0.11
  -1  -8  -1    0.41    0.13
   1  -8   1    0.35    0.10
  -1   8  -1    0.18    0.08
   1   8   1    0.19    0.09
  -1   8  -1    0.27    0.05
  -1   8  -1    0.28    0.06
   2  -8   1   20.12    0.80
   2  -8   1   21.06    0.86
  -2  -8  -1   20.15    0.86
  -2   8  -1   18.89    0.80
   2   8   1   18.05    0.73
  -3  -8  -1    1.26    0.21
   3  -8   1    2.31    0.28
   3  -8   1    2.27    0.29
  -3   8  -1    1.97    0.25
   3   8   1    1.69    0.19
   4  -8   1   -0.01    0.11
   4  -8   1    0.07    0.11
  -4  -8  -1   -0.13    0.07
   4   8   1    0.11    0.08
  -4   8  -1   -0.08    0.08
   5  -8   1    1.65    0.29
  -5  -8  -1    1.33    0.25
   5  -8   1    1.40    0.26
   5   8   1    1.63    0.21
   6  -8   1    3.72    0.43
   6  -8   1    3.27    0.43
  -6  -8  -1    3.25    0.38
   6   8   1    3.30    0.32
   7  -8   1   -0.05    0.17
   7  -8   1    0.03    0.15
  -7   8  -1    0.03    0.12
   7   8   1    0.13    0.12
   8  -8   1    2.27    0.41
   8  -8   1    2.32    0.41
   8   8   1    3.10    0.36
  -8   8  -1    2.72    0.38
   7  -9  -1    0.35    0.21
   7  -9  -1    0.42    0.21
  -7  -9   1    0.12    0.15
   7   9  -1    0.27    0.12
  -6  -9   1    4.76    0.50
   6  -9  -1    3.52    0.44
   6  -9  -1    3.91    0.49
   6   9  -1    4.09    0.29
   5  -9  -1    0.15    0.14
   5  -9  -1    0.31    0.17
  -5  -9   1    0.32    0.15
  -5   9   1    0.12    0.13
   5   9  -1    0.19    0.08
   4  -9  -1    2.83    0.35
   4  -9  -1    2.90    0.38
  -4  -9   1    3.30    0.37
   4   9  -1    2.98    0.21
  -4   9   1    2.85    0.34
   3  -9  -1    5.47    0.42
  -3  -9   1    5.20    0.40
   3  -9  -1    5.79    0.40
   3   9  -1    5.73    0.29
  -3   9   1    4.66    0.43
   2  -9  -1   19.48    0.89
   2  -9  -1   20.80    0.84
  -2  -9   1   19.04    0.86
   2   9  -1   19.18    0.73
  -2   9   1   19.76    0.84
   1  -9  -1    0.11    0.10
  -1  -9   1    0.06    0.09
  -1   9   1    0.00    0.08
   1   9  -1    0.09    0.07
   0  -9   1    0.13    0.10
   0  -9  -1    0.02    0.10
   0   9   1    0.03    0.07
   0   9  -1    0.01    0.06
  -1  -9  -1    5.60    0.39
   1  -9   1    5.09    0.37
  -1   9  -1    4.99    0.20
   1   9   1    5.18    0.31
  -1   9  -1    4.92    0.32
  -1   9  -1    5.17    0.20
  -2  -9  -1    0.09    0.09
   2  -9   1   -0.05    0.08
   2   9   1   -0.01    0.06
  -2   9  -1   -0.02    0.08
  -2   9  -1    0.00    0.04
  -3  -9  -1    0.02    0.10
   3  -9   1    0.10    0.11
   3  -9   1    0.00    0.10
   3   9   1    0.10    0.07
  -3   9  -1   -0.04    0.08
  -3   9  -1   -0.04    0.05
   4  -9   1    5.54    0.49
  -4  -9  -1    5.20    0.48
   4  -9   1    5.50    0.52
   4   9   1    5.80    0.34
  -4   9  -1    5.60    0.42
   5  -9   1    2.20    0.35
  -5  -9  -1    2.63    0.36
   5  -9   1    2.17    0.33
   5   9   1    2.29    0.25
  -6  -9  -1    0.44    0.17
   6  -9   1    0.83    0.24
   6  -9   1    0.82    0.23
   6   9   1    0.87    0.18
  -6   9  -1    0.75    0.18
   7  -9   1    0.18    0.19
   7  -9   1    0.01    0.17
  -7  -9  -1    0.07    0.15
  -7   9  -1    0.41    0.16
   7   9   1    0.02    0.11
   7 -10  -1    0.36    0.23
  -7 -10   1   -0.03    0.14
   6 -10  -1    0.24    0.21
  -6 -10   1    0.23    0.15
   6  10  -1    0.11    0.09
   5 -10  -1    0.04    0.14
  -5 -10   1   -0.03    0.10
   5  10  -1    0.07    0.07
  -5  10   1   -0.06    0.09
  -4 -10   1    0.57    0.18
   4 -10  -1    1.04    0.25
  -4  10   1    0.67    0.19
   4  10  -1    1.06    0.15
  -3 -10   1    0.10    0.11
   3 -10  -1    0.31    0.16
  -3  10   1    0.40    0.15
   3  10  -1    0.42    0.11
  -2 -10   1   -0.05    0.09
   2 -10  -1   -0.05    0.10
  -2  10   1    0.07    0.09
   2  10  -1    0.00    0.05
  -1 -10   1    7.56    0.47
   1 -10  -1    7.44    0.49
  -1  10   1    7.03    0.43
   1  10  -1    7.46    0.39
  -1  10   1    7.15    0.29
   0 -10  -1    1.75    0.28
   0 -10   1    2.28    0.30
   0  10   1    2.12    0.25
   0  10  -1    1.79    0.22
  -1 -10  -1    0.43    0.15
   1 -10   1    0.61    0.17
   1  10   1    0.61    0.14
  -1  10  -1    0.89    0.17
  -2 -10  -1    0.17    0.12
   2 -10   1    0.22    0.13
   2  10   1    0.02    0.08
  -2  10  -1    0.06    0.05
  -2  10  -1    0.01    0.07
  -3 -10  -1    3.19    0.38
   3 -10   1    3.02    0.37
  -3  10  -1    2.50    0.32
  -3  10  -1    2.56    0.24
   3  10   1    2.84    0.26
  -4 -10  -1    0.20    0.13
   4 -10   1    0.25    0.16
  -4  10  -1    0.29    0.14
  -4  10  -1    0.09    0.08
   4  10   1    0.10    0.08
  -5 -10  -1    0.11    0.13
   5 -10   1    0.05    0.12
  -5  10  -1   -0.03    0.09
   5  10   1    0.10    0.10
  -6 -10  -1    0.12    0.15
   6 -10   1    0.01    0.15
  -6  10  -1    0.08    0.11
   6  10   1    0.05    0.10
  -7 -10  -1    0.11    0.16
   7 -10   1    0.29    0.19
   7  10   1    0.08    0.11
  -7  10  -1    0.03    0.12
  -6 -11   1    0.71    0.24
   6 -11  -1    0.80    0.26
  -5 -11   1    0.65    0.21
   5 -11  -1    0.49    0.22
  -5  11   1    0.11    0.15
   5  11  -1    0.71    0.13
  -4 -11   1   -0.10    0.10
   4 -11  -1   -0.12    0.12
   4  11  -1    0.15    0.08
  -4  11   1    0.03    0.11
  -3 -11   1    0.09    0.12
   3 -11  -1    0.59    0.20
   3  11  -1    0.22    0.09
  -3  11   1    0.28    0.15
   2 -11  -1    2.60    0.38
  -2 -11   1    1.72    0.28
  -2  11   1    1.80    0.27
  -2  11   1    1.70    0.17
   2  11  -1    1.82    0.21
  -1 -11   1    0.15    0.13
   1 -11  -1    0.13    0.13
  -1  11   1    0.05    0.10
   1  11  -1   -0.08    0.06
   0 -11   1    0.00    0.11
   0 -11  -1    0.09    0.12
   0  11  -1    0.10    0.09
   0  11   1    0.11    0.10
  -1 -11  -1   13.13    0.72
   1 -11   1   12.79    0.71
   1  11   1   12.79    0.60
  -1  11  -1   12.84    0.63
   2 -11   1    0.04    0.12
  -2 -11  -1    0.11    0.13
  -2  11  -1    0.30    0.14
   2  11   1    0.16    0.10
  -2  11  -1    0.21    0.06
  -3 -11  -1    0.56    0.19
   3 -11   1    0.47    0.19
   3  11   1    0.58    0.14
  -3  11  -1    0.63    0.19
  -3  11  -1    0.45    0.10
   4 -11   1    0.09    0.14
  -4 -11  -1    0.02    0.11
  -4  11  -1    0.12    0.08
  -4  11  -1    0.10    0.12
   4  11   1   -0.03    0.07
   5 -11   1    0.10    0.14
  -5 -11  -1    0.31    0.17
   5  11   1    0.16    0.10
  -5  11  -1    0.16    0.10
   6 -11   1    0.52    0.22
  -6 -11  -1    0.52    0.20
   6  11   1    0.45    0.14
  -6  11  -1    0.72    0.18
   5 -12  -1    1.16    0.30
  -5 -12   1    0.85    0.25
  -5  12   1    0.80    0.18
  -5  12   1    0.99    0.27
   4 -12  -1    0.41    0.20
  -4 -12   1    0.29    0.18
  -4  12   1   -0.03    0.08
  -4  12   1    0.14    0.13
   4  12  -1    0.07    0.08
  -3 -12   1    0.02    0.13
   3 -12  -1    0.13    0.14
   3  12  -1   -0.04    0.07
  -3  12   1   -0.02    0.06
  -3  12   1    0.00    0.11
  -2 -12   1    0.18    0.14
   2 -12  -1    0.00    0.11
  -2  12   1    0.19    0.12
  -2  12   1    0.09    0.05
   2  12  -1    0.22    0.10
  -1 -12   1    0.23    0.15
   1 -12  -1   -0.07    0.10
   1  12  -1    0.26    0.12
  -1  12   1    0.15    0.12
   0 -12   1    1.77    0.31
   0 -12  -1    2.88    0.39
   0  12  -1    2.63    0.29
   0  12   1    1.99    0.27
   1 -12   1    0.10    0.14
  -1 -12  -1    0.37    0.17
   1  12   1    0.36    0.13
  -1  12  -1    0.55    0.16
  -2 -12  -1    1.78    0.31
   2 -12   1    1.90    0.33
  -2  12  -1    1.93    0.29
   2  12   1    2.46    0.28
   3 -12   1    1.07    0.27
  -3 -12  -1    0.86    0.24
  -3  12  -1    0.97    0.22
   3  12   1    0.85    0.16
  -3  12  -1    0.70    0.12
  -4 -12  -1   -0.03    0.12
   4 -12   1   -0.22    0.11
   4  12   1    0.10    0.09
  -4  12  -1    0.04    0.08
  -4  12  -1   -0.07    0.11
  -5 -12  -1    0.52    0.20
   5 -12   1    0.35    0.20
  -5  12  -1    0.29    0.12
   5  12   1    0.56    0.15
  -4 -13   1    0.22    0.16
   4 -13  -1    0.15    0.18
  -4  13   1    0.34    0.19
  -4  13   1    0.27    0.11
  -3 -13   1    0.07    0.13
   3 -13  -1    0.09    0.16
   3  13  -1    0.08    0.08
  -3  13   1   -0.09    0.11
  -3  13   1    0.07    0.07
   2 -13  -1    2.57    0.41
  -2 -13   1    1.95    0.35
  -2  13   1    2.31    0.34
   2  13  -1    2.40    0.27
  -1 -13   1    0.02    0.12
   1 -13  -1    0.11    0.15
   1  13  -1   -0.08    0.08
  -1  13   1    0.01    0.10
   0 -13   1   -0.03    0.12
   0 -13  -1   -0.07    0.12
   0  13  -1    0.04    0.09
   0  13   1    0.00    0.09
   1 -13   1   -0.07    0.14
  -1 -13  -1    0.13    0.17
  -1  13  -1    0.03    0.11
   1  13   1   -0.04    0.09
  -2 -13  -1   -0.13    0.11
   2 -13   1   -0.20    0.11
   2  13   1    0.04    0.09
  -2  13  -1    0.15    0.13
   3 -13   1    0.37    0.21
  -3 -13  -1    0.44    0.20
  -3  13  -1    0.37    0.17
   3  13   1    0.50    0.15
   4 -13   1    1.64    0.33
  -4 -13  -1    0.83    0.25
  -4  13  -1    1.50    0.32
  -4  13  -1    1.24    0.17
   4  13   1    1.51    0.22
   3 -14  -1    0.02    0.17
  -3 -14   1    0.10    0.16
  -3  14   1   -0.06    0.14
   2 -14  -1    0.11    0.18
  -2 -14   1    0.58    0.23
   2  14  -1    0.30    0.14
  -2  14   1    0.34    0.18
  -1 -14   1    0.09    0.15
   1 -14  -1    0.14    0.18
  -1  14   1    0.08    0.12
   1  14  -1   -0.10    0.09
   0 -14   1    0.23    0.18
   0 -14  -1    0.52    0.22
   0  14  -1    0.35    0.15
   0  14   1    0.25    0.13
  -1 -14  -1   -0.17    0.12
   1 -14   1   -0.09    0.13
  -1  14  -1    0.04    0.10
   1  14   1    0.03    0.11
   2 -14   1    0.16    0.18
  -2 -14  -1    0.27    0.18
   2  14   1    0.17    0.12
  -2  14  -1    0.18    0.13
  -3 -14  -1    0.36    0.21
   3 -14   1    0.25    0.19
   3  14   1    0.20    0.13
  -3  14  -1    0.46    0.20
  -1 -15   1    0.06    0.16
   1 -15  -1   -0.17    0.14
  -1  15   1   -0.10    0.11
   1  15  -1   -0.11    0.10
   0 -15  -1    0.45    0.21
   0 -15   1    0.12    0.19
   0  15   1    0.36    0.16
   0  15  -1    0.44    0.17
   1 -15   1    1.54    0.34
  -1 -15  -1    0.89    0.28
   1  15   1    1.08    0.23
  -1  15  -1    0.88    0.22
   9   0  -2    0.07    0.14
   8   0  -2    0.23    0.15
   7   0  -2    0.02    0.10
   6   0  -2    0.13    0.10
   5   0  -2   -0.01    0.06
   4   0  -2    1.62    0.18
   3   0  -2   -0.08    0.04
   3   0  -2   -0.03    0.04
  -2   0   2    5.18    0.22
   2   0  -2    4.70    0.25
   2   0  -2    5.00    0.23
   1   0  -2    0.02    0.03
   1   0  -2   -0.03    0.03
   1   0  -2   -0.09    0.02
  -1   0   2   -0.02    0.02
   0   0  -2    0.72    0.04
   0   0  -2    0.59    0.05
   0   0   2    0.81    0.05
   0   0  -2    0.67    0.05
   1   0   2   -0.20    0.04
  -1   0  -2   -0.14    0.03
  -1   0  -2   -0.24    0.03
   2   0   2  947.45   28.90
  -2   0  -2 1000.00   28.42
   3   0   2    0.00    0.05
   4   0   2   37.94    1.31
   5   0   2    0.01    0.08
   6   0   2    0.63    0.17
  -6   0  -2    0.59    0.15
   7   0   2   -0.11    0.10
   8   0   2    0.66    0.20
   9   0   2    0.04    0.14
   9  -1  -2    0.78    0.24
   9   1  -2    0.52    0.20
   8  -1  -2    0.18    0.14
   8   1  -2    0.05    0.12
   7  -1  -2   -0.06    0.11
   7   1  -2    0.21    0.12
   6  -1  -2    0.14    0.10
   6   1  -2    0.09    0.09
   5  -1  -2    0.28    0.10
   5   1  -2    0.15    0.09
   4  -1  -2    1.02    0.15
   4  -1  -2    0.84    0.16
   4   1  -2    0.97    0.14
   3  -1  -2    5.44    0.31
   3  -1  -2    5.56    0.29
  -3   1   2    5.27    0.27
   3   1  -2    5.95    0.27
   2  -1  -2   95.28    3.15
   2  -1  -2  100.09    3.01
  -2   1   2  100.21    3.00
   2   1  -2   99.70    2.97
   2   1  -2  100.53    2.97
   1  -1  -2    9.08    0.34
   1  -1  -2    9.23    0.36
   1   1  -2    9.47    0.30
  -1   1   2    9.04    0.33
   1   1  -2    9.52    0.30
   0  -1   2   30.85    0.92
   0  -1  -2   30.20    0.92
   0  -1  -2   30.11    0.94
   0   1   2   28.96    0.94
   0   1  -2   31.99    0.92
   1  -1   2    3.05    0.14
  -1  -1  -2    3.22    0.16
  -1  -1  -2    3.06    0.14
   1  -1   2    3.28    0.16
  -1   1  -2    2.99    0.14
   1   1   2    3.38    0.16
  -2  -1  -2    4.25    0.21
   2  -1   2    4.23    0.23
   2  -1   2    4.55    0.23
  -2  -1  -2    4.56    0.20
   2   1   2    4.76    0.23
  -3  -1  -2    0.56    0.10
   3  -1   2    0.66    0.12
   3   1   2    0.38    0.09
   4  -1   2    5.74    0.32
  -4  -1  -2    4.59    0.28
   4   1   2    5.05    0.30
   5  -1   2    0.21    0.10
  -5  -1  -2    0.12    0.08
   5   1   2    0.01    0.07
   6  -1   2    0.15    0.11
  -6  -1  -2    0.18    0.10
   6   1   2   -0.08    0.07
   7  -1   2    1.90    0.30
   7   1   2    1.52    0.26
   8  -1   2    1.06    0.24
   8   1   2    1.51    0.27
   9  -1   2    0.05    0.14
   9   1   2   -0.07    0.13
   9  -2  -2    0.17    0.18
   9   2  -2    0.23    0.15
   8  -2  -2    0.09    0.14
   8   2  -2    0.07    0.11
   7  -2  -2    0.20    0.13
   7   2  -2    0.20    0.12
   6  -2  -2    0.60    0.16
   6   2  -2    0.95    0.18
   5  -2  -2    0.00    0.07
   5  -2  -2    0.07    0.08
  -5  -2   2    0.04    0.07
   5   2  -2    0.01    0.06
  -4  -2   2   -0.07    0.04
   4  -2  -2    0.03    0.07
   4  -2  -2    0.05    0.07
   4   2  -2    0.04    0.06
  -3  -2   2   11.13    0.40
   3  -2  -2   11.20    0.47
   3  -2  -2    9.65    0.48
   3   2  -2   10.50    0.40
  -3   2   2    9.77    0.44
   2  -2  -2    8.67    0.36
  -2  -2   2    8.41    0.29
   2  -2  -2    7.39    0.36
  -2   2   2    8.08    0.35
   2   2  -2    8.34    0.30
   1  -2  -2   17.18    0.58
   1  -2  -2   16.09    0.60
  -1   2   2   16.35    0.57
   0  -2   2    2.32    0.11
   0  -2  -2    2.08    0.13
   0  -2   2    2.03    0.10
   0  -2  -2    2.03    0.11
   0  -2  -2    2.28    0.13
   0   2  -2    1.94    0.10
   0   2  -2    2.06    0.10
   0   2   2    1.93    0.12
  -1  -2  -2    2.51    0.15
   1  -2   2    2.31    0.14
  -1  -2  -2    2.26    0.12
   1  -2   2    2.24    0.13
  -1  -2  -2    2.35    0.14
   1   2   2    2.35    0.14
  -1   2  -2    2.08    0.12
  -2  -2  -2    1.52    0.10
   2  -2   2    1.33    0.14
  -2  -2  -2    1.35    0.13
   2  -2   2    1.16    0.13
   2   2   2    1.09    0.12
   3  -2   2    0.12    0.07
   3  -2   2    0.26    0.09
  -3  -2  -2    0.10    0.06
  -3  -2  -2    0.07    0.05
   3   2   2    0.04    0.05
   4  -2   2    1.50    0.20
  -4  -2  -2    1.35    0.16
  -4  -2  -2    1.20    0.16
   4  -2   2    1.26    0.19
   4   2   2    1.35    0.18
  -5  -2  -2   10.75    0.49
   5  -2   2    9.75    0.51
  -5  -2  -2   10.21    0.45
   5   2   2    9.10    0.48
   6  -2   2    0.21    0.12
   6   2   2    0.11    0.11
   7  -2   2    2.28    0.32
   7   2   2    2.08    0.30
   8  -2   2    0.07    0.13
   8   2   2    0.11    0.14
   9  -2   2    0.40    0.19
   9   2   2    0.20    0.16
   9  -3  -2    0.06    0.17
   9   3  -2    0.05    0.14
   8  -3  -2    0.41    0.19
   8   3  -2    0.43    0.16
   7  -3  -2    0.66    0.20
   7   3  -2    1.11    0.21
   6  -3  -2    0.98    0.20
   6  -3  -2    1.34    0.26
   6   3  -2    1.44    0.20
   5  -3  -2    6.87    0.45
   5  -3  -2    6.57    0.41
   5   3  -2    7.11    0.36
   4  -3  -2    0.23    0.10
  -4  -3   2    0.18    0.06
   4  -3  -2    0.35    0.12
   4   3  -2    0.28    0.07
  -4   3   2    0.30    0.10
  -3  -3   2    0.96    0.10
   3  -3  -2    0.70    0.13
   3  -3  -2    0.94    0.16
   3   3  -2    0.84    0.10
  -3   3   2    0.67    0.12
   2  -3  -2    5.19    0.30
   2  -3  -2    5.65    0.29
  -2   3   2    6.18    0.29
   2   3  -2    5.65    0.22
   1  -3  -2    4.81    0.24
   1  -3  -2    4.35    0.24
  -1   3   2    4.67    0.23
   1   3  -2    4.93    0.17
   1   3  -2    4.97    0.17
   0  -3  -2    0.34    0.07
   0  -3  -2    0.17    0.05
   0  -3  -2    0.41    0.08
   0  -3   2    0.46    0.07
   0  -3   2    0.36    0.05
   0   3  -2    0.32    0.05
   0   3  -2    0.43    0.06
   0   3   2    0.29    0.07
   1  -3   2    9.24    0.35
  -1  -3  -2    8.92    0.38
  -1  -3  -2    8.73    0.34
  -1  -3  -2    9.28    0.33
   1  -3   2    9.19    0.36
   1   3   2    8.50    0.35
  -1   3  -2    9.12    0.35
  -1   3  -2    8.70    0.32
   1   3   2    8.52    0.31
   2  -3   2   51.55    1.68
  -2  -3  -2   53.21    1.64
  -2  -3  -2   54.05    1.60
   2  -3   2   52.55    1.73
   2   3   2   50.87    1.65
   3  -3   2   18.16    0.70
  -3  -3  -2   17.59    0.65
   3  -3   2   17.84    0.71
  -3  -3  -2   18.48    0.63
   3   3   2   17.72    0.66
   4  -3   2   15.08    0.67
   4  -3   2   15.12    0.66
  -4  -3  -2   16.35    0.61
  -4  -3  -2   14.75    0.57
   4   3   2   14.64    0.61
  -5  -3  -2    0.13    0.08
   5  -3   2    0.34    0.13
   5  -3   2    0.24    0.13
   5   3   2    0.12    0.09
   6  -3   2    0.26    0.14
   6   3   2    0.20    0.11
   7  -3   2    0.86    0.22
   7   3   2    0.78    0.18
   8  -3   2    0.18    0.16
   8   3   2    0.54    0.19
  -8   3  -2    0.37    0.16
   9  -3   2    0.22    0.18
   9   3   2    0.30    0.19
   9  -4  -2   -0.03    0.16
   9   4  -2    0.23    0.15
   8  -4  -2    0.21    0.17
   8   4  -2   -0.02    0.10
   7  -4  -2   -0.09    0.12
   7  -4  -2    0.04    0.12
   7   4  -2   -0.09    0.08
   6  -4  -2    0.86    0.21
   6  -4  -2    1.17    0.23
   6   4  -2    1.46    0.21
   5  -4  -2    0.34    0.13
   5  -4  -2    0.33    0.14
   5   4  -2    0.33    0.10
   4  -4  -2    0.24    0.10
   4  -4  -2    0.10    0.08
  -4  -4   2    0.25    0.07
   4   4  -2    0.21    0.07
  -4   4   2    0.13    0.08
   3  -4  -2    0.96    0.16
  -3  -4   2    1.13    0.10
   3  -4  -2    1.35    0.19
  -3   4   2    0.89    0.14
   3   4  -2    1.32    0.12
   2  -4  -2    1.81    0.20
   2  -4  -2    1.18    0.15
  -2   4   2    1.21    0.16
   2   4  -2    1.48    0.09
   2   4  -2    1.61    0.09
   1  -4  -2   16.27    0.59
  -1  -4   2   15.83    0.59
   1  -4  -2   14.86    0.56
   1  -4  -2   15.90    0.61
   1   4  -2   15.66    0.50
  -1   4   2   14.69    0.57
   1   4  -2   14.59    0.50
   0  -4  -2   63.76    2.06
   0  -4  -2   61.91    1.96
   0  -4   2   63.61    2.03
   0  -4   2   63.50    1.92
   0  -4  -2   65.26    1.92
   0   4  -2   61.01    1.93
   0   4   2   61.69    1.96
   0   4  -2   64.02    1.93
   1  -4   2    0.13    0.06
  -1  -4  -2    0.28    0.08
   1  -4   2    0.19    0.07
  -1  -4  -2    0.10    0.05
  -1  -4  -2    0.18    0.05
   1   4   2    0.16    0.06
  -1   4  -2    0.12    0.05
   1   4   2    0.14    0.04
  -1   4  -2    0.22    0.05
   2  -4   2   46.69    1.53
  -2  -4  -2   45.35    1.54
  -2  -4  -2   44.22    1.43
   2  -4   2   45.10    1.48
  -2   4  -2   45.57    1.47
   2   4   2   43.76    1.44
  -3  -4  -2    3.22    0.19
   3  -4   2    3.51    0.25
   3  -4   2    3.36    0.24
  -3  -4  -2    3.52    0.21
   3   4   2    3.43    0.21
   4  -4   2    2.74    0.29
   4  -4   2    2.55    0.27
  -4  -4  -2    2.66    0.23
  -4  -4  -2    2.56    0.18
   4   4   2    2.36    0.23
   5  -4   2    2.49    0.30
   5  -4   2    2.45    0.30
   5   4   2    1.98    0.23
   6  -4   2    0.68    0.19
   6  -4   2    0.71    0.19
   6   4   2    0.54    0.14
   7  -4   2   -0.30    0.10
   7   4   2    0.08    0.10
   8  -4   2    0.28    0.19
  -8   4  -2    0.50    0.18
   8   4   2    0.31    0.16
   9  -4   2    0.32    0.21
   9   4   2    0.25    0.15
   9  -5  -2    0.26    0.22
   9   5  -2    0.10    0.12
   8  -5  -2    0.56    0.24
   8  -5  -2    0.38    0.20
   8   5  -2    0.42    0.16
   7  -5  -2    1.24    0.27
   7  -5  -2    1.43    0.28
   7   5  -2    1.50    0.23
   6  -5  -2    0.05    0.12
   6  -5  -2    0.00    0.09
   6   5  -2    0.14    0.08
   5  -5  -2    1.69    0.25
   5  -5  -2    1.85    0.27
  -5   5   2    2.00    0.27
   5   5  -2    2.40    0.22
   4  -5  -2   -0.02    0.08
   4  -5  -2    0.11    0.07
  -4   5   2   -0.05    0.06
   4   5  -2    0.06    0.06
   3  -5  -2    0.00    0.07
   3  -5  -2    0.04    0.07
  -3   5   2    0.08    0.07
   3   5  -2    0.05    0.04
  -2  -5   2    5.01    0.28
   2  -5  -2    4.43    0.30
   2  -5  -2    4.54    0.29
   2   5  -2    4.91    0.21
   2   5  -2    4.92    0.21
  -2   5   2    4.83    0.29
  -1  -5   2    0.08    0.04
   1  -5  -2    0.08    0.06
   1  -5  -2    0.11    0.07
   1  -5  -2    0.06    0.05
  -1  -5   2    0.04    0.05
   1   5  -2    0.13    0.04
   1   5  -2    0.07    0.04
  -1   5   2   -0.04    0.05
   0  -5  -2   -0.03    0.04
   0  -5  -2   -0.05    0.05
   0  -5   2    0.00    0.05
   0  -5   2   -0.02    0.03
   0  -5  -2    0.01    0.05
   0   5   2    0.02    0.05
   0   5  -2    0.00    0.04
   1  -5   2   30.48    1.03
  -1  -5  -2   31.52    0.99
  -1  -5  -2   30.71    1.11
  -1  -5  -2   30.88    1.02
   1  -5   2   29.68    1.08
   1   5   2   31.27    0.94
   1   5   2   30.50    1.03
  -1   5  -2   30.23    0.96
  -1   5  -2   30.84    0.96
  -1   5  -2   30.28    1.03
  -2  -5  -2    1.24    0.16
  -2  -5  -2    1.73    0.16
   2  -5   2    1.42    0.17
   2  -5   2    1.25    0.16
   2   5   2    1.03    0.13
  -2   5  -2    1.44    0.17
   3  -5   2   -0.01    0.07
   3  -5   2   -0.01    0.06
  -3  -5  -2    0.06    0.06
  -3  -5  -2    0.03    0.05
   3   5   2    0.04    0.06
   4  -5   2    5.40    0.36
   4  -5   2    5.35    0.35
   4   5   2    5.26    0.31
   5  -5   2    1.20    0.21
   5  -5   2    0.83    0.18
   5   5   2    1.57    0.21
   6  -5   2    0.63    0.19
   6  -5   2    0.65    0.21
   6   5   2    0.83    0.18
   7  -5   2    0.28    0.17
   7  -5   2    0.06    0.15
  -7   5  -2   -0.02    0.10
   7   5   2   -0.07    0.10
   8  -5   2    0.14    0.17
  -8   5  -2    0.07    0.15
   8   5   2    0.27    0.15
   8  -6  -2    0.42    0.22
   8  -6  -2    0.27    0.20
   8   6  -2   -0.01    0.11
   7  -6  -2    1.28    0.27
   7  -6  -2    1.51    0.32
   7   6  -2    1.25    0.20
   6  -6  -2    1.32    0.25
   6  -6  -2    1.33    0.27
   6   6  -2    1.30    0.19
   5  -6  -2    0.64    0.18
   5  -6  -2    0.51    0.17
   5   6  -2    0.61    0.12
  -5   6   2    0.66    0.17
   4  -6  -2    2.45    0.28
   4  -6  -2    2.61    0.31
  -4   6   2    2.54    0.28
   4   6  -2    2.84    0.18
   3  -6  -2    4.26    0.32
   3  -6  -2    4.75    0.32
  -3   6   2    4.25    0.30
   3   6  -2    4.58    0.22
   3   6  -2    4.53    0.22
   2  -6  -2    1.72    0.20
  -2  -6   2    1.46    0.19
   2  -6  -2    1.56    0.21
   2   6  -2    1.54    0.13
  -2   6   2    1.10    0.16
   2   6  -2    1.56    0.11
   1  -6  -2    3.20    0.23
  -1  -6   2    3.04    0.16
   1  -6  -2    3.17    0.21
   1  -6  -2    2.64    0.26
  -1  -6   2    2.94    0.22
  -1   6   2    3.08    0.22
   1   6  -2    3.02    0.17
   1   6  -2    2.72    0.16
   0  -6  -2    3.81    0.21
   0  -6   2    3.44    0.23
   0  -6  -2    3.45    0.22
   0  -6  -2    3.73    0.26
   0  -6   2    3.33    0.19
   0   6  -2    3.28    0.20
   0   6   2    3.11    0.17
   0   6   2    3.23    0.22
  -1  -6  -2    3.04    0.23
  -1  -6  -2    2.84    0.18
   1  -6   2    2.73    0.25
   1  -6   2    2.60    0.19
  -1  -6  -2    2.64    0.19
  -1   6  -2    2.80    0.14
  -1   6  -2    2.70    0.14
   1   6   2    2.76    0.19
   1   6   2    2.65    0.12
  -1   6  -2    3.03    0.20
  -2  -6  -2   34.13    1.23
   2  -6   2   33.11    1.16
   2  -6   2   33.37    1.21
  -2  -6  -2   32.38    1.10
  -2   6  -2   32.89    1.16
   2   6   2   32.82    1.12
  -3  -6  -2   31.93    1.06
  -3  -6  -2   30.72    1.18
   3  -6   2   31.88    1.15
   3  -6   2   31.09    1.18
   3   6   2   30.64    1.08
  -3   6  -2   31.31    1.15
   4  -6   2    1.57    0.23
   4  -6   2    0.82    0.18
   4   6   2    1.66    0.19
   5  -6   2    2.74    0.34
   5  -6   2    3.04    0.36
   5   6   2    2.51    0.27
   6  -6   2    0.03    0.11
   6  -6   2    0.15    0.14
   6   6   2    0.07    0.10
   7  -6   2    1.05    0.26
   7  -6   2    0.92    0.25
  -7   6  -2    0.89    0.20
   7   6   2    0.99    0.20
   8  -6   2   -0.05    0.14
   8   6   2   -0.02    0.10
  -8   6  -2    0.07    0.12
   8  -7  -2    1.02    0.28
   8  -7  -2    0.72    0.25
   8   7  -2    1.14    0.21
   7  -7  -2   -0.09    0.14
   7  -7  -2   -0.14    0.13
   7   7  -2   -0.02    0.08
   6  -7  -2    0.05    0.13
   6  -7  -2    0.16    0.15
   6   7  -2    0.04    0.07
   5  -7  -2   -0.02    0.11
   5  -7  -2   -0.08    0.09
  -5   7   2    0.13    0.12
   5   7  -2    0.14    0.08
   4  -7  -2    0.44    0.16
   4  -7  -2    0.69    0.17
  -4   7   2    0.78    0.18
   4   7  -2    0.81    0.11
   3  -7  -2    1.39    0.22
  -3  -7   2    1.25    0.19
   3  -7  -2    1.44    0.23
  -3   7   2    1.28    0.21
   3   7  -2    1.35    0.13
   2  -7  -2    2.41    0.27
  -2  -7   2    2.66    0.26
   2  -7  -2    2.67    0.27
   2   7  -2    3.03    0.17
   2   7  -2    2.92    0.17
  -2   7   2    2.57    0.27
   1  -7  -2    0.30    0.11
   1  -7  -2    0.40    0.10
  -1  -7   2    0.37    0.07
   1  -7  -2    0.38    0.11
  -1  -7   2    0.27    0.10
   1   7  -2    0.24    0.06
   1   7  -2    0.18    0.06
  -1   7   2    0.33    0.10
   0  -7  -2    5.28    0.29
   0  -7   2    4.99    0.31
   0  -7  -2    5.06    0.27
   0  -7   2    4.48    0.25
   0  -7  -2    4.55    0.32
   0   7   2    5.08    0.29
   0   7   2    4.66    0.22
   0   7  -2    4.97    0.27
  -1  -7  -2    1.78    0.18
   1  -7   2    1.59    0.20
   1  -7   2    1.70    0.18
  -1  -7  -2    1.81    0.17
  -1  -7  -2    1.65    0.22
  -1   7  -2    1.69    0.11
  -1   7  -2    1.66    0.11
  -1   7  -2    2.01    0.21
   1   7   2    1.84    0.19
  -2  -7  -2    8.42    0.38
   2  -7   2    8.43    0.43
  -2  -7  -2    8.15    0.46
   2  -7   2    8.96    0.46
  -2   7  -2    8.00    0.42
  -2   7  -2    8.31    0.36
   2   7   2    8.68    0.40
   3  -7   2    0.42    0.13
   3  -7   2    0.10    0.09
  -3  -7  -2    0.11    0.09
  -3   7  -2    0.32    0.12
   3   7   2    0.19    0.09
  -4  -7  -2    1.56    0.25
   4  -7   2    2.32    0.29
   4  -7   2    2.34    0.29
   4   7   2    1.47    0.19
   5  -7   2    1.20    0.24
   5  -7   2    0.96    0.22
   5   7   2    1.27    0.19
   6  -7   2    0.10    0.16
   6  -7   2    0.06    0.13
   6   7   2    0.26    0.11
  -6   7  -2    0.16    0.11
   7  -7   2    0.11    0.15
   7  -7   2    0.08    0.15
  -7   7  -2    0.07    0.11
   7   7   2    0.16    0.12
   8  -7   2    0.81    0.27
   8  -7   2    0.18    0.20
   8   7   2    0.80    0.20
  -8   7  -2    0.32    0.17
   8  -8  -2    0.15    0.19
   8  -8  -2   -0.05    0.16
   8   8  -2   -0.01    0.10
   7  -8  -2    2.62    0.43
   7  -8  -2    3.22    0.44
   7   8  -2    2.74    0.28
   6  -8  -2    3.08    0.43
   6  -8  -2    2.75    0.38
   6   8  -2    3.53    0.25
   5  -8  -2    2.95    0.38
   5  -8  -2    2.38    0.33
  -5  -8   2    2.49    0.32
  -5   8   2    2.40    0.32
   5   8  -2    2.77    0.20
  -4  -8   2    0.24    0.12
   4  -8  -2    0.23    0.15
   4  -8  -2    0.11    0.13
  -4   8   2    0.22    0.13
   4   8  -2    0.32    0.08
  -3  -8   2   13.40    0.65
   3  -8  -2   12.48    0.67
   3  -8  -2   13.24    0.65
   3   8  -2   13.24    0.50
  -3   8   2   13.11    0.64
   2  -8  -2    6.81    0.41
  -2  -8   2    7.04    0.41
   2  -8  -2    6.70    0.44
  -2   8   2    5.87    0.39
   2   8  -2    6.91    0.31
   1  -8  -2    0.97    0.17
  -1  -8   2    0.78    0.16
   1  -8  -2    0.70    0.14
   1  -8  -2    0.80    0.17
   1   8  -2    0.87    0.13
  -1   8   2    0.60    0.14
   0  -8  -2    0.64    0.16
   0  -8  -2    0.73    0.14
   0  -8   2    0.53    0.13
   0   8   2    0.51    0.07
   0   8   2    0.63    0.13
   0   8  -2    0.66    0.12
  -1  -8  -2    0.12    0.10
   1  -8   2    0.01    0.07
   1  -8   2   -0.04    0.05
   1   8   2    0.01    0.06
  -1   8  -2    0.03    0.02
  -1   8  -2   -0.01    0.02
  -1   8  -2   -0.03    0.06
  -2  -8  -2    0.29    0.11
   2  -8   2    0.45    0.13
   2  -8   2    0.50    0.13
  -2   8  -2    0.38    0.08
  -2   8  -2    0.59    0.13
   2   8   2    0.35    0.10
   3  -8   2    0.20    0.11
   3  -8   2   -0.02    0.08
  -3  -8  -2    0.06    0.09
  -3   8  -2    0.04    0.09
   3   8   2    0.04    0.07
  -3   8  -2    0.13    0.07
   4  -8   2    2.65    0.32
  -4  -8  -2    2.45    0.31
   4  -8   2    2.85    0.34
   4   8   2    2.79    0.26
  -4   8  -2    2.72    0.26
  -5  -8  -2    0.35    0.14
   5  -8   2    0.22    0.13
   5  -8   2    0.12    0.13
   5   8   2    0.44    0.13
  -5   8  -2    0.13    0.09
   6  -8   2    0.80    0.23
  -6  -8  -2    0.79    0.22
   6  -8   2    1.08    0.25
   6   8   2    1.18    0.21
  -6   8  -2    0.79    0.18
   7  -8   2    1.11    0.28
   7  -8   2    1.22    0.30
  -7   8  -2    1.18    0.24
   7   8   2    1.31    0.23
   8  -8   2   -0.25    0.11
   8  -8   2   -0.10    0.18
  -8   8  -2   -0.03    0.13
   8   8   2   -0.05    0.12
   7  -9  -2    0.09    0.18
  -7  -9   2    0.34    0.19
   7  -9  -2    0.27    0.19
   7   9  -2    0.05    0.10
   6  -9  -2    0.13    0.17
  -6  -9   2    0.16    0.13
   6  -9  -2    0.08    0.17
   6   9  -2   -0.09    0.06
  -5  -9   2    3.87    0.42
   5  -9  -2    3.82    0.45
   5  -9  -2    3.53    0.41
  -5   9   2    3.04    0.40
   5   9  -2    3.85    0.24
  -4  -9   2    5.11    0.40
   4  -9  -2    4.78    0.45
   4  -9  -2    5.14    0.51
  -4   9   2    5.52    0.50
   4   9  -2    5.13    0.27
   3  -9  -2   -0.08    0.10
   3  -9  -2    0.08    0.12
  -3  -9   2   -0.05    0.08
  -3   9   2    0.01    0.10
   3   9  -2    0.03    0.05
   2  -9  -2    2.22    0.30
   2  -9  -2    1.62    0.24
  -2  -9   2    1.88    0.26
   2   9  -2    1.71    0.17
  -2   9   2    1.85    0.26
   1  -9  -2    0.28    0.14
   1  -9  -2    0.23    0.11
  -1  -9   2    0.40    0.14
   1   9  -2    0.16    0.08
  -1   9   2    0.56    0.14
   0  -9  -2    1.79    0.25
   0  -9   2    1.44    0.23
   0   9   2    1.82    0.23
   0   9  -2    1.59    0.19
   0   9   2    1.56    0.10
   1  -9   2   10.87    0.57
  -1  -9  -2   11.11    0.59
  -1   9  -2   10.47    0.51
   1   9   2   10.35    0.50
   2  -9   2    0.82    0.18
  -2  -9  -2    0.86    0.20
   2   9   2    0.95    0.16
  -2   9  -2    1.30    0.21
  -2   9  -2    1.52    0.14
  -3  -9  -2    1.35    0.23
   3  -9   2    1.08    0.22
  -3   9  -2    1.12    0.16
  -3   9  -2    1.03    0.20
   3   9   2    1.11    0.17
  -4  -9  -2    0.10    0.13
   4  -9   2    0.25    0.14
   4   9   2    0.16    0.10
  -5  -9  -2    1.75    0.30
   5  -9   2    1.65    0.30
   5  -9   2    1.78    0.31
  -5   9  -2    1.22    0.20
   5   9   2    1.44    0.22
   6  -9   2   -0.05    0.14
  -6  -9  -2   -0.03    0.11
   6  -9   2   -0.03    0.13
   6   9   2    0.00    0.09
  -6   9  -2   -0.07    0.07
  -7  -9  -2    2.40    0.37
   7  -9   2    2.70    0.43
   7   9   2    2.70    0.32
  -7   9  -2    3.66    0.39
  -7 -10   2   -0.01    0.13
   7 -10  -2    0.44    0.25
   6 -10  -2    0.02    0.17
   6 -10  -2    0.26    0.16
  -6 -10   2    0.06    0.12
   5 -10  -2    0.01    0.15
  -5 -10   2    0.07    0.13
   5  10  -2    0.10    0.07
  -5  10   2    0.14    0.14
   4 -10  -2    0.58    0.21
  -4 -10   2    0.79    0.20
   4  10  -2    0.79    0.13
  -4  10   2    0.48    0.18
   3 -10  -2   -0.08    0.10
  -3 -10   2   -0.20    0.08
  -3  10   2   -0.02    0.09
   3  10  -2   -0.02    0.06
   2 -10  -2    3.08    0.39
  -2 -10   2    3.28    0.36
  -2  10   2    3.02    0.34
   2  10  -2    2.62    0.23
  -1 -10   2    0.18    0.12
   1 -10  -2    0.10    0.11
  -1  10   2    0.14    0.11
   1  10  -2    0.18    0.08
   0 -10   2    0.07    0.11
   0 -10  -2    0.18    0.11
   0  10   2    0.14    0.09
   0  10  -2    0.01    0.06
   1 -10   2    2.12    0.29
  -1 -10  -2    1.89    0.28
  -1  10  -2    2.12    0.26
   1  10   2    2.39    0.26
  -2 -10  -2    2.96    0.36
   2 -10   2    2.49    0.32
  -2  10  -2    2.90    0.32
  -2  10  -2    2.60    0.16
   2  10   2    2.89    0.28
  -3 -10  -2    0.66    0.19
   3 -10   2    0.99    0.22
  -3  10  -2    0.74    0.18
   3  10   2    0.70    0.14
  -3  10  -2    0.71    0.12
  -4 -10  -2    1.00    0.25
   4 -10   2    1.14    0.25
   4  10   2    0.81    0.16
  -4  10  -2    0.82    0.15
   5 -10   2    0.85    0.25
  -5 -10  -2    0.53    0.20
  -5  10  -2    0.82    0.18
   5  10   2    0.95    0.18
   6 -10   2    0.00    0.13
  -6 -10  -2    0.04    0.13
   6  10   2   -0.05    0.09
  -6  10  -2    0.04    0.10
  -7 -10  -2    0.01    0.14
   7 -10   2   -0.21    0.13
  -7  10  -2    0.05    0.12
   7  10   2   -0.05    0.10
   6 -11  -2   -0.01    0.17
  -6 -11   2    0.11    0.15
  -5 -11   2    0.02    0.13
   5 -11  -2   -0.05    0.16
  -5  11   2   -0.05    0.11
  -4 -11   2    0.22    0.16
   4 -11  -2    0.05    0.15
  -4  11   2   -0.01    0.13
   4  11  -2    0.06    0.06
  -3 -11   2    0.55    0.18
   3 -11  -2    0.29    0.19
  -3  11   2    0.56    0.18
   3  11  -2    0.45    0.10
   2 -11  -2    4.08    0.45
  -2 -11   2    5.23    0.48
   2  11  -2    3.86    0.26
  -2  11   2    3.50    0.38
  -1 -11   2    0.05    0.10
   1 -11  -2    0.22    0.15
  -1  11   2    0.03    0.10
   1  11  -2    0.00    0.07
  -1  11   2   -0.01    0.04
   0 -11  -2    0.89    0.22
   0 -11   2    1.14    0.23
   0  11   2    0.39    0.14
   0  11  -2    0.80    0.16
  -1 -11  -2    1.46    0.27
   1 -11   2    1.32    0.25
  -1  11  -2    1.43    0.22
   1  11   2    1.29    0.21
  -2 -11  -2    0.02    0.10
   2 -11   2   -0.05    0.10
   2  11   2    0.10    0.08
  -2  11  -2    0.07    0.10
  -3 -11  -2    1.64    0.30
   3 -11   2    1.36    0.27
  -3  11  -2    1.78    0.28
  -3  11  -2    1.45    0.16
   3  11   2    1.61    0.22
  -4 -11  -2    0.16    0.15
   4 -11   2   -0.03    0.11
  -4  11  -2    0.03    0.07
   4  11   2    0.03    0.09
  -5 -11  -2   -0.01    0.13
   5 -11   2    0.26    0.17
  -5  11  -2    0.02    0.08
   5  11   2    0.11    0.10
   6 -11   2    0.42    0.21
  -6 -11  -2    0.21    0.18
   6  11   2    0.46    0.15
  -6  11  -2    0.37    0.15
  -5 -12   2   -0.07    0.12
   5 -12  -2   -0.21    0.14
  -5  12   2   -0.08    0.12
  -4 -12   2   -0.12    0.10
   4 -12  -2   -0.13    0.13
  -4  12   2   -0.18    0.10
   3 -12  -2    2.26    0.38
  -3 -12   2    2.10    0.32
   3  12  -2    2.01    0.21
  -3  12   2    1.70    0.29
  -2 -12   2    1.23    0.25
   2 -12  -2    1.46    0.30
   2  12  -2    1.58    0.20
  -2  12   2    1.65    0.28
  -2  12   2    1.42    0.16
   1 -12  -2    0.23    0.17
  -1 -12   2    0.06    0.13
  -1  12   2    0.06    0.12
   1  12  -2    0.19    0.10
   0 -12  -2    0.09    0.15
   0 -12   2    0.19    0.13
   0  12  -2    0.06    0.08
   0  12   2   -0.01    0.10
   1 -12   2    0.49    0.18
  -1 -12  -2    0.55    0.21
  -1  12  -2    0.85    0.19
   1  12   2    0.93    0.19
   2 -12   2   -0.20    0.09
  -2 -12  -2   -0.01    0.11
  -2  12  -2    0.01    0.09
   2  12   2    0.10    0.10
  -3 -12  -2    0.08    0.15
   3 -12   2    0.23    0.17
  -3  12  -2    0.10    0.06
  -3  12  -2    0.16    0.13
   3  12   2    0.08    0.10
  -4 -12  -2    0.17    0.15
   4 -12   2    0.02    0.14
  -4  12  -2    0.04    0.08
   4  12   2    0.04    0.10
  -5 -12  -2   -0.16    0.12
   5 -12   2    0.00    0.14
  -5  12  -2   -0.03    0.08
   5  12   2   -0.11    0.08
   4 -13  -2    0.69    0.26
  -4 -13   2    0.43    0.21
  -4  13   2    0.68    0.25
  -4  13   2    0.39    0.13
   3 -13  -2    0.63    0.25
  -3 -13   2    1.23    0.28
  -3  13   2    0.54    0.12
  -3  13   2    0.72    0.22
   3  13  -2    0.56    0.14
  -2 -13   2    0.00    0.12
   2 -13  -2    0.10    0.17
  -2  13   2   -0.02    0.04
   2  13  -2   -0.04    0.07
  -2  13   2    0.05    0.12
  -1 -13   2    0.16    0.14
   1 -13  -2    0.20    0.17
   1  13  -2    0.23    0.11
  -1  13   2    0.26    0.15
   0 -13  -2    0.26    0.17
   0 -13   2    0.14    0.16
   0  13  -2    0.11    0.10
   0  13   2    0.14    0.12
  -1 -13  -2    0.10    0.15
   1 -13   2    0.39    0.20
  -1  13  -2    0.30    0.14
   1  13   2    0.57    0.17
  -2 -13  -2    0.06    0.13
   2 -13   2    0.02    0.13
   2  13   2   -0.10    0.08
  -2  13  -2   -0.09    0.08
   3 -13   2   -0.11    0.13
  -3 -13  -2    0.14    0.14
   3  13   2    0.09    0.10
  -3  13  -2    0.05    0.11
   4 -13   2    1.07    0.28
  -4 -13  -2    0.56    0.23
   4  13   2    0.72    0.18
  -4  13  -2    0.69    0.12
   3 -14  -2   -0.15    0.13
  -3 -14   2    0.02    0.14
  -3  14   2   -0.03    0.06
  -3  14   2   -0.10    0.12
  -2 -14   2    0.16    0.17
   2 -14  -2    0.04    0.18
  -2  14   2    0.23    0.15
   2  14  -2    0.25    0.12
   1 -14  -2    1.73    0.36
  -1 -14   2    1.22    0.30
  -1  14   2    1.62    0.29
   1  14  -2    1.55    0.24
   0 -14   2    0.16    0.15
   0 -14  -2   -0.13    0.12
   0  14  -2   -0.06    0.09
   0  14   2   -0.02    0.11
   1 -14   2    0.09    0.16
  -1 -14  -2    0.13    0.16
   1  14   2    0.12    0.12
  -1  14  -2    0.02    0.10
   2 -14   2    0.08    0.16
  -2 -14  -2    0.31    0.20
  -2  14  -2    0.27    0.16
   2  14   2    0.01    0.10
   3 -14   2    0.51    0.23
  -3 -14  -2    0.60    0.24
   3  14   2    0.41    0.15
  -3  14  -2    0.24    0.17
   0 -15   2    0.66    0.25
   0 -15  -2    1.08    0.30
   0  15  -2    1.00    0.22
   0  15   2    1.15    0.25
   9   0  -3    4.79    0.51
   8   0  -3   -0.04    0.10
   7   0  -3    0.12    0.12
   6   0  -3    0.02    0.09
   5   0  -3    0.04    0.07
   4   0  -3   -0.03    0.05
   3   0  -3    4.22    0.23
   3   0  -3    4.35    0.27
  -2   0   3   -0.05    0.03
   2   0  -3   -0.01    0.04
   2   0  -3   -0.03    0.04
  -1   0   3  372.20   10.47
   1   0  -3  357.68   10.98
   1   0  -3  321.26   10.43
   1   0  -3  358.83   10.50
   0   0  -3   -0.01    0.03
   0   0   3   -0.01    0.03
   0   0  -3   -0.03    0.02
  -1   0  -3    1.09    0.10
  -1   0  -3    1.20    0.10
  -2   0  -3   -0.15    0.04
   2   0   3   -0.16    0.04
  -2   0  -3   -0.07    0.05
  -3   0  -3   11.16    0.46
   3   0   3   10.55    0.46
  -3   0  -3   11.32    0.44
  -4   0  -3   -0.04    0.05
  -4   0  -3   -0.02    0.05
   4   0   3   -0.08    0.05
   5   0   3    1.08    0.18
  -5   0  -3    0.93    0.17
  -5   0  -3    1.54    0.20
  -6   0  -3   -0.02    0.08
  -6   0  -3    0.10    0.08
   6   0   3    0.05    0.09
   7   0   3    0.47    0.16
   8   0   3    0.09    0.14
   9   0   3   -0.09    0.14
   9  -1  -3    0.71    0.22
   9   1  -3    0.58    0.20
   8  -1  -3   -0.04    0.11
   8   1  -3    0.25    0.14
   7  -1  -3    0.12    0.12
   7   1  -3    0.47    0.15
   6  -1  -3    9.78    0.53
   6   1  -3   10.09    0.51
   5  -1  -3    3.60    0.37
   5  -1  -3    3.68    0.33
   5   1  -3    2.77    0.27
   4  -1  -3    0.04    0.06
   4  -1  -3    0.00    0.07
   4   1  -3    0.07    0.05
   3  -1  -3    4.27    0.27
   3  -1  -3    4.16    0.24
  -3   1   3    4.12    0.23
   3   1  -3    3.99    0.21
   2  -1  -3    7.26    0.35
   2  -1  -3    7.70    0.33
   2   1  -3    7.71    0.29
   2   1  -3    7.73    0.29
  -2   1   3    7.89    0.32
   1  -1  -3   89.11    2.85
   1  -1  -3   89.96    2.74
  -1  -1   3   91.67    2.68
   1   1  -3   89.67    2.69
  -1   1   3   89.57    2.73
   1   1  -3   94.48    2.69
   0  -1  -3    0.03    0.03
   0  -1  -3   -0.05    0.03
   0  -1   3   -0.01    0.02
   0  -1  -3   -0.02    0.03
   0   1  -3    0.04    0.01
   0   1   3   -0.02    0.03
   0   1  -3    0.00    0.02
   0   1  -3    0.01    0.02
  -1  -1  -3   53.60    1.61
   1  -1   3   51.34    1.60
  -1  -1  -3   51.17    1.56
  -1   1  -3   52.18    1.56
   1   1   3   51.67    1.61
   2  -1   3   13.81    0.52
  -2  -1  -3   13.37    0.50
  -2  -1  -3   13.87    0.48
  -2   1  -3   13.01    0.48
   2   1   3   13.87    0.51
  -3  -1  -3    7.96    0.37
   3  -1   3    8.27    0.39
  -3  -1  -3    8.53    0.35
   3   1   3    8.81    0.39
  -3   1  -3    8.14    0.35
   4  -1   3   28.56    1.09
  -4  -1  -3   29.93    1.07
  -4  -1  -3   30.61    1.03
  -4   1  -3   30.69    1.03
   4   1   3   30.78    1.08
   5  -1   3    2.63    0.28
  -5  -1  -3    3.42    0.29
  -5  -1  -3    2.54    0.26
  -5   1  -3    3.07    0.27
   5   1   3    2.43    0.26
   6  -1   3    2.60    0.31
  -6  -1  -3    3.36    0.33
  -6   1  -3    3.60    0.33
   6   1   3    4.06    0.38
   7  -1   3    0.30    0.15
  -7   1  -3    0.24    0.13
  -7   1  -3    0.16    0.14
   7   1   3    0.38    0.14
   8  -1   3    0.13    0.14
   8   1   3    0.01    0.12
   9  -1   3   -0.18    0.12
   9   1   3   -0.07    0.13
   9  -2  -3    0.13    0.16
   9   2  -3    0.05    0.13
   8  -2  -3    0.04    0.13
   8   2  -3    0.19    0.13
   7  -2  -3   -0.03    0.10
   7   2  -3    0.02    0.09
   6  -2  -3    2.14    0.28
   6  -2  -3    2.23    0.32
   6   2  -3    2.26    0.26
   5  -2  -3    6.25    0.41
   5  -2  -3    5.40    0.35
   5   2  -3    4.93    0.30
   4  -2  -3   23.90    0.90
   4  -2  -3   22.86    0.95
   4   2  -3   24.43    0.84
  -4   2   3   23.75    0.88
   3  -2  -3   56.94    1.94
   3  -2  -3   57.28    1.85
  -3   2   3   56.41    1.83
   3   2  -3   58.94    1.77
   3   2  -3   56.22    1.77
   2  -2  -3   43.38    1.45
   2  -2  -3   44.78    1.52
   2   2  -3   45.41    1.37
  -2   2   3   45.38    1.45
   2   2  -3   46.24    1.37
   1  -2  -3   13.11    0.49
   1  -2  -3   12.93    0.47
  -1   2   3   11.95    0.46
   0  -2  -3    6.62    0.28
   0  -2   3    6.80    0.24
   0  -2  -3    6.90    0.29
   0  -2  -3    6.71    0.26
   0   2   3    6.60    0.28
   0   2  -3    7.04    0.25
   1  -2   3   45.59    1.43
  -1  -2  -3   47.06    1.50
  -1  -2  -3   47.60    1.40
   1  -2   3   45.37    1.46
  -1  -2  -3   46.55    1.44
   1   2   3   43.67    1.44
  -1   2  -3   45.49    1.39
   2  -2   3   16.24    0.60
  -2  -2  -3   16.05    0.56
   2  -2   3   16.96    0.61
  -2  -2  -3   15.91    0.59
  -2   2  -3   16.69    0.57
   2   2   3   16.70    0.60
  -3  -2  -3   10.56    0.44
   3  -2   3    9.91    0.45
   3  -2   3   10.62    0.46
  -3  -2  -3   10.42    0.41
  -3   2  -3    9.52    0.41
   3   2   3   10.37    0.44
   4  -2   3    9.55    0.47
  -4  -2  -3    9.36    0.43
   4  -2   3    9.13    0.46
  -4  -2  -3    9.47    0.41
   4   2   3    8.82    0.44
  -5  -2  -3    7.91    0.39
   5  -2   3    7.30    0.43
  -5  -2  -3    6.92    0.39
  -5   2  -3    7.82    0.40
   5   2   3    7.64    0.42
   6  -2   3    0.89    0.20
  -6   2  -3    1.07    0.18
   6   2   3    1.18    0.22
   7  -2   3    0.40    0.17
  -7   2  -3    0.25    0.13
   7   2   3    0.44    0.16
   8  -2   3    1.34    0.27
   8   2   3    1.10    0.24
   9  -2   3    0.80    0.23
   9   2   3    0.97    0.26
   9  -3  -3    0.73    0.24
   9   3  -3    0.95    0.24
   8  -3  -3    0.32    0.19
   8   3  -3    0.67    0.17
   7  -3  -3    0.22    0.13
   7   3  -3    0.15    0.10
   6  -3  -3    7.95    0.54
   6  -3  -3    7.43    0.48
   6   3  -3    8.44    0.44
   5  -3  -3    2.70    0.30
   5  -3  -3    3.42    0.36
   5   3  -3    2.77    0.25
   4  -3  -3    5.70    0.34
   4  -3  -3    5.45    0.36
  -4  -3   3    5.26    0.25
   4   3  -3    5.69    0.27
   4   3  -3    5.60    0.28
  -4   3   3    4.99    0.32
   3  -3  -3    6.50    0.37
  -3  -3   3    6.92    0.27
   3  -3  -3    7.66    0.38
   3   3  -3    7.05    0.29
  -3   3   3    6.96    0.35
   2  -3  -3    8.23    0.37
   2  -3  -3    7.60    0.38
   2   3  -3    7.66    0.27
  -2   3   3    8.18    0.36
   1  -3  -3    5.24    0.27
   1  -3  -3    5.35    0.25
   1  -3  -3    5.08    0.26
  -1   3   3    4.79    0.25
   0  -3  -3    1.55    0.13
   0  -3   3    1.33    0.10
   0  -3   3    1.47    0.09
   0  -3  -3    1.56    0.14
   0  -3  -3    1.37    0.13
   0   3   3    1.28    0.13
   0   3  -3    1.41    0.09
   0   3  -3    1.45    0.09
   1  -3   3    4.22    0.21
  -1  -3  -3    4.10    0.21
   1  -3   3    4.13    0.20
  -1  -3  -3    3.94    0.19
  -1  -3  -3    4.23    0.23
  -1   3  -3    3.94    0.18
   1   3   3    4.27    0.22
  -2  -3  -3   17.33    0.57
   2  -3   3   15.95    0.62
  -2  -3  -3   16.63    0.60
   2  -3   3   16.77    0.62
   2   3   3   15.76    0.60
  -2   3  -3   16.37    0.58
  -3  -3  -3    8.80    0.37
   3  -3   3    7.62    0.39
   3  -3   3    8.07    0.39
  -3  -3  -3    8.06    0.34
  -3   3  -3    7.75    0.35
   3   3   3    7.68    0.37
   4  -3   3    0.02    0.07
   4  -3   3    0.12    0.09
  -4  -3  -3    0.14    0.06
  -4  -3  -3    0.24    0.09
   4   3   3    0.16    0.08
   5  -3   3    0.67    0.17
   5  -3   3    0.34    0.13
  -5  -3  -3    0.43    0.12
   5   3   3    0.48    0.14
   6  -3   3    0.07    0.10
  -6   3  -3    0.01    0.08
   6   3   3    0.01    0.09
   7  -3   3    0.01    0.14
   7   3   3    0.39    0.16
  -7   3  -3    0.32    0.14
   8  -3   3    0.08    0.14
  -8   3  -3   -0.21    0.08
   8   3   3    0.16    0.14
   9  -3   3    0.04    0.19
   9   3   3    0.18    0.15
   9  -4  -3   -0.12    0.16
   9   4  -3    0.02    0.12
   8  -4  -3   -0.07    0.14
   8   4  -3    0.13    0.13
   7  -4  -3    1.11    0.27
   7  -4  -3    1.61    0.28
   7   4  -3    0.98    0.19
   6  -4  -3    0.22    0.12
   6  -4  -3    0.39    0.17
   6   4  -3    0.16    0.10
   5  -4  -3    3.88    0.36
   5  -4  -3    4.52    0.44
   5   4  -3    3.98    0.25
  -5   4   3    4.10    0.37
   4  -4  -3    0.09    0.08
   4  -4  -3    0.05    0.08
  -4   4   3    0.06    0.07
   4   4  -3    0.24    0.07
   3  -4  -3   -0.05    0.05
   3  -4  -3   -0.04    0.06
  -3   4   3    0.05    0.06
   3   4  -3    0.02    0.03
   2  -4  -3    7.90    0.39
   2  -4  -3    8.37    0.42
  -2   4   3    8.30    0.39
   2   4  -3    8.29    0.28
   2   4  -3    8.31    0.28
   1  -4  -3    1.53    0.17
  -1  -4   3    1.66    0.15
   1  -4  -3    1.37    0.14
   1  -4  -3    1.48    0.16
   1   4  -3    1.62    0.08
  -1   4   3    1.19    0.14
   1   4  -3    1.58    0.08
   0  -4  -3   12.32    0.50
   0  -4  -3   12.24    0.45
   0  -4   3   12.60    0.46
   0  -4   3   11.82    0.42
   0  -4  -3   11.98    0.47
   0   4  -3   11.75    0.42
   0   4  -3   11.40    0.42
   0   4   3   12.07    0.47
   1  -4   3    0.46    0.08
  -1  -4  -3    0.60    0.09
   1  -4   3    0.63    0.09
  -1  -4  -3    0.43    0.09
  -1  -4  -3    0.48    0.10
  -1   4  -3    0.60    0.07
   1   4   3    0.38    0.08
  -1   4  -3    0.49    0.09
  -1   4  -3    0.36    0.06
   2  -4   3    4.15    0.25
  -2  -4  -3    4.17    0.23
  -2  -4  -3    4.55    0.22
   2  -4   3    4.83    0.26
  -2  -4  -3    4.54    0.27
   2   4   3    4.37    0.25
  -2   4  -3    4.87    0.23
  -3  -4  -3    1.54    0.15
   3  -4   3    1.29    0.17
  -3  -4  -3    1.74    0.18
   3  -4   3    1.48    0.18
  -3   4  -3    1.63    0.17
   3   4   3    1.39    0.16
  -4  -4  -3    1.78    0.18
  -4  -4  -3    2.24    0.22
   4  -4   3    1.78    0.23
   4  -4   3    2.04    0.24
   4   4   3    2.13    0.22
   5  -4   3    1.22    0.22
   5  -4   3    0.86    0.19
   5   4   3    1.18    0.19
   6  -4   3    1.95    0.28
   6  -4   3    2.39    0.32
   6   4   3    2.27    0.28
  -6   4  -3    1.72    0.25
   7  -4   3    0.08    0.13
   7   4   3    0.02    0.10
  -7   4  -3   -0.16    0.08
   8  -4   3    0.27    0.18
   8   4   3    0.00    0.11
  -8   4  -3    0.14    0.14
   9  -4   3    0.93    0.29
   9   4   3    0.73    0.22
  -9   4  -3    0.73    0.22
   9  -5  -3   -0.09    0.17
   9   5  -3    0.05    0.12
   8  -5  -3    0.27    0.19
   8  -5  -3    0.15    0.18
   8   5  -3    0.17    0.12
   7  -5  -3    0.26    0.16
   7  -5  -3   -0.02    0.12
   7   5  -3    0.43    0.14
   6  -5  -3   -0.01    0.12
   6  -5  -3   -0.02    0.10
   6   5  -3    0.34    0.11
   5  -5  -3    0.02    0.09
   5  -5  -3    0.05    0.10
   5   5  -3    0.04    0.06
  -5   5   3   -0.03    0.07
   4  -5  -3    9.49    0.50
   4  -5  -3    8.76    0.51
  -4   5   3    8.76    0.48
   4   5  -3    9.02    0.37
   3  -5  -3    0.71    0.16
   3  -5  -3    0.68    0.14
   3   5  -3    0.63    0.08
  -3   5   3    0.68    0.14
   2  -5  -3    3.99    0.27
   2  -5  -3    4.19    0.28
   2   5  -3    4.06    0.17
  -2   5   3    4.00    0.26
   2   5  -3    3.96    0.17
  -1  -5   3    2.56    0.18
   1  -5  -3    2.68    0.19
   1  -5  -3    2.29    0.22
   1  -5  -3    2.52    0.24
   1   5  -3    2.70    0.13
   1   5  -3    2.74    0.13
  -1   5   3    2.25    0.21
   0  -5   3   16.27    0.62
   0  -5  -3   16.07    0.59
   0  -5  -3   15.85    0.61
   0  -5   3   16.49    0.56
   0  -5  -3   16.93    0.66
   0   5  -3   15.66    0.57
   0   5  -3   15.66    0.56
   0   5   3   15.68    0.61
   1  -5   3   43.64    1.48
  -1  -5  -3   43.47    1.52
  -1  -5  -3   45.09    1.39
  -1  -5  -3   44.18    1.43
   1  -5   3   44.56    1.42
   1   5   3   43.62    1.43
   1   5   3   43.70    1.34
  -1   5  -3   45.27    1.33
  -1   5  -3   43.17    1.33
  -1   5  -3   42.16    1.41
  -2  -5  -3    0.43    0.10
   2  -5   3    0.25    0.09
  -2  -5  -3    0.21    0.07
   2  -5   3    0.29    0.09
  -2  -5  -3    0.36    0.09
  -2   5  -3    0.22    0.06
   2   5   3    0.26    0.08
  -2   5  -3    0.41    0.10
   3  -5   3    6.08    0.35
   3  -5   3    6.19    0.35
  -3  -5  -3    6.32    0.30
  -3  -5  -3    6.14    0.31
  -3  -5  -3    5.61    0.35
  -3   5  -3    5.97    0.30
   3   5   3    6.18    0.33
   4  -5   3    0.56    0.15
   4  -5   3    0.48    0.13
  -4  -5  -3    0.54    0.12
   4   5   3    0.45    0.11
  -4   5  -3    0.53    0.11
   5  -5   3    0.71    0.17
   5  -5   3    0.60    0.17
   5   5   3    0.61    0.14
  -5   5  -3    0.56    0.14
   6  -5   3   -0.10    0.09
   6  -5   3   -0.02    0.09
  -6   5  -3    0.08    0.09
   6   5   3   -0.03    0.09
   7  -5   3   -0.09    0.13
  -7   5  -3    0.21    0.13
   7   5   3   -0.13    0.09
   8  -5   3   -0.09    0.14
  -8   5  -3   -0.10    0.10
   8   5   3   -0.04    0.11
   8  -6  -3   -0.09    0.11
   8  -6  -3   -0.06    0.15
   8   6  -3    0.08    0.11
   7  -6  -3    0.06    0.16
   7  -6  -3    0.07    0.15
   7   6  -3    0.14    0.11
   6  -6  -3    2.20    0.35
   6  -6  -3    1.87    0.30
   6   6  -3    1.75    0.21
   5  -6  -3    1.32    0.24
   5  -6  -3    1.35    0.25
  -5   6   3    1.24    0.23
   5   6  -3    0.92    0.13
   4  -6  -3    1.59    0.24
   4  -6  -3    1.45    0.24
  -4   6   3    1.34    0.21
   4   6  -3    1.53    0.14
   3  -6  -3   -0.06    0.07
   3  -6  -3    0.17    0.11
   3   6  -3    0.08    0.04
  -3   6   3    0.01    0.07
   3   6  -3    0.04    0.03
  -2  -6   3    2.04    0.22
   2  -6  -3    1.99    0.24
   2  -6  -3    2.28    0.25
   2   6  -3    2.04    0.12
  -2   6   3    2.09    0.23
   2   6  -3    2.02    0.12
   1  -6  -3    7.76    0.42
  -1  -6   3    8.29    0.40
   1  -6  -3    7.90    0.40
   1  -6  -3    7.93    0.38
   1   6  -3    7.95    0.32
   1   6  -3    8.13    0.32
  -1   6   3    8.38    0.40
   0  -6  -3   11.25    0.54
   0  -6  -3   11.61    0.50
   0  -6   3   11.60    0.50
   0  -6  -3   11.87    0.48
   0  -6   3   11.62    0.44
   0   6   3   11.81    0.50
   0   6  -3   11.48    0.45
   1  -6   3    9.02    0.40
  -1  -6  -3    9.10    0.38
  -1  -6  -3    7.84    0.44
  -1  -6  -3    9.38    0.41
   1  -6   3    9.14    0.43
  -1   6  -3    8.88    0.32
   1   6   3    9.13    0.41
  -1   6  -3    9.03    0.32
  -1   6  -3    8.92    0.40
   1   6   3    9.07    0.33
  -2  -6  -3    0.56    0.12
   2  -6   3    0.83    0.14
  -2  -6  -3    0.63    0.11
   2  -6   3    0.63    0.13
  -2  -6  -3    0.56    0.10
  -2   6  -3    0.49    0.11
   2   6   3    0.43    0.10
  -2   6  -3    0.51    0.09
  -3  -6  -3    5.06    0.35
   3  -6   3    6.01    0.36
   3  -6   3    6.02    0.36
  -3  -6  -3    5.54    0.30
  -3   6  -3    5.62    0.30
   3   6   3    5.36    0.31
   4  -6   3    0.95    0.19
   4  -6   3    1.47    0.22
  -4   6  -3    0.99    0.16
   4   6   3    1.23    0.17
   5  -6   3    0.10    0.10
   5  -6   3    0.27    0.14
  -5   6  -3    0.07    0.08
   5   6   3    0.18    0.09
   6  -6   3    0.05    0.12
   6  -6   3    0.09    0.14
  -6   6  -3    0.01    0.09
   6   6   3    0.07    0.09
   7  -6   3    0.00    0.15
   7  -6   3    0.47    0.19
   7   6   3    0.22    0.13
  -7   6  -3    0.10    0.12
   8  -6   3    1.02    0.27
   8   6   3    1.09    0.23
  -8   6  -3    1.14    0.24
   8  -7  -3    0.20    0.18
   8  -7  -3   -0.03    0.15
   8   7  -3    0.14    0.11
   7  -7  -3    0.62    0.25
   7  -7  -3    0.55    0.23
   7   7  -3    0.36    0.12
   6  -7  -3    1.22    0.27
   6  -7  -3    1.70    0.33
   6   7  -3    1.08    0.16
   5  -7  -3    1.61    0.28
   5  -7  -3    1.85    0.30
  -5   7   3    1.73    0.27
   5   7  -3    2.03    0.19
   4  -7  -3    6.44    0.45
   4  -7  -3    7.03    0.48
   4   7  -3    6.66    0.30
  -4   7   3    7.42    0.46
   3  -7  -3    2.19    0.26
  -3  -7   3    1.67    0.22
   3  -7  -3    2.35    0.30
  -3   7   3    2.22    0.26
   3   7  -3    1.95    0.13
   2  -7  -3    0.37    0.12
  -2  -7   3    0.36    0.11
   2  -7  -3    0.31    0.13
   2   7  -3    0.28    0.06
   2   7  -3    0.44    0.07
  -2   7   3    0.35    0.11
   1  -7  -3    0.80    0.15
   1  -7  -3    0.58    0.14
   1  -7  -3    0.91    0.14
  -1  -7   3    0.86    0.14
   1   7  -3    0.78    0.10
  -1   7   3    0.70    0.15
   1   7  -3    0.63    0.09
   0  -7   3    7.23    0.32
   0  -7   3    6.80    0.38
   0  -7  -3    7.23    0.37
   0  -7  -3    7.78    0.43
   0  -7  -3    7.29    0.36
   0   7  -3    7.67    0.34
   0   7   3    7.66    0.39
   0   7   3    7.22    0.31
  -1  -7  -3   19.76    0.70
   1  -7   3   18.08    0.76
  -1  -7  -3   18.75    0.72
   1  -7   3   17.95    0.70
  -1  -7  -3   18.87    0.80
   1   7   3   18.66    0.61
  -1   7  -3   18.90    0.59
  -1   7  -3   18.70    0.58
  -1   7  -3   18.48    0.71
   1   7   3   19.02    0.73
  -2  -7  -3    0.44    0.10
  -2  -7  -3    0.20    0.11
   2  -7   3    0.60    0.13
   2  -7   3    0.63    0.14
   2   7   3    0.60    0.12
  -2   7  -3    0.52    0.09
  -2   7  -3    0.42    0.11
   3  -7   3    0.97    0.17
  -3  -7  -3    1.42    0.22
   3  -7   3    0.98    0.18
  -3   7  -3    0.95    0.14
   3   7   3    1.16    0.17
  -4  -7  -3    0.18    0.11
   4  -7   3   -0.03    0.08
   4  -7   3   -0.08    0.08
   4   7   3    0.04    0.08
  -4   7  -3   -0.01    0.06
  -5  -7  -3    3.93    0.39
   5  -7   3    4.82    0.44
   5  -7   3    4.07    0.41
   5   7   3    4.18    0.31
  -5   7  -3    3.47    0.32
   6  -7   3    0.26    0.16
   6  -7   3   -0.01    0.11
   6   7   3    0.03    0.10
  -6   7  -3   -0.06    0.07
   7  -7   3    0.89    0.26
   7  -7   3    0.50    0.21
   7   7   3    0.73    0.18
  -7   7  -3    0.89    0.20
   8  -7   3    0.67    0.25
   8   7   3    0.24    0.15
  -8   7  -3    0.44    0.18
   8  -8  -3    0.90    0.29
   8  -8  -3    0.94    0.31
   8   8  -3    0.75    0.17
   7  -8  -3    0.42    0.22
   7  -8  -3    0.56    0.23
   7   8  -3    0.80    0.16
   6  -8  -3    4.43    0.51
   6  -8  -3    3.99    0.46
  -6   8   3    3.39    0.42
   6   8  -3    4.01    0.26
   5  -8  -3    0.10    0.15
   5  -8  -3   -0.05    0.10
  -5   8   3   -0.10    0.09
   5   8  -3    0.06    0.06
  -4  -8   3   13.69    0.68
   4  -8  -3   13.71    0.75
   4  -8  -3   15.26    0.73
  -4   8   3   13.85    0.70
   4   8  -3   13.31    0.51
  -3  -8   3    3.33    0.33
   3  -8  -3    3.02    0.33
   3  -8  -3    3.11    0.36
   3   8  -3    3.04    0.17
  -3   8   3    2.73    0.31
   2  -8  -3    6.83    0.45
  -2  -8   3    7.60    0.43
   2  -8  -3    6.98    0.43
  -2   8   3    7.84    0.44
   2   8  -3    7.81    0.32
   1  -8  -3    0.38    0.11
  -1  -8   3    0.36    0.11
   1  -8  -3    0.09    0.08
   1  -8  -3    0.13    0.11
  -1   8   3    0.12    0.09
   1   8  -3    0.12    0.06
   0  -8  -3    3.04    0.28
   0  -8  -3    2.41    0.29
   0  -8   3    3.21    0.30
   0  -8  -3    3.01    0.26
   0   8   3    2.69    0.17
   0   8   3    2.59    0.26
   0   8  -3    2.90    0.20
   1  -8   3   10.31    0.51
  -1  -8  -3   10.54    0.47
  -1  -8  -3    9.93    0.53
  -1   8  -3   10.16    0.47
   1   8   3    9.83    0.33
   1   8   3    9.64    0.47
   2  -8   3    0.00    0.08
  -2  -8  -3    0.16    0.11
   2  -8   3    0.00    0.07
  -2   8  -3    0.09    0.08
   2   8   3    0.03    0.07
  -2   8  -3    0.09    0.05
   3  -8   3    2.49    0.29
  -3  -8  -3    2.33    0.29
   3  -8   3    2.62    0.30
  -3   8  -3    2.24    0.21
   3   8   3    2.92    0.27
  -3   8  -3    2.62    0.29
   4  -8   3   12.77    0.66
   4  -8   3   12.55    0.64
  -4  -8  -3   12.15    0.66
   4   8   3   12.33    0.57
  -4   8  -3   12.39    0.55
   5  -8   3   -0.19    0.10
  -5  -8  -3    0.05    0.11
   5  -8   3    0.08    0.12
   5   8   3    0.01    0.09
  -5   8  -3    0.08    0.09
  -6  -8  -3    1.01    0.23
   6  -8   3    2.02    0.32
   6  -8   3    1.71    0.30
   6   8   3    1.42    0.22
  -6   8  -3    1.87    0.26
   7  -8   3    0.77    0.26
   7  -8   3    0.57    0.21
  -7  -8  -3    0.87    0.24
   7   8   3    0.59    0.18
  -7   8  -3    0.96    0.21
   7  -9  -3    1.25    0.31
   7  -9  -3    1.56    0.35
   6  -9  -3    2.60    0.41
  -6  -9   3    2.69    0.37
   6  -9  -3    2.95    0.43
   6   9  -3    3.13    0.23
  -6   9   3    3.22    0.45
   5  -9  -3    0.29    0.17
   5  -9  -3    0.63    0.21
  -5  -9   3    1.13    0.24
   5   9  -3    0.78    0.12
  -5   9   3    0.82    0.21
   4  -9  -3   13.06    0.71
   4  -9  -3   13.95    0.77
  -4  -9   3   11.93    0.68
  -4   9   3   14.64    0.74
   4   9  -3   14.01    0.52
   3  -9  -3    2.67    0.36
   3  -9  -3    2.98    0.36
  -3  -9   3    3.04    0.34
  -3   9   3    2.97    0.34
   3   9  -3    2.76    0.18
   2  -9  -3    0.18    0.11
   2  -9  -3    0.04    0.09
  -2  -9   3    0.02    0.09
  -2   9   3    0.25    0.12
   2   9  -3    0.06    0.06
  -1  -9   3    4.25    0.33
   1  -9  -3    5.22    0.47
   1  -9  -3    4.69    0.33
  -1   9   3    4.56    0.33
   1   9  -3    4.37    0.26
   0  -9   3   11.19    0.58
   0  -9  -3   12.17    0.63
   0   9   3   11.68    0.56
   0   9  -3   11.16    0.50
   1  -9   3   -0.04    0.08
  -1  -9  -3   -0.10    0.06
   1   9   3   -0.03    0.08
  -1   9  -3    0.02    0.06
   2  -9   3    1.71    0.25
  -2  -9  -3    1.41    0.24
  -2   9  -3    1.52    0.21
  -2   9  -3    1.42    0.13
   2   9   3    1.20    0.19
   3  -9   3    0.45    0.16
  -3  -9  -3    0.74    0.19
  -3   9  -3    0.81    0.13
   3   9   3    0.89    0.16
  -3   9  -3    0.64    0.16
  -4  -9  -3    2.56    0.34
   4  -9   3    2.61    0.34
  -4   9  -3    1.81    0.22
   4   9   3    2.68    0.28
  -5  -9  -3    0.19    0.15
   5  -9   3   -0.13    0.10
  -5   9  -3    0.04    0.08
   5   9   3    0.00    0.08
  -6  -9  -3   -0.03    0.11
   6  -9   3   -0.02    0.12
   6   9   3    0.10    0.11
  -6   9  -3    0.05    0.10
  -7  -9  -3    0.31    0.19
   7  -9   3    0.56    0.23
   7   9   3    0.46    0.16
  -7   9  -3    0.82    0.20
  -7 -10   3    1.18    0.27
   7 -10  -3    1.71    0.37
   6 -10  -3    0.04    0.19
  -6 -10   3    0.17    0.15
   6 -10  -3    0.05    0.16
  -6  10   3    0.26    0.18
  -5 -10   3    0.87    0.22
   5 -10  -3    0.77    0.24
   5 -10  -3    0.97    0.27
  -5  10   3    1.08    0.25
  -4 -10   3    0.37    0.15
   4 -10  -3    0.36    0.18
   4 -10  -3    0.39    0.18
   4  10  -3    0.44    0.09
  -4  10   3    0.27    0.16
  -3 -10   3    0.01    0.10
   3 -10  -3    0.08    0.14
  -3  10   3    0.19    0.12
   3  10  -3    0.08    0.06
   2 -10  -3    0.00    0.11
  -2 -10   3    0.21    0.13
   2  10  -3    0.10    0.07
  -2  10   3    0.27    0.13
   1 -10  -3    4.34    0.44
  -1 -10   3    5.02    0.38
  -1  10   3    5.24    0.37
   1  10  -3    5.52    0.30
   0 -10   3    0.43    0.14
   0 -10  -3    0.46    0.17
   0  10  -3    0.03    0.07
   0  10   3    0.21    0.11
  -1 -10  -3    3.40    0.37
   1 -10   3    3.34    0.35
  -1  10  -3    2.93    0.30
   1  10   3    3.06    0.31
   2 -10   3    0.03    0.10
  -2 -10  -3    0.02    0.10
  -2  10  -3    0.15    0.09
   2  10   3   -0.07    0.07
  -2  10  -3   -0.01    0.03
  -3 -10  -3    2.46    0.33
   3 -10   3    2.51    0.33
  -3  10  -3    2.10    0.30
   3  10   3    2.59    0.28
  -3  10  -3    2.52    0.22
   4 -10   3    0.00    0.12
  -4 -10  -3    0.16    0.14
  -4  10  -3    0.03    0.07
   4  10   3    0.01    0.09
   5 -10   3    0.04    0.14
  -5 -10  -3    0.01    0.12
  -5  10  -3   -0.02    0.08
   5  10   3   -0.10    0.08
  -6 -10  -3    0.83    0.25
   6 -10   3    1.57    0.32
  -6  10  -3    0.93    0.19
   6  10   3    1.45    0.24
   7 -10   3   -0.15    0.15
  -7 -10  -3    0.00    0.13
   7  10   3    0.01    0.12
  -7  10  -3   -0.07    0.10
  -6 -11   3    0.43    0.19
   6 -11  -3    0.76    0.27
  -6  11   3    0.82    0.26
   5 -11  -3   -0.02    0.17
  -5 -11   3    0.02    0.13
  -5  11   3    0.04    0.12
   4 -11  -3    1.01    0.28
  -4 -11   3    1.14    0.24
  -4  11   3    1.45    0.29
  -3 -11   3   -0.03    0.10
   3 -11  -3    0.14    0.15
   3  11  -3    0.16    0.07
  -3  11   3    0.17    0.14
  -2 -11   3    0.78    0.20
   2 -11  -3    0.70    0.21
  -2  11   3    0.65    0.18
   2  11  -3    0.56    0.11
  -1 -11   3    0.49    0.17
   1 -11  -3    0.59    0.21
   1  11  -3    0.52    0.13
  -1  11   3    0.94    0.20
   0 -11   3    8.79    0.53
   0 -11  -3    8.36    0.56
   0  11  -3    7.83    0.43
   0  11   3    7.96    0.48
   1 -11   3    0.19    0.13
  -1 -11  -3    0.42    0.17
  -1  11  -3    0.20    0.11
   1  11   3    0.21    0.12
  -2 -11  -3    0.45    0.18
   2 -11   3    0.15    0.14
   2  11   3    0.57    0.15
  -2  11  -3    0.27    0.12
  -3 -11  -3    1.82    0.31
   3 -11   3    2.32    0.35
  -3  11  -3    1.92    0.18
  -3  11  -3    1.48    0.25
   3  11   3    1.69    0.24
  -4 -11  -3    0.68    0.20
   4 -11   3    0.70    0.22
   4  11   3    0.86    0.17
  -4  11  -3    0.59    0.13
  -5 -11  -3    0.03    0.14
   5  11   3    0.07    0.11
  -5  11  -3   -0.02    0.08
  -6 -11  -3    0.89    0.27
   6 -11   3    0.88    0.27
  -6  11  -3    0.99    0.20
   6  11   3    0.92    0.21
  -5 -12   3   -0.05    0.12
   5 -12  -3    0.01    0.16
  -5  12   3    0.02    0.16
  -4 -12   3    0.76    0.21
   4 -12  -3    1.02    0.28
  -4  12   3    0.81    0.23
  -3 -12   3    0.02    0.12
   3 -12  -3    0.37    0.20
   3  12  -3    0.06    0.08
  -3  12   3    0.07    0.13
  -2 -12   3   -0.05    0.11
   2 -12  -3    0.21    0.16
   2  12  -3    0.08    0.07
  -2  12   3   -0.07    0.09
  -1 -12   3   -0.14    0.08
   1 -12  -3    0.03    0.11
  -1  12   3    0.01    0.10
   1  12  -3   -0.01    0.07
  -1  12   3    0.03    0.04
   0 -12  -3    0.13    0.15
   0 -12   3    0.35    0.16
   0  12  -3   -0.03    0.08
   0  12   3    0.27    0.14
   1 -12   3    0.02    0.12
  -1 -12  -3    0.01    0.12
   1  12   3    0.09    0.10
  -1  12  -3    0.06    0.09
  -2 -12  -3    0.06    0.13
   2 -12   3    0.17    0.16
  -2  12  -3    0.10    0.11
   2  12   3    0.40    0.13
  -3 -12  -3    0.11    0.15
   3 -12   3    0.02    0.13
  -3  12  -3    0.15    0.12
  -3  12  -3    0.08    0.05
   3  12   3   -0.11    0.08
  -4 -12  -3    0.58    0.23
   4 -12   3    1.27    0.29
  -4  12  -3    1.20    0.17
   4  12   3    1.20    0.21
  -5 -12  -3    0.36    0.21
   5 -12   3    0.39    0.21
   5  12   3    0.46    0.16
  -5  12  -3    0.20    0.11
   4 -13  -3   -0.01    0.15
  -4 -13   3    0.31    0.19
  -4  13   3   -0.01    0.14
  -3 -13   3    1.17    0.26
   3 -13  -3    1.70    0.35
  -3  13   3    1.23    0.18
  -3  13   3    1.56    0.30
   2 -13  -3   -0.09    0.11
  -2 -13   3   -0.10    0.10
  -2  13   3    0.19    0.14
   2  13  -3    0.08    0.08
  -2  13   3   -0.01    0.05
   1 -13  -3   -0.11    0.14
  -1 -13   3   -0.06    0.12
   1  13  -3    0.00    0.07
  -1  13   3   -0.09    0.10
   0 -13   3    2.66    0.36
   0 -13  -3    2.74    0.40
   0  13   3    2.62    0.34
   0  13  -3    2.68    0.30
   1 -13   3    0.08    0.15
  -1 -13  -3    0.03    0.15
  -1  13  -3   -0.04    0.10
   1  13   3   -0.04    0.08
   2 -13   3    0.15    0.16
  -2 -13  -3    0.28    0.16
   2  13   3    0.05    0.10
  -2  13  -3    0.20    0.13
   3 -13   3   -0.06    0.13
  -3 -13  -3   -0.02    0.14
   3  13   3   -0.10    0.09
  -4 -13  -3   -0.13    0.12
   4 -13   3   -0.18    0.13
  -4  13  -3   -0.04    0.06
   4  13   3    0.18    0.12
  -3 -14   3    0.04    0.15
   3 -14  -3    0.31    0.22
  -3  14   3    0.46    0.20
  -3  14   3    0.20    0.09
  -2 -14   3    0.31    0.18
   2 -14  -3    0.61    0.25
  -2  14   3    0.53    0.20
   1 -14  -3    0.32    0.20
  -1 -14   3   -0.12    0.11
   1  14  -3   -0.11    0.08
  -1  14   3    0.07    0.13
   0 -14   3    1.45    0.31
   0 -14  -3    0.88    0.27
   0  14  -3    0.98    0.20
   0  14   3    0.58    0.19
   1 -14   3    0.64    0.23
  -1 -14  -3    0.67    0.24
  -1  14  -3    0.85    0.19
   1  14   3    0.53    0.17
   2 -14   3    0.17    0.16
  -2 -14  -3   -0.11    0.14
   2  14   3   -0.13    0.08
  -2  14  -3    0.06    0.12
  -3 -14  -3    0.42    0.22
   3 -14   3    0.24    0.20
   3  14   3    0.48    0.17
   0 -15   3   -0.15    0.14
   0 -15  -3   -0.01    0.17
   0  15  -3   -0.03    0.10
   0  15   3    0.02    0.14
   9   0  -4   -0.20    0.11
   8   0  -4    0.89    0.21
   7   0  -4   -0.13    0.08
   6   0  -4    1.69    0.23
   5   0  -4    0.09    0.08
   4   0  -4    6.51    0.33
  -3   0   4   -0.02    0.04
   3   0  -4    0.01    0.04
   3   0  -4    0.00    0.06
   2   0  -4   21.98    0.81
  -2   0   4   22.84    0.74
   2   0  -4   22.55    0.75
   1   0  -4   -0.02    0.04
  -1   0   4    0.01    0.04
   1   0  -4   -0.04    0.04
   0   0   4   22.82    0.74
   0   0  -4   23.45    0.71
   0   0  -4   22.63    0.74
  -1   0  -4    0.02    0.04
   1   0   4   -0.02    0.04
  -1   0  -4   -0.08    0.03
  -2   0  -4  175.15    5.18
  -2   0  -4  175.25    5.28
   2   0   4  178.19    5.29
  -3   0  -4   -0.01    0.06
   3   0   4    0.03    0.06
  -3   0  -4   -0.05    0.04
  -4   0  -4   34.26    1.15
  -4   0  -4   34.73    1.20
   4   0   4   32.85    1.20
  -5   0  -4   -0.07    0.06
  -5   0  -4    0.00    0.07
   5   0   4   -0.04    0.07
   6   0   4    2.89    0.33
  -6   0  -4    2.70    0.30
  -6   0  -4    2.78    0.28
   7   0   4    0.11    0.12
   8   0   4    2.29    0.34
   9   0   4   -0.23    0.12
   9  -1  -4    0.31    0.16
   9   1  -4    0.20    0.16
   8  -1  -4    2.05    0.32
   8   1  -4    1.60    0.27
   7  -1  -4    1.39    0.24
   7   1  -4    1.04    0.20
   6  -1  -4    0.01    0.09
   6   1  -4   -0.06    0.06
   5  -1  -4    0.82    0.15
   5  -1  -4    0.81    0.18
   5   1  -4    0.68    0.13
   4  -1  -4    0.45    0.12
   4  -1  -4    0.43    0.10
  -4   1   4    0.52    0.11
   4   1  -4    0.28    0.09
   3  -1  -4   16.54    0.64
   3  -1  -4   16.66    0.69
   3   1  -4   17.25    0.60
  -3   1   4   16.69    0.62
  -2  -1   4   32.36    0.99
   2  -1  -4   31.07    1.11
   2  -1  -4   31.27    1.05
   2   1  -4   32.09    1.00
  -2   1   4   31.49    1.04
   2   1  -4   32.57    1.01
  -1  -1   4   17.11    0.54
   1  -1  -4   16.25    0.59
   1  -1  -4   17.03    0.61
   1   1  -4   17.50    0.54
   1   1  -4   16.86    0.54
  -1   1   4   17.23    0.59
   0  -1  -4  132.47    4.02
   0  -1  -4  131.09    4.17
   0  -1  -4  137.52    3.95
   0  -1   4  140.02    4.00
   0   1  -4  134.24    3.91
   0   1  -4  132.24    4.00
   0   1   4  135.71    4.03
   0   1  -4  134.06    4.00
  -1  -1  -4  150.94    4.40
  -1  -1  -4  146.94    4.48
   1  -1   4  149.34    4.48
  -1   1  -4  156.70    4.39
   1   1   4  145.54    4.48
  -1   1  -4  149.34    4.47
  -2  -1  -4    6.36    0.30
   2  -1   4    6.47    0.30
  -2  -1  -4    5.84    0.27
  -2   1  -4    6.56    0.28
   2   1   4    6.66    0.30
   3  -1   4    0.12    0.07
  -3  -1  -4    0.12    0.06
  -3  -1  -4    0.28    0.09
  -3   1  -4    0.17    0.07
   3   1   4    0.25    0.08
   4  -1   4    5.87    0.35
  -4  -1  -4    6.44    0.35
  -4  -1  -4    6.12    0.31
   4   1   4    5.74    0.34
  -4   1  -4    6.32    0.32
  -5  -1  -4    2.55    0.24
  -5  -1  -4    2.50    0.26
   5  -1   4    2.34    0.28
   5   1   4    1.73    0.24
  -5   1  -4    2.09    0.23
  -6  -1  -4    6.22    0.41
   6  -1   4    6.25    0.43
  -6  -1  -4    6.87    0.39
   6   1   4    6.57    0.42
  -6   1  -4    6.20    0.42
  -6   1  -4    6.61    0.39
   7  -1   4    0.82    0.20
   7   1   4    1.39    0.25
  -7   1  -4    1.61    0.25
  -7   1  -4    1.30    0.24
   8  -1   4    0.22    0.17
   8   1   4    0.08    0.14
   9  -1   4    0.82    0.25
   9   1   4    0.71    0.22
   9  -2  -4    0.77    0.25
   9   2  -4    0.58    0.19
   8  -2  -4    0.29    0.16
   8   2  -4    0.09    0.12
   7  -2  -4    0.00    0.10
   7   2  -4   -0.05    0.08
   6  -2  -4    3.71    0.42
   6  -2  -4    2.24    0.28
   6   2  -4    3.20    0.30
   5  -2  -4    1.87    0.23
   5  -2  -4    2.21    0.28
   5   2  -4    2.20    0.22
   4  -2  -4    3.35    0.25
   4  -2  -4    3.90    0.35
  -4   2   4    3.67    0.25
   4   2  -4    3.23    0.21
   3  -2  -4    0.14    0.08
   3  -2  -4    0.01    0.07
   3   2  -4    0.11    0.05
  -3   2   4    0.19    0.08
   3   2  -4    0.22    0.06
   2  -2  -4    0.10    0.07
   2  -2  -4    0.06    0.06
  -2   2   4    0.17    0.07
   2   2  -4    0.17    0.04
   2   2  -4    0.15    0.04
   1  -2  -4    1.48    0.14
   1  -2  -4    0.97    0.12
  -1   2   4    1.19    0.12
   1   2  -4    1.22    0.06
   1   2  -4    1.26    0.06
   0  -2  -4   15.64    0.57
   0  -2   4   16.59    0.52
   0  -2  -4   15.76    0.54
   0   2   4   14.78    0.56
   0   2  -4   16.47    0.52
   1  -2   4    0.73    0.07
  -1  -2  -4    0.76    0.10
   1  -2   4    0.71    0.09
  -1  -2  -4    0.73    0.10
  -1  -2  -4    0.61    0.09
  -1   2  -4    0.71    0.08
   1   2   4    0.56    0.09
   2  -2   4    0.75    0.10
   2  -2   4    0.97    0.13
  -2  -2  -4    0.91    0.12
  -2  -2  -4    1.03    0.11
  -2   2  -4    0.79    0.10
   2   2   4    0.73    0.11
  -3  -2  -4    2.89    0.19
   3  -2   4    2.97    0.21
  -3  -2  -4    3.24    0.22
   3  -2   4    3.35    0.23
  -3   2  -4    2.97    0.19
   3   2   4    2.79    0.21
   4  -2   4    0.61    0.14
  -4  -2  -4    0.74    0.14
  -4  -2  -4    0.47    0.10
  -4   2  -4    0.47    0.10
   4   2   4    0.64    0.13
   5  -2   4    3.70    0.35
  -5  -2  -4    4.37    0.30
  -5  -2  -4    3.81    0.26
  -5   2  -4    4.42    0.29
   5   2   4    3.89    0.34
   6  -2   4    2.48    0.32
  -6   2  -4    2.15    0.26
   6   2   4    2.53    0.30
   7  -2   4    1.22    0.24
   7   2   4    1.04    0.21
  -7   2  -4    0.83    0.19
   8  -2   4    0.19    0.15
   8   2   4    0.02    0.12
  -8   2  -4    0.04    0.12
   9  -2   4    0.45    0.23
   9   2   4    0.39    0.21
   9  -3  -4   -0.20    0.13
   9   3  -4    0.06    0.13
   8  -3  -4    1.10    0.26
   8   3  -4    0.82    0.20
   7  -3  -4    0.67    0.19
   7  -3  -4    0.71    0.22
   7   3  -4    0.86    0.18
   6  -3  -4    0.59    0.19
   6  -3  -4    0.57    0.18
   6   3  -4    0.42    0.12
   5  -3  -4    3.46    0.37
   5  -3  -4    3.63    0.35
   5   3  -4    3.48    0.24
  -5   3   4    3.15    0.31
  -4  -3   4    4.57    0.22
   4  -3  -4    4.56    0.31
   4  -3  -4    4.88    0.35
   4   3  -4    4.99    0.24
  -4   3   4    4.53    0.30
   4   3  -4    4.80    0.24
   3  -3  -4    1.70    0.20
   3  -3  -4    1.40    0.18
   3   3  -4    1.66    0.11
   3   3  -4    1.77    0.11
  -3   3   4    1.65    0.19
   2  -3  -4   11.84    0.49
   2  -3  -4   10.21    0.50
  -2   3   4   12.26    0.49
   2   3  -4   11.82    0.37
   1  -3  -4    6.17    0.31
   1  -3  -4    5.77    0.29
   1  -3  -4    5.95    0.27
  -1   3   4    6.32    0.30
   0  -3   4    3.51    0.16
   0  -3  -4    3.47    0.20
   0  -3   4    3.43    0.15
   0  -3  -4    2.93    0.19
   0  -3  -4    3.41    0.18
   0   3  -4    3.19    0.15
   0   3   4    3.15    0.19
  -1  -3  -4    1.40    0.15
  -1  -3  -4    1.11    0.13
   1  -3   4    1.30    0.10
  -1  -3  -4    1.36    0.13
   1  -3   4    1.34    0.13
   1   3   4    1.29    0.14
  -1   3  -4    1.22    0.09
   2  -3   4   35.43    1.18
  -2  -3  -4   35.46    1.17
   2  -3   4   36.33    1.20
  -2  -3  -4   34.90    1.13
   2   3   4   33.84    1.17
  -2   3  -4   35.83    1.13
   3  -3   4    5.80    0.32
   3  -3   4    5.83    0.33
  -3  -3  -4    6.91    0.33
  -3  -3  -4    6.45    0.30
   3   3   4    5.94    0.33
  -3   3  -4    6.32    0.31
  -4  -3  -4   11.99    0.50
   4  -3   4   11.36    0.55
   4  -3   4   10.79    0.54
  -4  -3  -4   12.38    0.53
  -4   3  -4   11.98    0.51
   4   3   4   11.72    0.53
  -5  -3  -4    1.10    0.18
   5  -3   4    1.19    0.21
  -5   3  -4    1.14    0.18
   5   3   4    1.01    0.18
   6  -3   4    0.12    0.12
   6   3   4    0.33    0.12
  -6   3  -4    0.30    0.12
   7  -3   4   -0.01    0.12
  -7   3  -4    0.29    0.14
   7   3   4    0.01    0.10
   8  -3   4    0.07    0.15
   8   3   4    0.34    0.16
  -8   3  -4    0.26    0.14
   9  -3   4    1.01    0.27
   9   3   4    0.52    0.20
   9  -4  -4    0.21    0.20
   9   4  -4    0.15    0.13
   8  -4  -4   -0.05    0.13
   8   4  -4    0.17    0.13
   7  -4  -4    0.15    0.13
   7  -4  -4    0.03    0.11
   7   4  -4   -0.02    0.09
   6  -4  -4    0.17    0.14
   6  -4  -4    0.13    0.12
   6   4  -4    0.08    0.08
   5  -4  -4    0.07    0.10
   5  -4  -4    0.09    0.11
   5   4  -4    0.06    0.06
  -5   4   4    0.02    0.07
   4  -4  -4    0.03    0.08
   4  -4  -4   -0.02    0.07
  -4   4   4    0.09    0.08
   4   4  -4    0.07    0.04
   4   4  -4    0.05    0.05
   3  -4  -4    0.56    0.12
   3  -4  -4    0.90    0.17
   3   4  -4    0.85    0.08
  -3   4   4    1.32    0.18
   2  -4  -4    8.29    0.40
   2  -4  -4    7.86    0.41
  -2   4   4    7.78    0.38
   1  -4  -4    0.83    0.13
  -1  -4   4    0.74    0.10
   1  -4  -4    0.44    0.09
   1  -4  -4    0.63    0.12
   1   4  -4    0.66    0.05
   1   4  -4    0.56    0.05
  -1   4   4    0.36    0.09
   0  -4   4   27.51    0.90
   0  -4  -4   24.22    0.94
   0  -4  -4   25.59    0.88
   0  -4  -4   27.69    0.92
   0  -4   4   27.10    0.84
   0   4   4   26.66    0.91
   0   4  -4   26.35    0.85
  -1  -4  -4    4.47    0.27
  -1  -4  -4    5.10    0.25
  -1  -4  -4    4.67    0.26
   1  -4   4    5.05    0.25
   1  -4   4    5.46    0.25
   1   4   4    4.98    0.27
  -1   4  -4    5.01    0.20
  -1   4  -4    4.82    0.20
   2  -4   4   21.01    0.74
   2  -4   4   20.26    0.74
  -2  -4  -4   20.06    0.69
  -2  -4  -4   19.98    0.72
  -2  -4  -4   17.42    0.75
  -2   4  -4   20.10    0.68
   2   4   4   19.55    0.73
  -3  -4  -4    0.44    0.09
   3  -4   4    0.12    0.08
  -3  -4  -4    0.39    0.09
   3  -4   4    0.23    0.09
  -3   4  -4    0.39    0.09
   3   4   4    0.38    0.10
  -4  -4  -4   18.92    0.73
   4  -4   4   18.02    0.77
  -4  -4  -4   18.61    0.69
   4  -4   4   18.72    0.78
   4   4   4   17.39    0.73
  -4   4  -4   18.79    0.72
   5  -4   4    2.23    0.29
   5  -4   4    2.38    0.29
   5   4   4    2.57    0.27
  -5   4  -4    1.90    0.22
   6  -4   4    0.02    0.11
  -6   4  -4    0.21    0.11
   6   4   4    0.11    0.10
   7  -4   4    0.39    0.17
   7   4   4    0.67    0.18
  -7   4  -4    0.32    0.15
   8  -4   4    1.03    0.26
   8   4   4    0.30    0.16
  -8   4  -4    0.29    0.17
   9  -4   4    0.15    0.21
  -9   4  -4   -0.02    0.13
   9   4   4    0.12    0.15
   9  -5  -4    0.47    0.24
   9   5  -4    0.33    0.15
   8  -5  -4    1.80    0.34
   8  -5  -4    0.98    0.28
   8   5  -4    1.60    0.25
   7  -5  -4    1.01    0.26
   7  -5  -4    0.83    0.23
   7   5  -4    0.85    0.17
   6  -5  -4    5.85    0.53
   6  -5  -4    5.22    0.52
   6   5  -4    6.08    0.34
   5  -5  -4    0.17    0.11
   5  -5  -4   -0.08    0.09
  -5   5   4    0.01    0.08
   5   5  -4    0.00    0.06
   4  -5  -4   -0.01    0.08
   4  -5  -4    0.11    0.10
   4   5  -4    0.02    0.04
  -4   5   4   -0.01    0.07
   3  -5  -4    0.39    0.12
   3  -5  -4    0.38    0.12
  -3   5   4    0.66    0.14
   3   5  -4    0.56    0.07
   2  -5  -4    0.24    0.10
   2  -5  -4    0.22    0.10
  -2   5   4    0.18    0.08
   1  -5  -4    2.67    0.23
   1  -5  -4    2.31    0.23
   1  -5  -4    2.26    0.22
  -1  -5   4    2.42    0.17
   1   5  -4    2.56    0.12
  -1   5   4    2.26    0.22
   1   5  -4    2.32    0.12
   0  -5  -4   37.63    1.32
   0  -5   4   36.50    1.17
   0  -5  -4   37.45    1.25
   0  -5   4   38.84    1.26
   0  -5  -4   37.84    1.21
   0   5   4   36.14    1.24
   0   5  -4   36.25    1.18
   0   5  -4   36.18    1.17
   1  -5   4    2.42    0.17
   1  -5   4    2.54    0.18
  -1  -5  -4    2.53    0.24
  -1  -5  -4    2.43    0.21
  -1  -5  -4    2.45    0.17
  -1   5  -4    2.54    0.12
  -1   5  -4    2.29    0.12
   1   5   4    2.22    0.20
   2  -5   4   13.60    0.56
  -2  -5  -4   14.63    0.54
  -2  -5  -4   14.62    0.56
   2  -5   4   14.05    0.57
  -2  -5  -4   13.20    0.60
   2   5   4   14.01    0.49
  -2   5  -4   13.35    0.51
   2   5   4   13.06    0.56
  -3  -5  -4    0.94    0.13
  -3  -5  -4    0.88    0.14
   3  -5   4    1.11    0.17
   3  -5   4    1.08    0.17
  -3  -5  -4    1.03    0.17
  -3   5  -4    0.78    0.12
   3   5   4    0.75    0.14
  -4  -5  -4    0.09    0.08
   4  -5   4   -0.03    0.07
   4  -5   4    0.08    0.08
   4   5   4    0.06    0.07
  -4   5  -4    0.09    0.07
   5  -5   4    3.87    0.38
   5  -5   4    4.36    0.42
   5   5   4    4.09    0.30
  -5   5  -4    3.00    0.29
   6  -5   4    1.85    0.28
   6  -5   4    2.20    0.32
  -6   5  -4    1.42    0.22
   6   5   4    2.19    0.28
   7  -5   4    0.40    0.19
   7   5   4    0.05    0.12
  -7   5  -4    0.38    0.14
   8  -5   4   -0.07    0.15
   8   5   4    0.16    0.14
  -8   5  -4    0.04    0.12
   8  -6  -4    0.32    0.19
   8  -6  -4    0.28    0.21
   8   6  -4    0.20    0.13
   7  -6  -4    1.36    0.28
   7  -6  -4    2.49    0.39
   7   6  -4    2.43    0.26
   6  -6  -4    0.24    0.15
   6  -6  -4    0.98    0.24
  -6   6   4    0.44    0.17
   6   6  -4    0.29    0.10
   5  -6  -4   12.91    0.69
   5  -6  -4   10.71    0.62
  -5   6   4   11.12    0.61
   5   6  -4   11.55    0.47
   4  -6  -4    0.65    0.16
   4  -6  -4    0.53    0.16
  -4   6   4    0.68    0.17
   4   6  -4    0.34    0.07
   3  -6  -4    2.77    0.31
   3  -6  -4    2.76    0.31
  -3   6   4    2.37    0.27
   3   6  -4    2.49    0.13
   2  -6  -4    0.18    0.09
   2  -6  -4    0.36    0.11
  -2  -6   4    0.42    0.10
  -2   6   4    0.23    0.10
   2   6  -4    0.41    0.05
   2   6  -4    0.47    0.06
   1  -6  -4    7.88    0.38
   1  -6  -4    7.08    0.41
   1  -6  -4    7.70    0.40
  -1  -6   4    8.15    0.38
   1   6  -4    7.51    0.30
   1   6  -4    7.80    0.30
  -1   6   4    7.37    0.39
   0  -6   4    9.77    0.38
   0  -6  -4    9.18    0.42
   0  -6   4    9.94    0.44
   0  -6  -4    9.14    0.47
   0  -6  -4    9.88    0.45
   0   6  -4    9.37    0.39
   0   6   4    9.83    0.45
   0   6  -4   10.06    0.39
   1  -6   4    4.24    0.24
   1  -6   4    4.18    0.26
  -1  -6  -4    4.42    0.25
  -1  -6  -4    4.58    0.27
  -1  -6  -4    4.56    0.30
  -1   6  -4    3.96    0.24
  -1   6  -4    4.45    0.17
  -1   6  -4    4.36    0.17
   1   6   4    4.75    0.22
   1   6   4    4.47    0.27
  -2  -6  -4   11.07    0.45
   2  -6   4   10.46    0.49
  -2  -6  -4   10.75    0.47
  -2  -6  -4    9.83    0.51
   2  -6   4   11.27    0.49
   2   6   4   10.99    0.39
   2   6   4   11.27    0.49
  -2   6  -4   10.53    0.42
  -3  -6  -4    2.28    0.22
  -3  -6  -4    2.39    0.26
   3  -6   4    2.95    0.28
   3  -6   4    1.72    0.22
   3   6   4    2.36    0.23
  -3   6  -4    2.15    0.20
   4  -6   4    2.13    0.27
   4  -6   4    2.86    0.30
  -4  -6  -4    3.33    0.34
  -4   6  -4    2.59    0.25
   4   6   4    3.05    0.29
   5  -6   4    4.51    0.43
   5  -6   4    3.89    0.41
   5   6   4    4.04    0.36
  -5   6  -4    4.56    0.31
   6  -6   4   -0.11    0.10
   6  -6   4   -0.13    0.09
  -6   6  -4    0.06    0.09
   6   6   4    0.04    0.09
   7  -6   4    0.87    0.26
   7  -6   4    0.76    0.23
  -7   6  -4    0.57    0.16
   7   6   4    0.68    0.19
   8  -6   4    0.11    0.17
  -8   6  -4    0.01    0.12
   8   6   4   -0.02    0.12
   8  -7  -4    0.34    0.21
   8  -7  -4    0.30    0.22
   8   7  -4    0.37    0.14
   7  -7  -4    2.16    0.36
   7  -7  -4    2.69    0.42
   7   7  -4    3.16    0.29
   6  -7  -4    0.72    0.23
   6  -7  -4    1.10    0.27
   6   7  -4    1.30    0.17
  -6   7   4    1.06    0.24
   5  -7  -4    2.94    0.35
   5  -7  -4    2.42    0.34
   5   7  -4    2.37    0.17
  -5   7   4    2.48    0.34
   4  -7  -4    3.73    0.41
  -4   7   4    3.42    0.36
   4   7  -4    2.96    0.17
   3  -7  -4    4.18    0.38
   3  -7  -4    3.69    0.39
  -3  -7   4    3.45    0.27
   3   7  -4    3.94    0.18
  -3   7   4    3.94    0.36
   3   7  -4    3.89    0.17
  -2  -7   4    1.23    0.18
   2  -7  -4    1.68    0.25
   2  -7  -4    1.03    0.18
   2   7  -4    1.32    0.09
  -2   7   4    1.31    0.20
   2   7  -4    1.30    0.10
   1  -7  -4    7.87    0.46
   1  -7  -4    8.03    0.43
   1  -7  -4    8.56    0.42
  -1  -7   4    8.95    0.43
   1   7  -4    8.46    0.34
   1   7  -4    7.81    0.33
  -1   7   4    8.88    0.44
   0  -7   4    7.79    0.34
   0  -7   4    8.12    0.41
   0  -7  -4    8.46    0.42
   0  -7  -4    8.35    0.40
   0  -7  -4    7.97    0.45
   0   7   4    7.64    0.41
   0   7  -4    8.42    0.36
   1  -7   4    9.99    0.44
   1  -7   4   10.55    0.49
  -1  -7  -4   10.13    0.45
  -1  -7  -4   10.93    0.48
  -1  -7  -4   10.00    0.52
   1   7   4    9.75    0.47
  -1   7  -4   10.49    0.45
   1   7   4   10.21    0.39
  -2  -7  -4    3.28    0.24
  -2  -7  -4    2.70    0.29
   2  -7   4    3.70    0.26
   2  -7   4    3.32    0.25
   2   7   4    3.12    0.28
  -2   7  -4    3.51    0.25
  -2   7  -4    3.57    0.19
   3  -7   4    1.91    0.24
  -3  -7  -4    2.06    0.28
   3  -7   4    2.15    0.25
  -3   7  -4    2.59    0.22
   3   7   4    2.49    0.25
  -4  -7  -4    4.16    0.39
   4  -7   4    4.51    0.40
   4  -7   4    4.78    0.35
  -4   7  -4    3.99    0.27
   4   7   4    4.11    0.30
   5  -7   4    0.03    0.11
   5  -7   4    0.17    0.13
  -5  -7  -4    0.10    0.10
   5   7   4   -0.02    0.09
  -5   7  -4    0.00    0.07
   6  -7   4    0.34    0.17
   6  -7   4    0.53    0.18
   6   7   4    0.10    0.12
  -6   7  -4    0.21    0.12
   7  -7   4    1.48    0.31
   7  -7   4    1.21    0.28
  -7   7  -4    1.15    0.23
   7   7   4    1.14    0.23
   8  -7   4    0.12    0.20
  -8   7  -4    0.11    0.13
   8   7   4    0.02    0.12
   8  -8  -4    0.19    0.19
   8  -8  -4    0.15    0.21
   7  -8  -4    2.23    0.42
   7  -8  -4    3.05    0.43
   7   8  -4    3.24    0.28
   6  -8  -4    0.10    0.16
   6  -8  -4    0.07    0.16
   6   8  -4    0.09    0.07
  -6   8   4    0.14    0.14
   5  -8  -4    3.46    0.43
   5  -8  -4    3.96    0.44
  -5   8   4    3.34    0.39
   5   8  -4    3.38    0.20
   4  -8  -4    2.30    0.33
  -4  -8   4    2.11    0.27
   4  -8  -4    2.10    0.31
   4   8  -4    2.09    0.14
  -4   8   4    2.38    0.32
   3  -8  -4   12.09    0.68
   3  -8  -4   12.46    0.65
  -3  -8   4   12.01    0.62
   3   8  -4   13.05    0.45
  -3   8   4   13.64    0.66
   2  -8  -4    1.05    0.19
  -2  -8   4    1.05    0.18
   2  -8  -4    1.08    0.21
  -2   8   4    1.23    0.20
   2   8  -4    1.43    0.13
   1  -8  -4    4.03    0.30
  -1  -8   4    3.81    0.28
   1  -8  -4    3.58    0.31
   1  -8  -4    3.85    0.37
  -1   8   4    3.61    0.32
   1   8  -4    3.90    0.21
   0  -8  -4    0.57    0.16
   0  -8  -4    0.50    0.12
   0  -8  -4    0.57    0.12
   0  -8   4    0.72    0.15
   0   8   4    0.55    0.14
   0   8  -4    0.31    0.09
  -1  -8  -4    0.79    0.17
  -1  -8  -4    1.00    0.17
   1  -8   4    0.78    0.16
  -1   8  -4    0.84    0.14
   1   8   4    0.62    0.08
   1   8   4    0.60    0.14
   2  -8   4    0.12    0.08
  -2  -8  -4    0.26    0.12
  -2   8  -4    0.17    0.06
  -2   8  -4    0.21    0.10
   2   8   4    0.07    0.07
   3  -8   4    1.22    0.21
  -3  -8  -4    1.10    0.21
   3  -8   4    1.08    0.20
   3   8   4    0.81    0.16
  -3   8  -4    1.02    0.14
   4  -8   4   -0.20    0.08
  -4  -8  -4   -0.01    0.09
   4  -8   4    0.04    0.09
  -4   8  -4   -0.04    0.06
   4   8   4    0.20    0.10
  -5  -8  -4    1.69    0.29
   5  -8   4    1.78    0.28
   5  -8   4    1.69    0.28
  -5   8  -4    1.38    0.21
   5   8   4    1.38    0.22
   6  -8   4    0.05    0.15
   6  -8   4   -0.12    0.11
  -6  -8  -4   -0.02    0.10
   6   8   4    0.23    0.13
  -6   8  -4    0.04    0.09
   7  -8   4    0.01    0.15
  -7  -8  -4    0.12    0.15
   7  -8   4    0.23    0.18
  -7   8  -4    0.06    0.12
   7   8   4    0.13    0.13
   7  -9  -4   -0.15    0.16
   7  -9  -4   -0.10    0.16
   6  -9  -4    0.16    0.15
   6  -9  -4    0.15    0.18
  -6  -9   4    0.03    0.11
  -6   9   4    0.14    0.15
   5  -9  -4    0.04    0.13
   5  -9  -4    0.09    0.14
  -5  -9   4    0.09    0.10
  -5   9   4    0.02    0.12
  -4  -9   4    4.30    0.43
   4  -9  -4    5.03    0.51
   4  -9  -4    5.07    0.47
   4   9  -4    5.18    0.23
  -4   9   4    4.88    0.46
  -3  -9   4   10.87    0.60
   3  -9  -4   11.88    0.64
   3  -9  -4   10.63    0.65
   3   9  -4   12.39    0.44
  -3   9   4   11.37    0.63
   2  -9  -4    5.57    0.40
   2  -9  -4    5.25    0.41
  -2  -9   4    6.12    0.40
  -2   9   4    5.91    0.40
   2   9  -4    5.85    0.27
   1  -9  -4    1.69    0.26
   1  -9  -4    1.81    0.26
  -1  -9   4    1.80    0.24
   1   9  -4    1.97    0.18
  -1   9   4    1.59    0.23
   0  -9  -4    0.10    0.10
   0  -9   4    0.51    0.14
   0   9  -4    0.22    0.08
   0   9   4    0.29    0.12
  -1  -9  -4    3.35    0.37
   1  -9   4    2.69    0.29
  -1   9  -4    3.00    0.28
   1   9   4    3.18    0.29
   1   9   4    3.00    0.14
   2  -9   4    0.33    0.13
  -2  -9  -4    0.09    0.12
  -2   9  -4    0.11    0.09
  -2   9  -4    0.16    0.05
   2   9   4    0.10    0.09
  -3  -9  -4   -0.04    0.10
   3  -9   4    0.08    0.10
  -3   9  -4    0.01    0.05
   3   9   4    0.11    0.09
  -4  -9  -4    0.72    0.20
   4  -9   4    1.25    0.23
   4   9   4    1.14    0.20
  -4   9  -4    1.07    0.16
  -5  -9  -4    0.97    0.22
   5  -9   4    1.30    0.26
   5   9   4    1.20    0.21
  -5   9  -4    0.92    0.17
  -6  -9  -4    0.40    0.18
   6  -9   4    0.25    0.17
   6   9   4    0.49    0.16
  -6   9  -4    0.27    0.13
   7  -9   4    0.44    0.22
  -7  -9  -4    0.20    0.17
  -7   9  -4    0.47    0.17
   7   9   4    0.31    0.15
   7 -10  -4    0.04    0.17
  -7 -10   4   -0.10    0.11
   7 -10  -4    0.21    0.24
   6 -10  -4   -0.11    0.14
   6 -10  -4    0.16    0.18
  -6 -10   4    0.09    0.13
  -6  10   4    0.00    0.14
   5 -10  -4    0.07    0.17
  -5 -10   4   -0.15    0.09
   5 -10  -4    0.02    0.16
  -5  10   4    0.07    0.13
   4 -10  -4    2.60    0.37
   4 -10  -4    2.33    0.36
  -4 -10   4    2.13    0.30
  -4  10   4    2.09    0.34
   3 -10  -4    0.33    0.17
  -3 -10   4    0.59    0.16
   3 -10  -4    0.33    0.18
  -3  10   4    0.60    0.18
   3  10  -4    0.40    0.08
   2 -10  -4    0.26    0.15
  -2 -10   4    0.24    0.13
  -2  10   4    0.35    0.14
   2  10  -4    0.39    0.09
   1 -10  -4    0.28    0.16
  -1 -10   4    0.29    0.13
   1  10  -4    0.33    0.09
  -1  10   4    0.49    0.16
   0 -10  -4    3.57    0.40
   0 -10   4    3.15    0.33
   0  10  -4    2.94    0.27
   0  10   4    3.13    0.33
  -1 -10  -4    0.49    0.17
   1 -10   4    0.27    0.14
   1  10   4    0.63    0.16
  -1  10  -4    0.37    0.12
  -2 -10  -4   -0.08    0.09
   2 -10   4    0.05    0.11
  -2  10  -4   -0.08    0.07
   2  10   4    0.05    0.08
  -3 -10  -4    0.48    0.16
   3 -10   4    0.35    0.15
  -3  10  -4    0.57    0.10
   3  10   4    0.54    0.14
   4 -10   4    1.24    0.26
  -4 -10  -4    1.27    0.26
   4  10   4    1.50    0.22
  -4  10  -4    1.50    0.19
   5 -10   4    0.39    0.18
  -5 -10  -4    0.38    0.18
   5  10   4    0.23    0.13
  -5  10  -4    0.12    0.10
   6 -10   4    0.19    0.17
  -6 -10  -4    0.17    0.17
  -6  10  -4    0.17    0.13
   6  10   4    0.06    0.12
  -6 -11   4    0.37    0.18
   6 -11  -4    0.44    0.21
  -6  11   4    0.41    0.20
   5 -11  -4    0.42    0.23
  -5 -11   4    0.30    0.16
  -5  11   4    0.72    0.23
  -4 -11   4    0.77    0.21
   4 -11  -4    0.63    0.23
  -4  11   4    0.65    0.22
  -3 -11   4    0.01    0.11
   3 -11  -4    0.11    0.15
  -3  11   4    0.03    0.10
   3  11  -4    0.06    0.06
  -2 -11   4    0.19    0.14
   2 -11  -4    0.26    0.16
  -2  11   4    0.20    0.13
   2  11  -4    0.29    0.09
   1 -11  -4    1.48    0.29
  -1 -11   4    1.19    0.24
  -1  11   4    1.51    0.26
   1  11  -4    2.11    0.22
   0 -11  -4    5.05    0.50
   0 -11   4    5.49    0.41
   0  11  -4    6.24    0.36
   0  11   4    4.72    0.44
   1 -11   4    1.47    0.26
  -1 -11  -4    1.85    0.32
  -1  11  -4    1.84    0.24
   1  11   4    2.34    0.29
  -2 -11  -4    0.87    0.24
   2 -11   4    0.72    0.20
   2  11   4    0.62    0.16
  -2  11  -4    0.65    0.17
   3 -11   4    0.54    0.19
  -3 -11  -4    0.26    0.17
   3  11   4    0.20    0.11
  -3  11  -4    0.32    0.08
  -4 -11  -4    0.00    0.12
   4 -11   4    0.25    0.17
   4  11   4    0.12    0.10
  -4  11  -4    0.08    0.08
   5 -11   4    0.83    0.24
  -5 -11  -4    0.55    0.20
  -5  11  -4    0.54    0.14
   5  11   4    0.87    0.19
  -6 -11  -4   -0.05    0.15
  -6  11  -4    0.12    0.11
   6  11   4   -0.02    0.11
  -5 -12   4    0.04    0.15
   5 -12  -4   -0.03    0.18
  -5  12   4    0.03    0.15
   4 -12  -4   -0.05    0.15
  -4 -12   4   -0.09    0.11
  -4  12   4    0.49    0.17
   3 -12  -4   -0.14    0.10
  -3 -12   4    0.16    0.14
  -3  12   4   -0.09    0.12
   2 -12  -4    1.01    0.26
  -2 -12   4    0.71    0.21
  -2  12   4    1.20    0.24
   2  12  -4    1.00    0.15
   1 -12  -4    0.94    0.25
  -1 -12   4    1.00    0.23
   1  12  -4    0.98    0.16
  -1  12   4    1.55    0.27
   0 -12   4    0.80    0.21
   0 -12  -4    0.56    0.20
   0  12   4    0.49    0.16
   0  12  -4    0.89    0.17
  -1 -12  -4    0.00    0.13
   1 -12   4   -0.01    0.13
  -1  12  -4    0.13    0.10
   1  12   4    0.03    0.11
  -2 -12  -4    0.39    0.19
   2 -12   4    0.64    0.20
   2  12   4    0.43    0.15
  -2  12  -4    0.53    0.17
   3 -12   4    0.86    0.24
  -3 -12  -4    0.86    0.23
   3  12   4    0.48    0.15
  -4 -12  -4    0.36    0.20
   4 -12   4    0.60    0.23
   4  12   4    0.26    0.13
  -4  12  -4    0.25    0.09
  -5 -12  -4    0.02    0.14
   5  12   4    0.21    0.13
  -5  12  -4   -0.05    0.07
   4 -13  -4    0.38    0.23
  -4 -13   4    0.13    0.16
  -4  13   4    0.51    0.21
   3 -13  -4   -0.13    0.16
  -3 -13   4    0.05    0.12
  -3  13   4    0.04    0.13
  -2 -13   4   -0.14    0.10
   2 -13  -4    0.01    0.14
  -2  13   4    0.04    0.12
   2  13  -4    0.03    0.07
  -1 -13   4   -0.13    0.11
   1 -13  -4    0.04    0.15
   1  13  -4   -0.02    0.08
  -1  13   4   -0.05    0.10
   0 -13   4    0.37    0.18
   0 -13  -4    0.67    0.25
   0  13   4    0.81    0.20
   0  13  -4    0.75    0.16
  -1 -13  -4    0.30    0.19
   1 -13   4    0.71    0.22
  -1  13  -4    0.36    0.14
   1  13   4    0.30    0.15
  -2 -13  -4    0.07    0.14
   2 -13   4    0.00    0.12
   2  13   4    0.02    0.10
  -3 -13  -4    0.58    0.23
   3 -13   4    0.77    0.25
   3  13   4    1.07    0.21
  -4 -13  -4    0.07    0.16
   4  13   4    0.29    0.14
  -3 -14   4    5.36    0.56
   3 -14  -4    5.47    0.63
  -3  14   4    4.83    0.30
  -3  14   4    5.21    0.57
  -2 -14   4    0.66    0.21
   2 -14  -4    0.71    0.27
  -2  14   4    0.60    0.22
  -1 -14   4    0.41    0.20
   1 -14  -4    0.12    0.17
  -1  14   4    0.18    0.15
   1  14  -4    0.27    0.11
   0 -14   4    0.22    0.17
   0 -14  -4    0.25    0.21
   0  14   4    0.05    0.13
   0  14  -4    0.32    0.13
   1 -14   4    0.17    0.16
  -1 -14  -4    0.39    0.22
  -1  14  -4    0.29    0.14
   1  14   4    0.43    0.16
  -2 -14  -4   -0.13    0.14
   2 -14   4    0.15    0.18
   2  14   4    0.06    0.12
  -3 -14  -4    0.10    0.16
   3  14   4    0.10    0.12
   9   0  -5    0.27    0.17
   8   0  -5   -0.04    0.11
   7   0  -5    2.36    0.30
   6   0  -5   -0.03    0.08
   5   0  -5    1.09    0.17
   4   0  -5    0.00    0.05
   4   0  -5    0.04    0.07
  -3   0   5    6.14    0.29
   3   0  -5    6.95    0.31
   3   0  -5    6.12    0.35
  -2   0   5   -0.05    0.03
   2   0  -5    0.07    0.06
   2   0  -5    0.03    0.05
   1   0  -5    1.71    0.12
   1   0  -5    1.57    0.13
  -1   0   5    1.85    0.12
   0   0  -5   -0.08    0.04
   0   0   5   -0.07    0.04
   0   0  -5   -0.04    0.03
  -1   0  -5  194.54    5.56
  -1   0  -5  185.60    5.66
   1   0   5  189.81    5.67
  -2   0  -5    0.04    0.05
  -2   0  -5   -0.02    0.04
   2   0   5   -0.02    0.05
  -3   0  -5   21.66    0.81
   3   0   5   21.97    0.82
  -3   0  -5   22.21    0.78
   4   0   5    0.03    0.06
  -4   0  -5    0.03    0.06
  -4   0  -5    0.04    0.07
  -5   0  -5    0.08    0.08
  -5   0  -5   -0.09    0.05
   5   0   5    0.15    0.09
   6   0   5   -0.05    0.08
  -6   0  -5    0.01    0.07
  -6   0  -5    0.09    0.10
   7   0   5    0.88    0.22
   8   0   5    0.09    0.14
   9   0   5    1.47    0.33
   9  -1  -5    0.31    0.19
   9   1  -5    0.10    0.15
   8  -1  -5    0.24    0.15
   8   1  -5    0.06    0.12
   7  -1  -5    0.58    0.16
   7   1  -5    0.83    0.18
   6  -1  -5   -0.02    0.08
   6   1  -5   -0.07    0.07
   5  -1  -5    0.06    0.09
   5  -1  -5    0.09    0.08
   5   1  -5    0.08    0.07
   4  -1  -5    8.06    0.45
   4  -1  -5    7.53    0.40
  -4   1   5    8.16    0.38
   4   1  -5    8.03    0.37
   3  -1  -5    1.05    0.14
   3  -1  -5    0.93    0.14
  -3  -1   5    1.07    0.11
   3   1  -5    0.74    0.10
  -3   1   5    1.14    0.14
   2  -1  -5    7.44    0.35
  -2  -1   5    7.75    0.29
   2  -1  -5    7.97    0.34
   2   1  -5    7.45    0.30
  -2   1   5    7.34    0.32
   2   1  -5    7.70    0.29
   1  -1  -5    0.18    0.06
  -1  -1   5    0.31    0.05
   1  -1  -5    0.16    0.06
   1   1  -5    0.20    0.05
   1   1  -5    0.16    0.04
  -1   1   5    0.19    0.06
   0  -1  -5   12.22    0.44
   0  -1  -5   12.76    0.45
   0  -1   5   13.10    0.44
   0  -1  -5   12.18    0.46
   0   1  -5   12.98    0.41
   0   1   5   12.59    0.46
   0   1  -5   12.46    0.44
  -1  -1  -5    2.94    0.17
  -1  -1  -5    2.91    0.18
  -1  -1  -5    2.85    0.16
   1  -1   5    3.08    0.18
   1   1   5    2.93    0.18
  -1   1  -5    3.03    0.16
  -1   1  -5    2.81    0.17
  -2  -1  -5    4.36    0.24
   2  -1   5    4.46    0.24
  -2  -1  -5    4.26    0.22
   2   1   5    4.37    0.25
  -2   1  -5    4.10    0.24
  -2   1  -5    4.72    0.23
  -3  -1  -5   27.67    0.97
   3  -1   5   26.61    0.97
  -3  -1  -5   27.54    0.93
  -3   1  -5   26.90    0.97
   3   1   5   26.31    0.97
  -3   1  -5   27.94    0.93
   4  -1   5   -0.07    0.05
  -4  -1  -5    0.08    0.07
  -4  -1  -5    0.06    0.06
  -4   1  -5   -0.02    0.06
   4   1   5    0.07    0.08
  -4   1  -5    0.00    0.05
  -5  -1  -5    2.86    0.27
  -5  -1  -5    3.07    0.30
   5  -1   5    2.68    0.30
   5   1   5    2.40    0.28
  -5   1  -5    2.43    0.27
  -5   1  -5    2.75    0.27
  -6  -1  -5    1.05    0.21
  -6  -1  -5    1.41    0.22
   6  -1   5    1.16    0.22
   6   1   5    0.61    0.17
  -6   1  -5    1.44    0.22
  -6   1  -5    1.25    0.22
   7  -1   5   -0.05    0.12
  -7   1  -5    0.17    0.12
   7   1   5   -0.06    0.11
  -7   1  -5    0.11    0.12
   8  -1   5    2.46    0.37
   8   1   5    2.44    0.35
   9  -1   5   -0.15    0.14
   9   1   5    0.29    0.18
   9  -2  -5   -0.02    0.15
   9   2  -5    0.03    0.13
   8  -2  -5    0.39    0.18
   8   2  -5    0.57    0.17
   7  -2  -5   -0.01    0.11
   7   2  -5   -0.03    0.08
   6  -2  -5    1.17    0.21
   6  -2  -5    1.28    0.26
   6   2  -5    1.07    0.18
   5  -2  -5    0.36    0.11
   5  -2  -5    0.37    0.14
  -5   2   5    0.29    0.11
   5   2  -5    0.47    0.11
   4  -2  -5    3.66    0.27
   4  -2  -5    3.92    0.35
  -4   2   5    3.24    0.24
   4   2  -5    3.60    0.22
   3  -2  -5   35.68    1.29
   3  -2  -5   35.51    1.22
  -3   2   5   34.26    1.20
   3   2  -5   36.29    1.13
   3   2  -5   35.36    1.13
   2  -2  -5   69.23    2.20
   2  -2  -5   70.25    2.31
  -2   2   5   68.37    2.19
   2   2  -5   70.77    2.11
   2   2  -5   71.98    2.11
  -1  -2   5   25.12    0.77
   1  -2  -5   24.93    0.89
   1  -2  -5   24.91    0.83
   1  -2  -5   25.05    0.87
  -1   2   5   26.02    0.86
   1   2  -5   25.67    0.79
   1   2  -5   26.30    0.79
   0  -2   5   63.20    1.87
   0  -2  -5   63.07    1.93
   0  -2  -5   61.50    1.98
   0  -2  -5   61.15    1.87
   0   2  -5   61.30    1.88
   0   2  -5   60.31    1.87
  -1  -2  -5   11.83    0.47
   1  -2   5   12.36    0.46
  -1  -2  -5   12.19    0.47
  -1  -2  -5   11.98    0.45
  -1   2  -5   12.74    0.42
   1   2   5   11.46    0.47
   2  -2   5    0.05    0.05
  -2  -2  -5    0.09    0.06
  -2  -2  -5   -0.01    0.04
   2  -2   5    0.09    0.06
  -2   2  -5    0.00    0.04
   2   2   5   -0.01    0.05
   3  -2   5    1.22    0.17
  -3  -2  -5    0.93    0.13
  -3  -2  -5    0.86    0.14
   3   2   5    1.22    0.16
  -3   2  -5    1.20    0.14
  -4  -2  -5    6.28    0.32
   4  -2   5    5.09    0.34
  -4  -2  -5    5.54    0.33
  -4   2  -5    5.61    0.31
   4   2   5    6.01    0.35
  -5  -2  -5    2.78    0.27
   5  -2   5    2.38    0.28
  -5  -2  -5    1.45    0.21
   5   2   5    2.62    0.29
  -5   2  -5    2.19    0.25
   6  -2   5    1.86    0.27
  -6  -2  -5    1.75    0.25
   6   2   5    1.49    0.25
  -6   2  -5    1.42    0.22
   7  -2   5    0.30    0.16
  -7   2  -5    0.17    0.13
   7   2   5    0.28    0.15
  -7   2  -5   -0.04    0.09
   8  -2   5    0.65    0.22
   8   2   5    0.61    0.20
  -8   2  -5    0.45    0.18
   9  -2   5    1.79    0.36
   9   2   5    2.17    0.35
   9  -3  -5    1.26    0.30
   9   3  -5    1.07    0.23
   8  -3  -5    0.25    0.17
   8   3  -5    0.56    0.16
   7  -3  -5    5.13    0.49
   7  -3  -5    4.08    0.49
   7   3  -5    4.49    0.34
   6  -3  -5    1.80    0.26
   6  -3  -5    2.58    0.36
   6   3  -5    1.63    0.21
   5  -3  -5    0.27    0.12
   5  -3  -5    0.12    0.12
  -5   3   5    0.25    0.10
   5   3  -5    0.27    0.09
   4  -3  -5   16.24    0.71
  -4  -3   5   17.07    0.58
   4  -3  -5   16.52    0.76
   4   3  -5   17.41    0.61
  -4   3   5   17.37    0.70
   4   3  -5   16.48    0.61
   3  -3  -5    3.46    0.27
   3  -3  -5    3.40    0.25
   3   3  -5    3.79    0.18
  -3   3   5    3.84    0.25
   3   3  -5    3.91    0.18
   2  -3  -5   31.35    1.08
  -2   3   5   31.10    1.07
   1  -3  -5    8.80    0.38
   1  -3  -5    8.99    0.42
   1  -3  -5    9.75    0.42
  -1   3   5    9.87    0.42
   1   3  -5   10.21    0.31
   1   3  -5    9.60    0.31
   0  -3   5    3.04    0.15
   0  -3  -5    2.91    0.19
   0  -3  -5    2.92    0.18
   0  -3   5    3.03    0.14
   0  -3  -5    2.93    0.19
   0   3  -5    2.63    0.15
   0   3   5    2.97    0.19
  -1  -3  -5    2.86    0.19
   1  -3   5    3.19    0.15
   1  -3   5    3.08    0.18
  -1  -3  -5    3.10    0.20
  -1  -3  -5    2.72    0.18
  -1   3  -5    2.96    0.15
   1   3   5    3.03    0.20
   2  -3   5   19.35    0.69
  -2  -3  -5   19.14    0.73
  -2  -3  -5   19.86    0.68
  -2  -3  -5   19.96    0.72
   2  -3   5   19.14    0.71
  -2   3  -5   18.45    0.66
   2   3   5   18.83    0.72
   3  -3   5   12.15    0.55
   3  -3   5   13.05    0.54
  -3  -3  -5   13.10    0.51
  -3  -3  -5   13.48    0.55
  -3   3  -5   13.06    0.51
   3   3   5   12.34    0.54
  -4  -3  -5    2.20    0.21
  -4  -3  -5    2.09    0.24
   4  -3   5    2.04    0.23
   4  -3   5    2.05    0.25
  -4   3  -5    2.46    0.23
   4   3   5    1.80    0.21
  -5  -3  -5    8.97    0.48
   5  -3   5    9.58    0.52
  -5  -3  -5    9.16    0.45
   5   3   5    8.91    0.49
  -5   3  -5    9.51    0.47
   6  -3   5    0.80    0.19
  -6   3  -5    0.54    0.15
   6   3   5    0.59    0.16
   7  -3   5    1.44    0.28
   7   3   5    0.79    0.20
  -7   3  -5    0.74    0.19
   8  -3   5    0.02    0.14
  -8   3  -5    0.01    0.15
  -8   3  -5    0.24    0.15
   8   3   5   -0.06    0.12
   9  -3   5    0.22    0.21
   9   3   5    0.05    0.15
  -9   3  -5   -0.04    0.13
   9  -4  -5    0.63    0.23
   9   4  -5    0.47    0.18
   8  -4  -5   -0.09    0.13
   8   4  -5   -0.02    0.09
   7  -4  -5   -0.08    0.11
   7  -4  -5   -0.17    0.09
   7   4  -5   -0.03    0.09
   6  -4  -5    1.20    0.25
   6  -4  -5    1.63    0.27
   6   4  -5    1.18    0.17
   5  -4  -5    2.71    0.34
   5  -4  -5    2.31    0.29
   5   4  -5    2.44    0.18
  -5   4   5    2.64    0.30
   4  -4  -5    1.08    0.20
   4  -4  -5    1.14    0.20
   4   4  -5    1.17    0.12
   4   4  -5    1.17    0.12
  -4   4   5    1.08    0.18
   3  -4  -5    4.86    0.33
   3  -4  -5    5.33    0.32
  -3   4   5    4.59    0.30
   3   4  -5    4.39    0.19
   3   4  -5    4.98    0.19
   2  -4  -5    3.13    0.25
   2  -4  -5    3.84    0.26
  -2   4   5    4.02    0.25
   1  -4  -5    4.71    0.28
   1  -4  -5    4.66    0.25
  -1  -4   5    4.34    0.22
   1  -4  -5    4.63    0.27
   1   4  -5    4.35    0.16
  -1   4   5    4.50    0.27
   0  -4  -5    8.76    0.38
   0  -4   5    9.47    0.34
   0  -4  -5    9.03    0.42
   0  -4  -5    9.31    0.42
   0  -4   5    9.31    0.36
   0   4  -5    9.60    0.35
   0   4   5    9.26    0.41
  -1  -4  -5   13.70    0.56
  -1  -4  -5   13.63    0.54
   1  -4   5   13.20    0.51
   1  -4   5   13.57    0.50
  -1  -4  -5   14.33    0.52
   1   4   5   12.82    0.54
  -1   4  -5   13.44    0.45
  -2  -4  -5    0.89    0.14
   2  -4   5    1.15    0.15
   2  -4   5    0.95    0.12
  -2  -4  -5    1.34    0.15
  -2  -4  -5    0.96    0.14
   2   4   5    1.11    0.15
  -2   4  -5    0.99    0.11
  -3  -4  -5    0.09    0.07
  -3  -4  -5    0.00    0.05
   3  -4   5    0.02    0.07
   3  -4   5    0.00    0.05
  -3   4  -5    0.02    0.05
   3   4   5    0.07    0.07
  -4  -4  -5    0.39    0.11
  -4  -4  -5    0.29    0.10
   4  -4   5    0.66    0.14
   4  -4   5    0.33    0.11
   4   4   5    0.40    0.12
  -4   4  -5    0.43    0.10
   5  -4   5    1.17    0.21
   5  -4   5    1.68    0.25
  -5   4  -5    1.30    0.19
   5   4   5    1.10    0.19
   6  -4   5    4.69    0.47
   6   4   5    4.31    0.40
  -6   4  -5    5.01    0.35
   7  -4   5    0.20    0.17
   7   4   5    0.39    0.16
  -7   4  -5    0.48    0.16
   8  -4   5    0.90    0.26
  -8   4  -5    0.67    0.20
   8   4   5    0.84    0.23
   8  -5  -5    1.29    0.33
   8  -5  -5    1.01    0.27
   8   5  -5    1.10    0.21
   7  -5  -5   -0.07    0.11
   7  -5  -5   -0.02    0.14
   7   5  -5    0.02    0.08
   6  -5  -5    5.74    0.51
   6  -5  -5    4.41    0.50
  -6   5   5    6.02    0.43
   6   5  -5    5.24    0.31
   5  -5  -5    1.53    0.27
   5  -5  -5    1.66    0.27
   5   5  -5    1.66    0.16
  -5   5   5    1.70    0.25
   4  -5  -5    0.89    0.18
   4  -5  -5    1.18    0.21
   4   5  -5    1.27    0.12
  -4   5   5    1.42    0.22
   3  -5  -5    3.32    0.31
   3  -5  -5    4.44    0.39
  -3   5   5    3.93    0.29
   2  -5  -5   14.66    0.63
   2  -5  -5   14.33    0.65
  -2   5   5   14.98    0.62
  -1  -5   5   -0.02    0.04
   1  -5  -5   -0.02    0.06
   1  -5  -5    0.11    0.07
   1  -5  -5    0.02    0.07
  -1   5   5    0.15    0.08
   1   5  -5    0.00    0.02
   0  -5  -5    7.82    0.38
   0  -5   5    7.52    0.33
   0  -5   5    7.41    0.30
   0  -5  -5    7.75    0.35
   0  -5  -5    7.53    0.39
   0   5  -5    7.09    0.31
   0   5   5    7.59    0.37
  -1  -5  -5    0.76    0.11
  -1  -5  -5    0.49    0.12
   1  -5   5    0.75    0.11
   1  -5   5    0.83    0.11
  -1  -5  -5    0.60    0.12
   1   5   5    0.74    0.13
  -1   5  -5    0.76    0.07
  -1   5  -5    0.74    0.07
   2  -5   5   13.35    0.54
  -2  -5  -5   13.05    0.52
   2  -5   5   12.97    0.55
  -2  -5  -5   13.66    0.55
  -2  -5  -5   12.38    0.58
  -2   5  -5   13.49    0.49
   2   5   5   13.08    0.56
   3  -5   5   27.75    1.02
   3  -5   5   27.20    1.02
  -3  -5  -5   28.42    1.06
  -3  -5  -5   26.87    0.95
  -3  -5  -5   27.66    0.99
  -3   5  -5   26.16    0.94
   3   5   5   27.59    1.01
   4  -5   5    0.05    0.08
  -4  -5  -5    0.11    0.08
   4  -5   5    0.06    0.08
  -4   5  -5    0.00    0.06
   4   5   5    0.04    0.08
   5  -5   5    0.47    0.15
   5  -5   5    0.85    0.18
  -5   5  -5    0.82    0.15
   5   5   5    0.51    0.14
   6  -5   5    0.11    0.11
   6  -5   5   -0.06    0.11
  -6   5  -5   -0.07    0.07
   6   5   5    0.10    0.11
  -7   5  -5    1.64    0.26
   7   5   5    1.87    0.28
   8  -5   5    0.36    0.20
  -8   5  -5    0.33    0.17
   8   5   5    0.18    0.13
   8  -6  -5    0.43    0.20
   8  -6  -5    0.57    0.24
   8   6  -5    0.58    0.16
   7  -6  -5    1.07    0.28
   7  -6  -5    0.47    0.22
   7   6  -5    0.74    0.15
   6  -6  -5    3.85    0.47
   6  -6  -5    3.69    0.43
   6   6  -5    4.04    0.26
  -6   6   5    4.38    0.45
   5  -6  -5    0.77    0.20
   5  -6  -5    1.00    0.23
   5   6  -5    0.83    0.12
  -5   6   5    0.63    0.18
   4  -6  -5    0.33    0.14
   4  -6  -5    0.31    0.14
   4   6  -5    0.49    0.07
  -4   6   5    0.63    0.16
   3  -6  -5    0.20    0.11
   3  -6  -5    0.11    0.09
  -3   6   5    0.27    0.11
   2  -6  -5    3.16    0.30
   2  -6  -5    2.55    0.28
  -2  -6   5    2.33    0.22
  -2   6   5    2.07    0.24
   1  -6  -5    7.67    0.43
   1  -6  -5    7.58    0.39
  -1  -6   5    8.33    0.38
   1  -6  -5    7.66    0.41
  -1   6   5    7.70    0.41
   1   6  -5    8.11    0.30
   1   6  -5    8.13    0.30
   0  -6   5    0.00    0.04
   0  -6  -5   -0.03    0.06
   0  -6  -5    0.19    0.09
   0  -6  -5    0.03    0.06
   0  -6   5    0.07    0.04
   0   6   5    0.16    0.08
   0   6  -5    0.10    0.05
   1  -6   5    0.01    0.05
  -1  -6  -5    0.03    0.07
  -1  -6  -5    0.08    0.06
  -1  -6  -5   -0.05    0.05
   1  -6   5    0.04    0.06
   1   6   5    0.08    0.07
  -2  -6  -5    7.15    0.41
  -2  -6  -5    7.82    0.38
   2  -6   5    7.10    0.37
  -2  -6  -5    7.58    0.36
   2  -6   5    7.21    0.37
  -2   6  -5    7.10    0.32
  -2   6  -5    7.23    0.31
   2   6   5    7.49    0.31
   2   6   5    7.57    0.39
   3  -6   5    3.12    0.28
  -3  -6  -5    2.77    0.29
  -3  -6  -5    2.60    0.25
   3  -6   5    2.45    0.26
   3   6   5    3.25    0.29
  -3   6  -5    2.54    0.22
   4  -6   5   -0.01    0.07
   4  -6   5   -0.01    0.09
  -4  -6  -5   -0.06    0.06
  -4   6  -5    0.11    0.07
   4   6   5    0.08    0.08
   5  -6   5   -0.20    0.07
   5  -6   5    0.00    0.09
  -5   6  -5   -0.02    0.07
   5   6   5   -0.06    0.08
   6  -6   5    0.16    0.14
   6  -6   5    0.25    0.16
  -6   6  -5   -0.04    0.08
   6   6   5    0.08    0.11
   7  -6   5    0.06    0.16
   7   6   5    0.21    0.14
  -7   6  -5    0.06    0.11
   8  -6   5    0.04    0.17
  -8   6  -5    0.16    0.13
   8   6   5    0.07    0.12
   8  -7  -5   -0.06    0.17
   8  -7  -5   -0.19    0.13
   8   7  -5    0.04    0.10
   7  -7  -5   -0.09    0.13
   7  -7  -5    0.21    0.18
   7   7  -5   -0.01    0.07
   6  -7  -5    0.02    0.15
   6  -7  -5    0.08    0.14
  -6   7   5    0.08    0.12
   6   7  -5    0.20    0.08
   5  -7  -5    0.35    0.15
   5  -7  -5    0.01    0.12
  -5   7   5    0.25    0.15
   5   7  -5    0.15    0.07
   4  -7  -5    1.70    0.27
   4  -7  -5    1.95    0.31
  -4   7   5    1.68    0.27
   3  -7  -5    0.40    0.14
  -3  -7   5    0.33    0.10
   3  -7  -5    0.24    0.11
  -3   7   5    0.41    0.14
   2  -7  -5    2.07    0.27
  -2  -7   5    2.27    0.24
   2  -7  -5    2.50    0.29
  -2   7   5    1.85    0.24
   1  -7  -5    5.61    0.36
   1  -7  -5    6.15    0.40
   1  -7  -5    7.50    0.38
  -1  -7   5    6.58    0.36
   1   7  -5    6.47    0.27
   1   7  -5    6.39    0.27
  -1   7   5    6.86    0.39
   0  -7   5    0.25    0.07
   0  -7   5    0.15    0.08
   0  -7  -5    0.26    0.11
   0  -7  -5    0.12    0.08
   0  -7  -5    0.38    0.13
   0   7   5    0.39    0.11
   0   7  -5    0.28    0.07
   0   7  -5    0.11    0.05
  -1  -7  -5    0.02    0.08
   1  -7   5    0.17    0.08
  -1  -7  -5    0.05    0.07
   1  -7   5    0.08    0.06
  -1  -7  -5    0.26    0.10
   1   7   5    0.05    0.07
   1   7   5   -0.05    0.03
  -2  -7  -5    0.13    0.09
   2  -7   5    0.05    0.07
   2  -7   5    0.07    0.07
  -2  -7  -5   -0.02    0.07
   2   7   5    0.20    0.09
  -2   7  -5    0.11    0.05
   2   7   5    0.16    0.06
   3  -7   5    4.62    0.33
   3  -7   5    5.61    0.35
  -3  -7  -5    5.82    0.39
   3   7   5    4.99    0.33
  -3   7  -5    5.32    0.29
  -4  -7  -5    0.37    0.13
   4  -7   5    0.51    0.14
   4  -7   5    0.65    0.17
  -4   7  -5    0.55    0.12
   4   7   5    0.39    0.13
   5  -7   5    2.12    0.30
   5  -7   5    1.88    0.29
  -5  -7  -5    1.22    0.23
   5   7   5    1.74    0.25
  -5   7  -5    1.43    0.20
   6  -7   5    0.23    0.17
   6  -7   5    0.06    0.12
  -6  -7  -5    0.26    0.14
   6   7   5    0.23    0.13
  -6   7  -5    0.07    0.09
   7  -7   5    2.68    0.40
   7  -7   5    2.60    0.41
   7   7   5    1.52    0.27
   8  -7   5    0.45    0.23
  -8   7  -5    0.30    0.17
   8   7   5    0.20    0.16
   8  -8  -5    0.76    0.29
   8  -8  -5    0.94    0.29
   7  -8  -5    0.61    0.26
   7  -8  -5    0.20    0.20
   6  -8  -5    1.61    0.34
   6  -8  -5    0.91    0.26
  -6   8   5    0.93    0.24
   5  -8  -5    4.09    0.44
   5  -8  -5    4.95    0.52
  -5   8   5    4.36    0.47
   5   8  -5    5.03    0.23
   4  -8  -5    1.85    0.32
  -4  -8   5    2.23    0.28
   4  -8  -5    2.08    0.30
  -4   8   5    1.46    0.24
   3  -8  -5    0.14    0.11
   3  -8  -5   -0.09    0.09
  -3  -8   5   -0.04    0.08
  -3   8   5    0.06    0.10
  -2  -8   5    0.39    0.12
   2  -8  -5    0.27    0.12
   2  -8  -5    0.60    0.16
   2   8  -5    0.40    0.06
  -2   8   5    0.29    0.12
   1  -8  -5    5.18    0.33
  -1  -8   5    4.58    0.31
   1  -8  -5    4.85    0.34
   1  -8  -5    4.99    0.37
   1   8  -5    4.34    0.23
  -1   8   5    4.88    0.34
   0  -8   5   15.47    0.65
   0  -8  -5   14.76    0.71
   0  -8  -5   14.11    0.62
   0  -8  -5   13.75    0.64
   0   8  -5   14.53    0.57
   0   8   5   14.73    0.66
  -1  -8  -5    0.02    0.08
  -1  -8  -5   -0.04    0.09
   1  -8   5    0.01    0.07
   1   8   5   -0.08    0.07
  -1   8  -5   -0.01    0.05
   2  -8   5    4.67    0.32
  -2  -8  -5    4.66    0.36
   2   8   5    4.50    0.32
  -2   8  -5    5.04    0.22
   3  -8   5    2.25    0.27
  -3  -8  -5    2.65    0.32
   3   8   5    1.86    0.23
  -3   8  -5    2.13    0.20
   4  -8   5    3.20    0.35
   4  -8   5    3.99    0.39
  -4  -8  -5    3.79    0.41
  -4   8  -5    3.20    0.28
   4   8   5    3.47    0.33
   5  -8   5    2.04    0.32
   5  -8   5    2.29    0.31
  -5  -8  -5    1.84    0.30
  -5   8  -5    2.82    0.29
   5   8   5    2.61    0.31
   6  -8   5    1.11    0.26
  -6  -8  -5    2.00    0.33
   6  -8   5    1.23    0.26
  -6   8  -5    1.99    0.26
   6   8   5    1.49    0.25
   7  -8   5    0.05    0.14
   7  -8   5   -0.02    0.16
  -7  -8  -5   -0.07    0.10
  -7   8  -5   -0.01    0.11
   7   8   5    0.04    0.12
   7  -9  -5    0.26    0.22
   7  -9  -5    0.20    0.20
  -6  -9   5    0.04    0.12
   6  -9  -5    0.10    0.15
   6  -9  -5   -0.19    0.13
  -6   9   5    0.01    0.12
   5  -9  -5    3.00    0.43
  -5  -9   5    3.27    0.38
   5  -9  -5    3.99    0.46
  -5   9   5    3.26    0.42
   4  -9  -5    2.69    0.39
   4  -9  -5    1.87    0.30
  -4  -9   5    2.02    0.27
  -4   9   5    2.04    0.32
   3  -9  -5    0.22    0.14
  -3  -9   5    0.26    0.12
   3  -9  -5    0.39    0.15
  -3   9   5    0.42    0.16
  -2  -9   5   27.00    1.09
   2  -9  -5   29.26    1.12
   2  -9  -5   27.10    1.17
  -2   9   5   25.58    1.08
   2   9  -5   26.75    0.89
   1  -9  -5   12.35    0.59
   1  -9  -5   11.32    0.59
  -1  -9   5   11.46    0.58
   1  -9  -5   12.35    0.66
  -1   9   5   12.05    0.60
   1   9  -5   11.80    0.47
   0  -9  -5    2.96    0.34
   0  -9   5    2.00    0.25
   0   9   5    2.06    0.26
   0   9  -5    2.29    0.22
  -1  -9  -5    1.94    0.28
   1  -9   5    2.23    0.27
   1   9   5    1.85    0.24
  -1   9  -5    2.39    0.25
   2  -9   5    9.12    0.50
  -2  -9  -5    8.94    0.55
  -2   9  -5    8.87    0.31
   2   9   5    9.23    0.49
  -3  -9  -5    0.19    0.12
   3  -9   5    0.17    0.12
   3   9   5    0.09    0.10
  -3   9  -5    0.21    0.07
  -4  -9  -5    0.43    0.17
   4  -9   5    0.29    0.14
  -4   9  -5    0.19    0.09
   4   9   5    0.39    0.13
  -5  -9  -5   -0.01    0.11
   5  -9   5   -0.04    0.11
  -5   9  -5    0.01    0.08
   5   9   5    0.05    0.09
  -6  -9  -5    0.45    0.19
   6  -9   5    1.08    0.28
   6   9   5    0.68    0.19
  -6   9  -5    0.65    0.17
  -7  -9  -5    0.11    0.17
   7   9   5   -0.01    0.12
  -7   9  -5   -0.02    0.12
   7 -10  -5   -0.08    0.17
  -7 -10   5    0.15    0.15
   7 -10  -5    0.01    0.16
  -6 -10   5    0.00    0.12
   6 -10  -5   -0.06    0.16
   6 -10  -5   -0.01    0.17
   5 -10  -5    4.21    0.50
  -5 -10   5    4.44    0.45
   5 -10  -5    3.28    0.48
  -5  10   5    6.09    0.61
  -4 -10   5   -0.13    0.09
   4 -10  -5    0.04    0.13
   4 -10  -5    0.12    0.18
  -4  10   5    0.07    0.12
   3 -10  -5    1.43    0.28
  -3 -10   5    1.01    0.22
   3 -10  -5    1.25    0.26
  -3  10   5    0.94    0.22
   3  10  -5    1.26    0.11
  -2 -10   5    1.47    0.24
   2 -10  -5    0.97    0.24
   2  10  -5    1.60    0.15
  -2  10   5    1.32    0.25
  -1 -10   5    0.19    0.12
   1 -10  -5    0.29    0.16
   1  10  -5    0.21    0.08
  -1  10   5    0.37    0.15
   0 -10  -5    1.20    0.24
   0 -10   5    1.65    0.25
   0  10  -5    1.15    0.16
   0  10   5    1.17    0.22
  -1 -10  -5    1.55    0.26
   1 -10   5    1.09    0.22
  -1  10  -5    1.48    0.21
   1  10   5    1.36    0.23
   2 -10   5    1.27    0.22
  -2 -10  -5    0.79    0.20
   2  10   5    0.71    0.17
   3 -10   5    0.15    0.12
  -3 -10  -5    0.21    0.14
  -3  10  -5    0.09    0.06
   3  10   5    0.03    0.09
  -4 -10  -5    0.18    0.14
   4 -10   5    0.14    0.12
  -4  10  -5    0.06    0.07
   4  10   5    0.02    0.09
   5 -10   5    0.02    0.14
  -5 -10  -5   -0.06    0.12
   5  10   5    0.04    0.11
  -5  10  -5    0.03    0.08
  -6 -10  -5    0.85    0.23
  -6  10  -5    0.54    0.16
   6  10   5    0.43    0.17
  -6 -11   5    1.83    0.32
   6 -11  -5    2.14    0.40
  -6  11   5    1.75    0.36
   5 -11  -5   -0.15    0.15
  -5 -11   5    0.03    0.11
  -5  11   5    0.07    0.16
   4 -11  -5    1.65    0.35
  -4 -11   5    1.73    0.28
  -4  11   5    2.36    0.35
  -3 -11   5    0.70    0.19
   3 -11  -5    0.53    0.22
  -3  11   5    0.62    0.21
  -2 -11   5    0.73    0.19
   2 -11  -5    0.66    0.21
   2  11  -5    0.58    0.10
  -2  11   5    0.33    0.16
   1 -11  -5    0.63    0.21
  -1  11   5    1.12    0.23
   1  11  -5    1.00    0.15
   0 -11   5    1.28    0.23
   0 -11  -5    0.72    0.20
   0  11   5    0.93    0.20
   0  11  -5    1.41    0.19
  -1 -11  -5    0.34    0.17
   1  11   5    0.17    0.12
  -1  11  -5    0.08    0.09
   2 -11   5    0.80    0.19
  -2 -11  -5    0.41    0.17
   2  11   5    0.55    0.15
  -3 -11  -5    1.67    0.30
   3 -11   5    1.46    0.28
  -3  11  -5    1.92    0.12
   3  11   5    1.40    0.23
  -4 -11  -5    0.25    0.17
   4 -11   5    0.46    0.19
   4  11   5    0.21    0.12
  -4  11  -5    0.30    0.10
  -5 -11  -5    0.24    0.16
   5  11   5    0.15    0.12
  -5  11  -5    0.25    0.11
  -6 -11  -5    2.67    0.41
   6  11   5    2.41    0.32
  -6  11  -5    2.71    0.32
   5 -12  -5   -0.07    0.17
  -5 -12   5    0.26    0.17
  -5  12   5    0.23    0.19
  -4 -12   5    0.60    0.20
   4 -12  -5    0.68    0.24
  -4  12   5    0.71    0.22
   3 -12  -5    0.18    0.18
  -3 -12   5    0.16    0.14
  -3  12   5    0.34    0.16
   2 -12  -5    0.60    0.22
  -2 -12   5    0.66    0.19
  -2  12   5    0.51    0.18
   2  12  -5    0.77    0.12
  -1 -12   5    0.04    0.11
   1 -12  -5    0.01    0.12
  -1  12   5    0.07    0.12
   1  12  -5    0.14    0.08
   0 -12  -5   -0.20    0.10
   0 -12   5    0.25    0.14
   0  12   5    0.06    0.10
   0  12  -5    0.22    0.10
   1 -12   5    0.29    0.16
  -1 -12  -5    0.12    0.15
   1  12   5    0.11    0.12
  -2 -12  -5    0.22    0.15
   2 -12   5    0.08    0.13
   2  12   5   -0.10    0.09
   3 -12   5    0.27    0.17
  -3 -12  -5    0.52    0.19
   3  12   5    0.44    0.16
  -4 -12  -5    1.25    0.30
  -4  12  -5    1.60    0.16
   4  12   5    0.84    0.20
  -5 -12  -5   -0.03    0.13
   5  12   5   -0.04    0.10
  -5  12  -5    0.04    0.08
  -4 -13   5    0.92    0.26
   4 -13  -5    0.95    0.31
  -4  13   5    1.11    0.27
   3 -13  -5   -0.04    0.15
  -3 -13   5    0.02    0.12
  -3  13   5   -0.03    0.12
  -2 -13   5    0.18    0.14
   2 -13  -5   -0.08    0.15
  -2  13   5   -0.06    0.11
  -1 -13   5    1.84    0.31
   1 -13  -5    1.52    0.33
  -1  13   5    1.45    0.27
   1  13  -5    2.02    0.23
   0 -13   5    0.40    0.18
   0 -13  -5    0.37    0.20
   0  13  -5    0.39    0.13
   0  13   5    0.64    0.19
  -1 -13  -5    0.17    0.16
   1 -13   5    0.01    0.13
   1  13   5    0.02    0.11
  -2 -13  -5    0.69    0.23
   2  13   5    0.24    0.13
  -3 -13  -5    0.06    0.17
   3  13   5    0.20    0.14
  -4 -13  -5   -0.10    0.11
   4  13   5   -0.06    0.11
  -3 -14   5    0.37    0.20
   3 -14  -5    0.53    0.28
  -3  14   5    0.28    0.17
   2 -14  -5    0.72    0.26
  -2 -14   5    0.67    0.22
  -2  14   5    0.91    0.25
  -2  14   5    0.46    0.10
  -1 -14   5    0.32    0.19
   1 -14  -5    0.19    0.20
  -1  14   5    0.36    0.17
   0 -14   5    1.90    0.34
   0 -14  -5    1.62    0.35
   0  14   5    2.00    0.33
  -1 -14  -5    0.04    0.16
   1  14   5    0.12    0.13
  -2 -14  -5    1.05    0.30
   2  14   5    0.71    0.19
  -3 -14  -5    1.62    0.35
   3  14   5    2.10    0.31
   9   0  -6    0.05    0.14
   8   0  -6    2.58    0.34
   7   0  -6    0.14    0.11
   6   0  -6    1.10    0.20
   5   0  -6   -0.02    0.06
   4   0  -6   11.71    0.50
  -4   0   6   11.37    0.48
   4   0  -6   11.88    0.58
   3   0  -6   -0.06    0.06
   3   0  -6    0.00    0.05
  -3   0   6    0.00    0.04
   2   0  -6   11.85    0.46
  -2   0   6   12.57    0.45
   2   0  -6   12.07    0.50
  -1   0   6   -0.02    0.04
   1   0  -6   -0.02    0.03
   1   0  -6    0.03    0.04
   0   0   6   13.37    0.48
   0   0  -6   13.58    0.45
   0   0  -6   12.72    0.48
   1   0   6    0.10    0.06
  -1   0  -6   -0.01    0.03
  -1   0  -6   -0.01    0.04
  -1   0  -6    0.05    0.05
  -2   0  -6    0.25    0.08
  -2   0  -6    0.33    0.08
   2   0   6    0.32    0.09
   3   0   6    0.00    0.06
  -3   0  -6   -0.01    0.05
  -3   0  -6    0.08    0.07
  -4   0  -6   86.88    2.68
  -4   0  -6   85.79    2.76
   4   0   6   85.78    2.77
  -5   0  -6    0.01    0.07
  -5   0  -6    0.17    0.10
   5   0   6   -0.11    0.07
   6   0   6    0.40    0.16
  -6   0  -6    0.36    0.15
  -6   0  -6    0.69    0.16
  -7   0  -6   -0.13    0.09
   7   0   6   -0.02    0.11
   8   0   6   -0.24    0.10
   9   0   6   -0.02    0.15
   9  -1  -6    0.17    0.16
   9   1  -6    0.27    0.16
   8  -1  -6    2.47    0.34
   8   1  -6    2.72    0.34
   7  -1  -6    0.19    0.13
   7   1  -6    0.04    0.09
   6  -1  -6    2.13    0.27
   6   1  -6    2.21    0.26
   5  -1  -6    2.21    0.29
   5  -1  -6    1.70    0.22
   5   1  -6    2.01    0.22
   4  -1  -6    6.07    0.35
   4  -1  -6    7.18    0.41
  -4   1   6    6.48    0.33
   4   1  -6    5.91    0.31
   3  -1  -6    6.64    0.33
   3  -1  -6    6.20    0.36
  -3  -1   6    6.95    0.28
  -3   1   6    6.34    0.31
   3   1  -6    6.42    0.30
   2  -1  -6    6.78    0.34
   2  -1  -6    6.93    0.33
  -2  -1   6    7.62    0.28
  -2   1   6    7.02    0.32
   2   1  -6    7.58    0.30
   2   1  -6    7.15    0.29
   1  -1  -6   29.50    1.00
  -1  -1   6   29.52    0.92
   1  -1  -6   28.91    0.97
   1   1  -6   29.30    0.97
   1   1  -6   28.09    0.93
  -1   1   6   29.63    0.97
   1   1  -6   29.59    0.93
   0  -1  -6    0.70    0.09
   0  -1  -6    0.85    0.11
   0  -1  -6    0.83    0.09
   0  -1   6    0.81    0.10
   0   1  -6    0.89    0.10
   0   1  -6    0.82    0.07
   0   1   6    0.73    0.10
  -1  -1  -6    1.38    0.12
  -1  -1  -6    1.37    0.13
   1  -1   6    1.22    0.13
  -1  -1  -6    0.98    0.12
   1   1   6    1.17    0.13
  -1   1  -6    1.09    0.12
  -1   1  -6    1.09    0.11
  -2  -1  -6    0.29    0.09
   2  -1   6    0.39    0.09
  -2  -1  -6    0.33    0.07
  -2   1  -6    0.30    0.08
   2   1   6    0.22    0.08
  -2   1  -6    0.51    0.09
  -3  -1  -6   52.93    1.66
   3  -1   6   46.94    1.64
  -3  -1  -6   48.12    1.59
  -3   1  -6   51.59    1.59
  -3   1  -6   49.28    1.64
   3   1   6   49.77    1.65
  -4  -1  -6    1.63    0.19
   4  -1   6    1.44    0.20
  -4  -1  -6    1.46    0.19
  -4   1  -6    1.23    0.19
  -4   1  -6    1.64    0.19
   4   1   6    1.40    0.20
  -5  -1  -6    4.69    0.33
   5  -1   6    4.27    0.38
  -5  -1  -6    4.77    0.31
  -5   1  -6    4.67    0.33
  -5   1  -6    4.55    0.31
   5   1   6    4.79    0.34
   6  -1   6    0.02    0.11
  -6  -1  -6   -0.01    0.08
  -6  -1  -6    0.18    0.10
  -6   1  -6    0.12    0.12
  -6   1  -6   -0.10    0.08
   6   1   6    0.04    0.10
   7  -1   6    0.50    0.18
  -7   1  -6    0.44    0.16
   7   1   6    0.46    0.17
  -7   1  -6    0.32    0.16
   8  -1   6    2.20    0.37
   8   1   6    1.91    0.33
   9  -1   6    0.31    0.20
   9   1   6    0.17    0.17
   9  -2  -6    0.23    0.17
   9   2  -6    0.45    0.18
   8  -2  -6    0.19    0.15
   8   2  -6    0.40    0.15
   7  -2  -6    0.37    0.17
   7   2  -6    0.09    0.11
   6  -2  -6    1.33    0.26
   6  -2  -6    0.94    0.20
   6   2  -6    1.22    0.19
   5  -2  -6    4.34    0.32
   5  -2  -6    4.85    0.44
   5   2  -6    4.68    0.28
  -5   2   6    4.68    0.31
   4  -2  -6   26.01    1.04
   4  -2  -6   24.77    0.96
   4   2  -6   25.50    0.88
  -4   2   6   24.92    0.93
   3  -2  -6    3.92    0.26
   3  -2  -6    3.92    0.27
   3   2  -6    3.79    0.20
  -3   2   6    4.02    0.25
   3   2  -6    3.86    0.19
  -2  -2   6    0.61    0.06
   2  -2  -6    0.64    0.12
   2  -2  -6    0.57    0.11
  -2   2   6    0.65    0.11
   2   2  -6    0.46    0.06
   2   2  -6    0.64    0.07
   1  -2  -6   -0.07    0.04
   1  -2  -6   -0.04    0.04
   1  -2  -6   -0.04    0.03
  -1  -2   6   -0.01    0.02
   1   2  -6    0.00    0.03
   1   2  -6   -0.01    0.03
  -1   2   6   -0.08    0.04
   0  -2   6    0.15    0.05
   0  -2  -6    0.20    0.06
   0  -2  -6    0.26    0.07
   0  -2  -6    0.15    0.07
   0   2   6    0.13    0.06
   0   2  -6    0.15    0.05
   0   2  -6    0.15    0.05
  -1  -2  -6    9.34    0.39
  -1  -2  -6    8.87    0.36
  -1  -2  -6    8.61    0.37
   1  -2   6    8.99    0.36
   1   2   6    8.33    0.38
  -1   2  -6    8.49    0.36
  -1   2  -6    8.58    0.33
  -2  -2  -6   22.33    0.81
   2  -2   6   24.08    0.84
  -2   2  -6   24.90    0.80
   2   2   6   23.18    0.85
  -3  -2  -6    0.04    0.06
   3  -2   6    0.16    0.08
  -3  -2  -6    0.05    0.07
  -3   2  -6    0.03    0.05
   3   2   6    0.13    0.08
   4  -2   6    0.46    0.13
  -4  -2  -6    0.23    0.10
  -4  -2  -6    0.31    0.10
  -4   2  -6    0.20    0.08
   4   2   6    0.31    0.11
  -5  -2  -6   11.62    0.57
   5  -2   6   11.31    0.59
  -5  -2  -6   11.48    0.53
   5   2   6   11.60    0.58
  -5   2  -6   12.28    0.55
   6  -2   6   -0.02    0.09
  -6  -2  -6   -0.02    0.10
   6   2   6    0.21    0.12
  -6   2  -6    0.13    0.12
  -6   2  -6    0.12    0.10
   7  -2   6    4.47    0.47
  -7   2  -6    3.99    0.40
  -7   2  -6    3.67    0.42
   7   2   6    4.16    0.43
   8  -2   6    0.14    0.15
  -8   2  -6    0.22    0.16
   8   2   6    0.62    0.22
   9  -2   6   -0.14    0.15
   9   2   6   -0.14    0.12
   9  -3  -6    0.02    0.17
   8  -3  -6    0.32    0.18
   8   3  -6    0.17    0.13
   7  -3  -6    0.22    0.18
   7  -3  -6    0.11    0.13
   7   3  -6    0.42    0.14
   6  -3  -6    0.24    0.13
   6  -3  -6    0.01    0.11
   6   3  -6    0.15    0.09
   5  -3  -6    0.80    0.17
   5  -3  -6    0.93    0.20
  -5   3   6    1.01    0.18
   5   3  -6    0.91    0.14
   4  -3  -6    6.97    0.41
   4  -3  -6    7.77    0.45
   4   3  -6    7.46    0.31
  -4   3   6    7.03    0.39
   4   3  -6    6.90    0.31
   3  -3  -6    0.38    0.11
   3  -3  -6    0.19    0.09
   3   3  -6    0.37    0.06
  -3   3   6    0.30    0.09
   3   3  -6    0.23    0.05
   2  -3  -6    1.74    0.20
   2  -3  -6    1.95    0.20
   2   3  -6    2.32    0.10
   2   3  -6    2.42    0.10
  -2   3   6    1.94    0.19
   1  -3  -6   17.72    0.68
   1  -3  -6   17.96    0.65
   1  -3  -6   17.58    0.70
  -1   3   6   18.25    0.68
   1   3  -6   17.97    0.57
   1   3  -6   18.37    0.57
   0  -3  -6    4.60    0.26
   0  -3  -6    4.45    0.23
   0  -3  -6    3.75    0.24
   0  -3   6    4.44    0.18
   0  -3   6    4.15    0.19
   0   3  -6    4.85    0.21
   0   3  -6    4.43    0.20
   0   3   6    4.20    0.25
   1  -3   6    0.11    0.04
  -1  -3  -6    0.13    0.07
  -1  -3  -6    0.00    0.04
  -1  -3  -6    0.09    0.06
   1  -3   6    0.06    0.06
   1   3   6    0.15    0.07
  -1   3  -6    0.13    0.04
  -2  -3  -6    0.81    0.13
  -2  -3  -6    0.69    0.11
   2  -3   6    0.61    0.12
  -2  -3  -6    0.54    0.11
   2  -3   6    0.71    0.10
  -2   3  -6    0.84    0.11
   2   3   6    0.55    0.11
  -3  -3  -6    2.51    0.22
   3  -3   6    1.68    0.20
  -3  -3  -6    2.01    0.22
   3  -3   6    2.38    0.22
   3   3   6    1.96    0.22
  -3   3  -6    2.36    0.21
   4  -3   6    1.82    0.23
  -4  -3  -6    2.10    0.22
  -4  -3  -6    1.69    0.21
  -4   3  -6    1.83    0.20
   4   3   6    1.86    0.23
  -5  -3  -6    6.94    0.39
  -5  -3  -6    7.96    0.44
   5  -3   6    6.70    0.45
  -5   3  -6    7.01    0.40
   5   3   6    8.19    0.45
   6  -3   6    2.63    0.34
  -6   3  -6    2.30    0.28
   6   3   6    2.01    0.28
   7  -3   6    0.22    0.16
   7   3   6    0.01    0.11
  -7   3  -6    0.29    0.16
  -7   3  -6    0.04    0.11
   8  -3   6   -0.02    0.13
  -8   3  -6   -0.06    0.11
  -8   3  -6   -0.05    0.12
   8   3   6    0.01    0.13
   9  -4  -6    1.02    0.29
   9   4  -6    0.57    0.18
   8  -4  -6    0.16    0.16
   8  -4  -6    0.15    0.17
   8   4  -6    0.03    0.10
   7  -4  -6   -0.03    0.11
   7  -4  -6    0.12    0.14
   7   4  -6    0.12    0.10
   6  -4  -6    1.14    0.23
   6  -4  -6    0.89    0.23
  -6   4   6    0.80    0.20
   6   4  -6    0.90    0.15
   5  -4  -6    0.82    0.18
   5  -4  -6    0.77    0.20
  -5   4   6    0.55    0.16
   5   4  -6    0.73    0.12
   4  -4  -6   -0.05    0.06
   4  -4  -6    0.02    0.09
   4   4  -6    0.01    0.04
  -4   4   6   -0.10    0.05
   4   4  -6    0.01    0.03
   3  -4  -6    3.99    0.29
   3  -4  -6    3.81    0.35
   3   4  -6    3.86    0.16
   3   4  -6    3.89    0.16
  -3   4   6    3.95    0.28
   2  -4  -6    0.15    0.08
   2  -4  -6    0.00    0.07
  -2   4   6   -0.02    0.05
   1  -4  -6    7.65    0.35
   1  -4  -6    6.69    0.37
  -1  -4   6    7.64    0.32
   1  -4  -6    7.80    0.38
   1   4  -6    7.78    0.27
   1   4  -6    7.82    0.27
  -1   4   6    6.82    0.36
   0  -4  -6   20.77    0.74
   0  -4   6   20.86    0.68
   0  -4   6   20.63    0.71
   0  -4  -6   20.16    0.79
   0  -4  -6   20.47    0.77
   0   4   6   20.58    0.77
   0   4  -6   21.27    0.70
  -1  -4  -6    1.25    0.15
  -1  -4  -6    0.97    0.14
   1  -4   6    1.17    0.14
  -1  -4  -6    0.68    0.12
   1  -4   6    1.35    0.12
   1   4   6    0.86    0.14
  -1   4  -6    1.10    0.08
   2  -4   6   24.61    0.88
  -2  -4  -6   23.58    0.91
   2  -4   6   24.78    0.85
  -2  -4  -6   22.98    0.88
  -2  -4  -6   25.51    0.86
  -2   4  -6   23.51    0.81
   2   4   6   24.28    0.89
  -3  -4  -6    2.26    0.23
  -3  -4  -6    2.19    0.21
   3  -4   6    2.51    0.19
   3  -4   6    2.46    0.25
  -3  -4  -6    1.83    0.21
   3   4   6    2.14    0.23
  -3   4  -6    2.11    0.20
   4  -4   6    0.24    0.11
  -4  -4  -6    0.45    0.13
   4  -4   6    0.44    0.12
  -4  -4  -6    0.29    0.10
   4   4   6    0.33    0.11
  -4   4  -6    0.49    0.11
   5  -4   6    3.99    0.40
  -5   4  -6    4.65    0.31
   5   4   6    4.86    0.35
   6  -4   6    3.74    0.41
   6   4   6    3.27    0.36
  -6   4  -6    3.52    0.35
   7  -4   6   -0.12    0.12
   7   4   6    0.09    0.12
  -7   4  -6    0.04    0.11
   8  -4   6    0.39    0.20
  -8   4  -6    0.26    0.17
  -8   4  -6    0.07    0.14
   8   4   6    0.22    0.17
   8  -5  -6    0.35    0.20
   8  -5  -6    0.73    0.24
   8   5  -6    0.36    0.14
   7  -5  -6    2.77    0.38
   7  -5  -6    2.04    0.37
   7   5  -6    2.16    0.25
   6  -5  -6    0.91    0.24
   6  -5  -6    1.10    0.23
   6   5  -6    1.28    0.17
  -6   5   6    0.91    0.21
   5  -5  -6    0.47    0.16
   5  -5  -6    0.48    0.18
   5   5  -6    0.48    0.10
  -5   5   6    0.42    0.14
   4  -5  -6    2.89    0.32
   4  -5  -6    2.79    0.33
   4   5  -6    3.28    0.16
  -4   5   6    3.72    0.35
   3  -5  -6    1.29    0.21
   3  -5  -6    1.46    0.22
  -3   5   6    1.09    0.19
   2  -5  -6    1.85    0.23
   2  -5  -6    2.24    0.24
  -2   5   6    1.79    0.21
  -1  -5   6    3.07    0.19
   1  -5  -6    3.50    0.26
   1  -5  -6    2.73    0.25
   1  -5  -6    2.96    0.22
  -1   5   6    3.83    0.26
   1   5  -6    3.12    0.14
   0  -5   6    0.05    0.04
   0  -5  -6    0.00    0.05
   0  -5  -6   -0.03    0.06
   0  -5  -6    0.11    0.06
   0  -5   6    0.02    0.05
   0   5   6   -0.07    0.05
   0   5  -6    0.08    0.04
  -1  -5  -6   14.42    0.60
  -1  -5  -6   14.09    0.57
   1  -5   6   14.25    0.55
  -1  -5  -6   14.86    0.63
   1  -5   6   14.67    0.55
   1   5   6   15.01    0.61
  -1   5  -6   14.43    0.46
  -1   5  -6   14.85    0.46
  -2  -5  -6    4.01    0.25
  -2  -5  -6    4.27    0.27
  -2  -5  -6    4.01    0.28
   2  -5   6    4.07    0.26
   2  -5   6    4.22    0.24
   2   5   6    4.30    0.28
  -2   5  -6    4.25    0.22
  -3  -5  -6    3.92    0.26
   3  -5   6    4.64    0.30
   3  -5   6    4.12    0.26
  -3  -5  -6    3.41    0.32
  -3  -5  -6    4.13    0.28
   3   5   6    3.77    0.28
  -3   5  -6    3.87    0.24
  -4  -5  -6   11.69    0.60
   4  -5   6   12.51    0.58
  -4  -5  -6   12.32    0.57
   4  -5   6   12.63    0.61
   4   5   6   12.04    0.58
  -4   5  -6   12.77    0.55
   5  -5   6    0.83    0.18
   5  -5   6    0.29    0.15
   5   5   6    0.50    0.15
  -5   5  -6    0.47    0.13
   6  -5   6    0.16    0.15
   6   5   6    0.28    0.14
  -6   5  -6    0.33    0.13
   7  -5   6   -0.09    0.12
  -7   5  -6    0.01    0.11
   7   5   6   -0.05    0.11
   8  -5   6    0.03    0.16
  -8   5  -6   -0.07    0.12
   8   5   6   -0.07    0.11
   8  -6  -6    0.26    0.21
   8  -6  -6    0.61    0.25
   8   6  -6    0.40    0.13
   7  -6  -6    0.31    0.19
   7  -6  -6    0.14    0.17
   7   6  -6    0.38    0.12
   6  -6  -6   -0.07    0.12
   6  -6  -6   -0.13    0.11
   6   6  -6    0.04    0.06
  -6   6   6   -0.01    0.10
   5  -6  -6    1.51    0.26
   5  -6  -6    1.90    0.32
   5   6  -6    1.68    0.15
  -5   6   6    1.26    0.23
   4  -6  -6    0.41    0.17
   4  -6  -6    0.48    0.16
  -4   6   6    0.25    0.13
   3  -6  -6    6.24    0.40
   3  -6  -6    5.74    0.41
  -3   6   6    5.65    0.37
  -2  -6   6    0.61    0.12
   2  -6  -6    0.72    0.15
   2  -6  -6    0.66    0.16
  -2   6   6    0.74    0.15
  -1  -6   6    0.14    0.06
   1  -6  -6    0.10    0.08
   1  -6  -6   -0.02    0.07
   1  -6  -6    0.06    0.07
  -1   6   6    0.09    0.08
   1   6  -6    0.06    0.03
   0  -6  -6    2.47    0.25
   0  -6   6    2.58    0.18
   0  -6  -6    2.50    0.27
   0  -6   6    2.04    0.14
   0  -6  -6    2.23    0.21
   0   6   6    2.38    0.24
   0   6  -6    2.12    0.15
  -1  -6  -6    8.50    0.42
  -1  -6  -6    8.35    0.40
   1  -6   6    8.76    0.39
   1  -6   6    8.16    0.37
  -1  -6  -6    7.63    0.43
   1   6   6    8.13    0.42
   2  -6   6    2.21    0.22
  -2  -6  -6    2.40    0.24
  -2  -6  -6    1.74    0.22
   2  -6   6    1.87    0.21
  -2  -6  -6    1.70    0.19
  -2   6  -6    2.17    0.15
   2   6   6    1.70    0.21
  -2   6  -6    1.97    0.14
   3  -6   6    0.44    0.12
  -3  -6  -6    0.44    0.13
   3  -6   6    0.16    0.09
  -3  -6  -6    0.37    0.11
  -3   6  -6    0.31    0.08
   3   6   6    0.49    0.13
  -4  -6  -6    5.55    0.38
   4  -6   6    5.08    0.36
   4  -6   6    5.88    0.36
   4   6   6    4.78    0.34
  -4   6  -6    4.57    0.30
  -5  -6  -6    0.25    0.13
   5  -6   6    0.19    0.12
   5  -6   6    0.37    0.16
  -5   6  -6    0.40    0.12
   5   6   6    0.23    0.12
   6  -6   6    0.56    0.17
   6  -6   6    0.53    0.19
  -6   6  -6    0.46    0.14
   6   6   6    0.27    0.13
   7  -6   6    0.97    0.26
   7   6   6    0.69    0.20
  -7   6  -6    0.58    0.19
   8  -6   6   -0.20    0.13
  -8   6  -6   -0.04    0.12
   8   6   6   -0.06    0.11
   8  -7  -6    0.63    0.26
   8  -7  -6    0.46    0.25
   7  -7  -6    0.29    0.18
   7  -7  -6    0.08    0.16
   7   7  -6    0.27    0.10
   6  -7  -6    0.54    0.20
   6  -7  -6    0.08    0.15
  -6   7   6    0.37    0.17
   6   7  -6    0.36    0.09
   5  -7  -6    9.72    0.61
   5  -7  -6    9.29    0.62
   5   7  -6   10.05    0.37
  -5   7   6   10.21    0.59
   4  -7  -6    1.41    0.26
   4  -7  -6    1.64    0.26
  -4   7   6    1.21    0.22
   3  -7  -6    0.06    0.09
  -3  -7   6    0.01    0.06
   3  -7  -6   -0.05    0.09
  -3   7   6    0.09    0.10
   2  -7  -6    1.13    0.21
  -2  -7   6    1.01    0.15
   2  -7  -6    1.31    0.22
  -2   7   6    1.11    0.19
   1  -7  -6    1.85    0.23
   1  -7  -6    1.16    0.18
  -1  -7   6    1.81    0.19
   1  -7  -6    1.53    0.23
  -1   7   6    1.56    0.21
   1   7  -6    1.38    0.12
   0  -7   6    2.63    0.23
   0  -7  -6    2.30    0.28
   0  -7  -6    2.14    0.25
   0  -7  -6    2.40    0.25
   0   7  -6    2.29    0.17
   0   7   6    2.18    0.25
   1  -7   6    1.26    0.16
  -1  -7  -6    1.27    0.17
   1  -7   6    1.29    0.17
  -1  -7  -6    1.16    0.17
  -1  -7  -6    1.38    0.21
   1   7   6    1.41    0.20
  -2  -7  -6    3.12    0.30
  -2  -7  -6    2.21    0.27
  -2  -7  -6    1.99    0.23
   2  -7   6    2.60    0.25
   2  -7   6    2.40    0.24
  -2   7  -6    2.65    0.17
   2   7   6    1.78    0.23
  -2   7  -6    2.63    0.15
   3  -7   6    0.51    0.13
  -3  -7  -6    0.57    0.15
   3  -7   6    0.64    0.14
   3   7   6    0.41    0.13
  -3   7  -6    0.72    0.12
   4  -7   6    0.04    0.11
   4  -7   6    0.19    0.11
  -4  -7  -6    0.05    0.10
  -4   7  -6   -0.10    0.05
   4   7   6   -0.02    0.09
  -5  -7  -6   -0.12    0.07
   5  -7   6    0.11    0.12
   5  -7   6    0.04    0.11
  -5   7  -6   -0.09    0.07
   5   7   6   -0.08    0.08
  -6  -7  -6    0.02    0.11
   6  -7   6    0.09    0.14
   6  -7   6    0.41    0.19
  -6   7  -6    0.48    0.15
   6   7   6    0.13    0.13
   7  -7   6    0.48    0.23
  -7  -7  -6    0.06    0.13
  -7   7  -6    0.36    0.16
   7   7   6    0.09    0.13
   8  -7   6    0.11    0.20
   8   7   6   -0.13    0.12
  -8   7  -6    0.20    0.15
   7  -8  -6    0.22    0.19
   7  -8  -6   -0.11    0.15
  -7   8   6    0.05    0.16
   6  -8  -6    0.83    0.24
   6  -8  -6    0.49    0.24
  -6   8   6    0.92    0.25
   5  -8  -6   14.12    0.79
   5  -8  -6   13.20    0.74
  -5   8   6   11.57    0.69
  -4  -8   6    0.73    0.16
   4  -8  -6    0.58    0.20
   4  -8  -6    0.53    0.18
  -4   8   6    0.60    0.18
   3  -8  -6    5.36    0.47
  -3  -8   6    4.66    0.34
   3  -8  -6    5.07    0.47
  -3   8   6    5.38    0.40
   2  -8  -6    0.07    0.10
   2  -8  -6    0.07    0.11
  -2  -8   6   -0.05    0.07
  -2   8   6    0.03    0.09
   1  -8  -6    5.28    0.40
   1  -8  -6    6.27    0.38
   1  -8  -6    5.77    0.38
  -1  -8   6    5.91    0.35
  -1   8   6    5.15    0.37
   0  -8   6    3.17    0.29
   0  -8  -6    2.18    0.28
   0  -8  -6    3.01    0.29
   0  -8  -6    2.08    0.25
   0   8   6    2.34    0.27
  -1  -8  -6    3.59    0.37
   1  -8   6    3.75    0.27
  -1  -8  -6    3.54    0.33
   1   8   6    3.95    0.35
   2  -8   6    0.85    0.17
  -2  -8  -6    1.37    0.23
   2   8   6    0.91    0.17
  -2   8  -6    1.23    0.11
   3  -8   6    0.05    0.09
  -3  -8  -6    0.08    0.10
  -3   8  -6    0.04    0.05
   3   8   6   -0.02    0.08
  -4  -8  -6   -0.03    0.09
   4  -8   6    0.00    0.08
   4   8   6   -0.02    0.09
  -4   8  -6   -0.06    0.05
   5  -8   6    0.52    0.18
  -5  -8  -6    0.31    0.16
   5   8   6    0.65    0.18
  -5   8  -6    0.55    0.14
   6  -8   6    0.16    0.14
  -6  -8  -6    0.16    0.16
  -6   8  -6    0.00    0.09
   6   8   6   -0.05    0.09
  -7  -8  -6    0.61    0.21
  -7   8  -6    0.51    0.17
   7   8   6    0.50    0.18
   7  -9  -6   -0.01    0.17
   7  -9  -6   -0.08    0.16
  -7   9   6   -0.14    0.13
   6  -9  -6    0.25    0.17
  -6  -9   6    0.09    0.13
   6  -9  -6    0.12    0.18
  -6   9   6    0.18    0.15
   5  -9  -6    1.16    0.28
  -5  -9   6    0.59    0.18
   5  -9  -6    0.97    0.26
  -5   9   6    1.04    0.25
   4  -9  -6    1.15    0.26
  -4  -9   6    0.66    0.18
   4  -9  -6    0.84    0.23
  -4   9   6    1.10    0.24
  -3  -9   6    4.26    0.33
   3  -9  -6    4.08    0.45
   3  -9  -6    3.71    0.40
  -3   9   6    4.51    0.44
   2  -9  -6    9.54    0.59
   2  -9  -6   10.04    0.56
  -2  -9   6    9.22    0.51
  -2   9   6    9.20    0.55
  -1  -9   6    2.08    0.25
   1  -9  -6    1.69    0.24
   1  -9  -6    2.34    0.29
   1  -9  -6    2.07    0.32
  -1   9   6    1.98    0.28
   0  -9  -6    0.18    0.10
   0  -9  -6    0.16    0.12
   0  -9   6    0.25    0.10
   0   9   6    0.17    0.11
  -1  -9  -6    3.10    0.35
   1  -9   6    3.74    0.34
   1   9   6    3.25    0.32
  -2  -9  -6    0.00    0.10
   2  -9   6    0.10    0.10
   2   9   6   -0.03    0.08
   3  -9   6    0.07    0.11
  -3  -9  -6    0.10    0.12
   3   9   6    0.05    0.09
  -3   9  -6    0.06    0.06
   4  -9   6    0.06    0.12
  -4  -9  -6    0.13    0.12
  -4   9  -6    0.21    0.09
   4   9   6    0.45    0.14
   5  -9   6    2.54    0.34
  -5  -9  -6    2.96    0.39
   5   9   6    3.42    0.37
  -5   9  -6    3.53    0.33
  -6  -9  -6    0.43    0.18
   6   9   6    0.54    0.18
  -6   9  -6    0.26    0.14
  -7  -9  -6    0.08    0.15
  -7   9  -6    0.15    0.13
   7   9   6   -0.18    0.10
  -6 -10   6    0.14    0.13
   6 -10  -6    0.03    0.16
   6 -10  -6   -0.06    0.15
  -6  10   6    0.05    0.16
  -5 -10   6    0.29    0.15
   5 -10  -6    0.31    0.19
   5 -10  -6    0.33    0.19
  -5  10   6    0.20    0.16
   4 -10  -6    0.32    0.18
  -4 -10   6    0.26    0.14
   4 -10  -6    0.37    0.20
  -4  10   6    0.27    0.15
   3 -10  -6    0.20    0.14
   3 -10  -6    0.09    0.13
  -3 -10   6    0.06    0.10
  -3  10   6    0.23    0.14
   2 -10  -6   12.33    0.72
  -2 -10   6   12.67    0.66
   2 -10  -6   13.85    0.77
  -2  10   6   14.09    0.71
   1 -10  -6    1.56    0.28
  -1 -10   6    1.17    0.21
   1  10  -6    1.60    0.17
  -1  10   6    2.37    0.30
   0 -10   6    5.68    0.38
   0 -10  -6    4.52    0.47
   0  10   6    5.18    0.38
  -1 -10  -6   -0.12    0.11
   1 -10   6    0.23    0.13
   1  10   6    0.11    0.10
  -2 -10  -6    0.78    0.20
   2 -10   6    1.32    0.22
   2  10   6    1.27    0.21
   3 -10   6    1.42    0.25
  -3 -10  -6    0.81    0.21
  -3  10  -6    1.18    0.13
   3  10   6    1.49    0.24
   4 -10   6    0.06    0.13
  -4 -10  -6    0.09    0.11
  -4  10  -6   -0.02    0.06
   4  10   6   -0.14    0.08
  -5 -10  -6    0.01    0.12
  -5  10  -6    0.13    0.09
   5  10   6   -0.05    0.09
  -6 -10  -6    0.31    0.18
   6  10   6    0.23    0.17
  -6  10  -6    0.15    0.12
   6 -11  -6    0.63    0.27
  -6 -11   6    0.37    0.19
  -6  11   6    0.43    0.22
   5 -11  -6    0.09    0.18
  -5 -11   6    0.08    0.13
  -5  11   6    0.00    0.13
   4 -11  -6   -0.25    0.11
  -4 -11   6   -0.02    0.11
  -4  11   6    0.10    0.14
   3 -11  -6    3.57    0.47
  -3 -11   6    4.12    0.42
  -3  11   6    3.51    0.43
  -2 -11   6    2.73    0.33
   2 -11  -6    2.76    0.39
  -2  11   6    2.66    0.36
  -1 -11   6    0.18    0.12
   1 -11  -6    0.37    0.17
  -1  11   6    0.05    0.11
   0 -11   6    0.48    0.15
   0 -11  -6    0.15    0.15
   0  11   6    0.12    0.13
   1 -11   6    1.07    0.22
  -1 -11  -6    1.01    0.24
   1  11   6    0.81    0.19
  -2 -11  -6    1.42    0.28
   2 -11   6    1.47    0.26
   2  11   6    1.56    0.25
  -3 -11  -6    0.11    0.15
   3  11   6    0.11    0.11
  -4 -11  -6    0.03    0.14
   4  11   6    0.06    0.11
  -4  11  -6    0.01    0.06
  -5 -11  -6   -0.11    0.11
   5  11   6    0.20    0.14
  -5  11  -6    0.05    0.08
  -6 -11  -6   -0.10    0.14
  -6  11  -6    0.02    0.09
   6  11   6   -0.04    0.11
  -5 -12   6    0.62    0.21
   5 -12  -6    0.79    0.28
  -5  12   6    0.36    0.21
  -4 -12   6    0.06    0.12
   4 -12  -6    0.07    0.18
  -4  12   6    0.12    0.15
  -3 -12   6    0.20    0.14
   3 -12  -6    0.16    0.19
  -3  12   6    0.28    0.16
   2 -12  -6    0.35    0.21
  -2 -12   6    0.44    0.17
  -2  12   6    0.49    0.19
   1 -12  -6   -0.04    0.13
  -1 -12   6    0.24    0.15
  -1  12   6    0.14    0.13
   0 -12   6    0.82    0.21
   0 -12  -6    0.88    0.26
   0  12   6    1.40    0.26
   1 -12   6   -0.19    0.10
  -1 -12  -6    0.18    0.16
   1  12   6    0.12    0.12
  -2 -12  -6   -0.01    0.14
   2  12   6   -0.01    0.11
  -3 -12  -6    0.28    0.18
   3  12   6   -0.04    0.10
  -4 -12  -6   -0.05    0.13
  -4  12  -6   -0.02    0.05
   4  12   6   -0.01    0.11
  -5 -12  -6    0.59    0.23
   5  12   6    1.05    0.22
  -5  12  -6    0.91    0.16
   4 -13  -6    1.21    0.34
  -4 -13   6    1.31    0.29
  -4  13   6    1.74    0.36
   3 -13  -6    0.01    0.18
  -3 -13   6    0.09    0.14
  -3  13   6    0.12    0.15
  -2 -13   6    0.07    0.13
   2 -13  -6    0.02    0.15
  -2  13   6    0.05    0.14
  -1 -13   6    0.88    0.23
   1 -13  -6    0.74    0.26
  -1  13   6    1.33    0.28
   0 -13   6   -0.01    0.12
   0 -13  -6   -0.02    0.14
   0  13   6   -0.07    0.10
  -1 -13  -6    0.47    0.20
   1  13   6    0.21    0.15
  -2 -13  -6    0.66    0.25
   2  13   6    0.60    0.20
  -3 -13  -6   -0.12    0.13
   3  13   6    0.01    0.10
  -4 -13  -6    0.20    0.18
   4  13   6   -0.15    0.10
   3 -14  -6    0.02    0.19
  -3 -14   6    0.03    0.15
  -3  14   6   -0.04    0.14
  -2 -14   6    0.18    0.17
   2 -14  -6    0.14    0.19
  -2  14   6    0.35    0.17
   1 -14  -6    2.73    0.47
  -1  14   6    3.26    0.43
   0 -14  -6    0.04    0.17
   0  14   6   -0.11    0.11
  -1 -14  -6   -0.03    0.15
   1  14   6   -0.12    0.10
  -2 -14  -6    0.71    0.27
   2  14   6    0.38    0.18
   9   0  -7    1.48    0.28
   8   0  -7   -0.07    0.12
   7   0  -7    5.48    0.40
   6   0  -7    0.18    0.11
   5   0  -7    3.11    0.28
   4   0  -7   -0.01    0.07
  -4   0   7    0.06    0.06
   4   0  -7   -0.06    0.05
  -3   0   7    4.39    0.24
   3   0  -7    4.25    0.25
   3   0  -7    4.73    0.29
   2   0  -7   -0.02    0.05
   2   0  -7   -0.02    0.04
  -2   0   7   -0.04    0.03
   1   0  -7    0.48    0.09
   1   0  -7    0.58    0.09
  -1   0   7    0.44    0.08
   0   0  -7    0.03    0.04
   0   0  -7   -0.04    0.04
   0   0   7    0.05    0.05
   0   0  -7   -0.03    0.03
  -1   0  -7   33.31    1.09
  -1   0  -7   34.75    1.15
  -1   0  -7   35.05    1.11
   1   0   7   34.33    1.14
   2   0   7   -0.05    0.05
  -2   0  -7   -0.01    0.05
  -2   0  -7    0.01    0.05
  -3   0  -7   21.53    0.80
  -3   0  -7   20.20    0.74
   3   0   7   19.63    0.79
  -4   0  -7    0.00    0.07
   4   0   7    0.01    0.07
  -4   0  -7    0.09    0.07
  -5   0  -7    9.39    0.52
   5   0   7    9.77    0.53
  -5   0  -7   10.06    0.49
  -6   0  -7   -0.13    0.07
  -6   0  -7    0.08    0.12
   6   0   7    0.14    0.12
   7   0   7    0.42    0.17
  -7   0  -7    0.14    0.13
  -7   0  -7    0.20    0.14
   8   0   7    0.13    0.15
   9   0   7   -0.09    0.15
   9  -1  -7    0.16    0.15
   9   1  -7    0.28    0.17
   8  -1  -7    2.96    0.39
   8   1  -7    3.13    0.38
   7  -1  -7    0.05    0.10
   7   1  -7    0.17    0.12
   6  -1  -7   -0.03    0.07
   6   1  -7   -0.08    0.07
   5  -1  -7   -0.01    0.07
   5  -1  -7    0.09    0.09
  -5   1   7    0.09    0.07
   5   1  -7    0.13    0.08
   4  -1  -7    8.74    0.49
   4  -1  -7   10.06    0.46
   4   1  -7    8.96    0.41
  -4   1   7    9.59    0.44
  -3  -1   7    3.52    0.19
   3  -1  -7    3.84    0.27
   3  -1  -7    3.56    0.24
  -3   1   7    3.47    0.22
   3   1  -7    3.39    0.20
  -2  -1   7    1.45    0.11
   2  -1  -7    1.35    0.15
   2  -1  -7    1.71    0.18
   2   1  -7    1.42    0.13
   2   1  -7    1.70    0.17
   2   1  -7    1.40    0.12
  -2   1   7    1.40    0.15
   1  -1  -7    2.58    0.18
  -1  -1   7    2.90    0.15
   1  -1  -7    2.87    0.18
   1   1  -7    2.64    0.16
   1   1  -7    2.82    0.16
  -1   1   7    3.15    0.19
   0  -1  -7    4.17    0.25
   0  -1  -7    4.89    0.22
   0  -1  -7    4.87    0.23
   0  -1   7    4.85    0.23
   0   1  -7    5.03    0.20
   0   1  -7    4.86    0.23
   0   1   7    5.54    0.26
  -1  -1  -7    0.76    0.12
  -1  -1  -7    0.59    0.08
   1  -1   7    0.85    0.12
  -1  -1  -7    0.62    0.09
   1   1   7    0.46    0.09
  -1   1  -7    0.57    0.10
  -1   1  -7    0.75    0.10
   2  -1   7    1.64    0.18
  -2  -1  -7    2.15    0.19
  -2  -1  -7    1.67    0.18
  -2   1  -7    1.23    0.16
  -2   1  -7    1.64    0.16
   2   1   7    1.58    0.18
  -3  -1  -7    1.77    0.19
  -3  -1  -7    1.93    0.21
   3  -1   7    1.82    0.20
  -3   1  -7    1.92    0.18
  -3   1  -7    2.54    0.24
   3   1   7    2.28    0.24
   4  -1   7    5.75    0.37
  -4  -1  -7    5.70    0.36
  -4  -1  -7    6.74    0.35
  -4   1  -7    6.22    0.34
  -4   1  -7    5.47    0.36
   4   1   7    6.45    0.37
  -5  -1  -7    8.67    0.44
  -5  -1  -7    9.16    0.49
   5  -1   7    8.45    0.49
  -5   1  -7    8.44    0.48
   5   1   7    7.73    0.47
  -5   1  -7    8.13    0.44
   6  -1   7    1.57    0.26
  -6  -1  -7    1.25    0.21
  -6  -1  -7    1.04    0.21
  -6   1  -7    1.46    0.22
  -6   1  -7    0.80    0.19
   6   1   7    1.61    0.27
   7  -1   7   -0.08    0.11
  -7   1  -7    0.17    0.12
  -7   1  -7    0.14    0.14
   7   1   7   -0.02    0.12
   8  -1   7   -0.14    0.12
   8   1   7   -0.04    0.11
  -8   1  -7   -0.01    0.12
   9  -1   7    0.29    0.20
   9   1   7   -0.06    0.14
   9  -2  -7    0.37    0.20
   9   2  -7    0.83    0.22
   8  -2  -7   -0.05    0.11
   8   2  -7    0.01    0.10
   7  -2  -7    0.04    0.11
   7   2  -7    0.04    0.09
   6  -2  -7    0.07    0.09
   6  -2  -7    0.11    0.12
   6   2  -7    0.08    0.08
   5  -2  -7    3.52    0.38
   5  -2  -7    2.52    0.28
   5   2  -7    3.35    0.23
  -5   2   7    3.65    0.33
   4  -2  -7    0.08    0.08
   4  -2  -7    0.14    0.10
   4   2  -7    0.12    0.06
  -4   2   7    0.15    0.08
   4   2  -7    0.21    0.06
   3  -2  -7    1.34    0.18
   3  -2  -7    0.84    0.15
   3   2  -7    1.23    0.12
   3   2  -7    1.37    0.13
  -3   2   7    1.21    0.16
   2  -2  -7    2.54    0.23
  -2  -2   7    2.91    0.13
   2  -2  -7    2.68    0.24
   2   2  -7    2.45    0.14
  -2   2   7    2.75    0.20
   2   2  -7    2.60    0.14
  -1  -2   7    0.11    0.04
   1  -2  -7    0.23    0.07
   1  -2  -7    0.23    0.08
   1  -2  -7    0.15    0.08
   1   2  -7    0.18    0.05
  -1   2   7    0.23    0.08
   1   2  -7    0.15    0.05
   0  -2   7   74.33    2.16
   0  -2  -7   69.62    2.27
   0  -2  -7   69.26    2.15
   0  -2  -7   69.87    2.22
   0   2  -7   70.60    2.06
   0   2  -7   69.33    2.16
   0   2   7   70.71    2.22
   1  -2   7    1.73    0.16
  -1  -2  -7    1.22    0.13
  -1  -2  -7    1.31    0.14
  -1  -2  -7    1.83    0.19
  -1   2  -7    1.67    0.16
  -1   2  -7    1.47    0.12
   1   2   7    1.54    0.17
  -2  -2  -7    1.54    0.16
  -2  -2  -7    1.34    0.15
   2  -2   7    1.45    0.17
  -2  -2  -7    1.52    0.18
   2   2   7    1.46    0.18
  -2   2  -7    1.50    0.17
  -2   2  -7    1.75    0.16
  -3  -2  -7    2.31    0.23
  -3  -2  -7    2.18    0.20
   3  -2   7    2.50    0.24
  -3   2  -7    2.72    0.19
   3   2   7    2.52    0.25
  -3   2  -7    2.67    0.26
   4  -2   7    1.78    0.23
  -4  -2  -7    2.11    0.22
  -4  -2  -7    2.16    0.25
   4   2   7    2.07    0.25
  -4   2  -7    1.45    0.21
  -4   2  -7    1.54    0.19
  -5  -2  -7    5.96    0.38
   5  -2   7    5.46    0.39
  -5  -2  -7    5.85    0.35
   5   2   7    5.90    0.39
  -5   2  -7    5.71    0.36
  -5   2  -7    6.12    0.40
  -6  -2  -7    0.18    0.13
  -6  -2  -7    0.03    0.08
   6  -2   7    0.25    0.15
  -6   2  -7    0.30    0.12
  -6   2  -7    0.17    0.13
   6   2   7    0.02    0.10
   7  -2   7    0.52    0.20
   7   2   7    0.36    0.15
  -7   2  -7    0.53    0.18
  -7   2  -7    0.63    0.19
   8  -2   7    0.08    0.15
   8   2   7   -0.06    0.12
  -8   2  -7    0.23    0.16
   9  -3  -7    0.66    0.23
   9   3  -7    0.48    0.19
   8  -3  -7   -0.02    0.13
   8   3  -7    0.06    0.11
   7  -3  -7    3.33    0.44
   7  -3  -7    3.03    0.38
   7   3  -7    3.96    0.36
   6  -3  -7    0.85    0.19
   6  -3  -7    0.88    0.22
  -6   3   7    0.45    0.15
   6   3  -7    0.64    0.13
   5  -3  -7    3.37    0.37
   5  -3  -7    4.08    0.38
  -5   3   7    4.18    0.37
   5   3  -7    4.20    0.25
   4  -3  -7    0.73    0.17
   4  -3  -7    0.57    0.14
   4   3  -7    0.48    0.09
  -4   3   7    0.59    0.14
   4   3  -7    0.70    0.10
   3  -3  -7    1.47    0.21
   3  -3  -7    1.33    0.19
  -3   3   7    1.26    0.17
   3   3  -7    1.40    0.10
   3   3  -7    1.49    0.10
   2  -3  -7   41.04    1.43
   2  -3  -7   41.33    1.49
   2   3  -7   42.00    1.28
   2   3  -7   42.76    1.29
  -2   3   7   43.94    1.43
   1  -3  -7    0.48    0.11
   1  -3  -7    0.51    0.10
   1  -3  -7    0.37    0.09
  -1   3   7    0.58    0.11
   1   3  -7    0.45    0.06
   1   3  -7    0.65    0.07
   0  -3  -7   20.00    0.71
   0  -3  -7   19.29    0.74
   0  -3   7   20.34    0.67
   0   3  -7   19.69    0.67
   0   3  -7   19.99    0.68
  -1  -3  -7   14.81    0.58
   1  -3   7   13.84    0.53
  -1  -3  -7   13.67    0.56
  -1  -3  -7   13.45    0.53
  -1   3  -7   14.30    0.48
   1   3   7   13.96    0.57
  -1   3  -7   13.29    0.53
   2  -3   7    0.87    0.14
  -2  -3  -7    1.05    0.14
  -2  -3  -7    0.68    0.12
   2  -3   7    1.00    0.11
  -2  -3  -7    0.85    0.14
  -2   3  -7    0.67    0.10
   2   3   7    0.68    0.13
  -3  -3  -7    0.04    0.05
  -3  -3  -7    0.08    0.08
   3  -3   7    0.09    0.07
  -3   3  -7    0.07    0.06
   3   3   7    0.14    0.08
  -4  -3  -7    2.24    0.23
   4  -3   7    2.00    0.25
  -4  -3  -7    2.70    0.27
   4   3   7    2.30    0.26
  -4   3  -7    2.35    0.24
  -5  -3  -7    2.55    0.29
  -5  -3  -7    2.25    0.25
   5  -3   7    2.21    0.29
  -5   3  -7    1.77    0.23
   5   3   7    2.62    0.29
   6  -3   7    0.37    0.16
  -6   3  -7    0.32    0.13
  -6   3  -7    0.26    0.15
   6   3   7    0.39    0.15
   7  -3   7   -0.11    0.12
  -7   3  -7    0.01    0.12
   7   3   7    0.09    0.12
  -7   3  -7   -0.01    0.11
   8  -3   7    0.00    0.15
  -8   3  -7    0.16    0.16
   8   3   7    0.21    0.15
  -8   3  -7    0.07    0.13
   9  -4  -7    1.36    0.31
   9   4  -7    1.67    0.28
   8  -4  -7    0.62    0.24
   8  -4  -7    1.01    0.26
   8   4  -7    1.14    0.20
   7  -4  -7    0.08    0.14
   7  -4  -7   -0.02    0.13
   7   4  -7    0.09    0.09
   6  -4  -7    0.34    0.18
   6  -4  -7    0.38    0.16
   6   4  -7    0.43    0.11
  -6   4   7    0.35    0.14
   5  -4  -7    0.73    0.20
   5  -4  -7    0.65    0.17
  -5   4   7    0.90    0.18
   5   4  -7    0.60    0.11
   4  -4  -7    0.13    0.10
   4  -4  -7   -0.11    0.06
  -4   4   7    0.13    0.08
   4   4  -7    0.05    0.04
   4   4  -7    0.01    0.04
   3  -4  -7   13.62    0.64
   3  -4  -7   13.24    0.66
   3   4  -7   15.15    0.47
   3   4  -7   14.83    0.47
  -3   4   7   14.04    0.62
   2  -4  -7   11.24    0.54
   2  -4  -7   11.91    0.54
  -2   4   7   11.45    0.52
   1  -4  -7    0.24    0.09
   1  -4  -7    0.20    0.08
   1  -4  -7    0.16    0.08
  -1  -4   7    0.20    0.06
  -1   4   7    0.07    0.07
   1   4  -7    0.20    0.04
   1   4  -7    0.23    0.05
   0  -4  -7    0.70    0.12
   0  -4   7    0.58    0.07
   0  -4  -7    0.56    0.12
   0  -4  -7    0.37    0.10
   0  -4   7    0.66    0.09
   0   4  -7    0.85    0.11
   0   4   7    0.55    0.12
  -1  -4  -7    2.70    0.25
  -1  -4  -7    2.96    0.20
  -1  -4  -7    3.00    0.22
   1  -4   7    3.05    0.16
   1  -4   7    2.94    0.19
   1   4   7    2.97    0.27
  -1   4  -7    2.93    0.14
  -2  -4  -7    0.26    0.08
  -2  -4  -7    0.13    0.08
   2  -4   7    0.29    0.09
  -2  -4  -7    0.20    0.08
   2  -4   7    0.22    0.07
  -2   4  -7    0.15    0.06
   2   4   7    0.23    0.09
   3  -4   7    1.67    0.21
  -3  -4  -7    2.49    0.23
  -3  -4  -7    2.00    0.23
  -3  -4  -7    2.07    0.23
   3  -4   7    2.05    0.20
   3   4   7    1.96    0.22
  -3   4  -7    1.80    0.18
   4  -4   7    0.16    0.09
   4  -4   7    0.44    0.13
  -4  -4  -7    0.46    0.12
  -4  -4  -7    0.40    0.13
  -4   4  -7    0.35    0.10
   4   4   7    0.31    0.12
  -5  -4  -7    0.70    0.17
   5  -4   7    0.62    0.17
  -5   4  -7    0.56    0.14
   5   4   7    0.40    0.14
   6  -4   7    0.13    0.13
   6   4   7    0.31    0.15
  -6   4  -7    0.01    0.09
   7  -4   7    0.51    0.19
  -7   4  -7    0.48    0.20
  -7   4  -7    0.34    0.16
   7   4   7    0.27    0.17
   8  -4   7    0.25    0.21
   8   4   7    0.44    0.20
  -8   4  -7    0.46    0.17
  -8   4  -7    0.43    0.19
   8  -5  -7    0.26    0.18
   8  -5  -7    0.22    0.18
   8   5  -7    0.26    0.13
   7  -5  -7    1.01    0.25
   7  -5  -7    1.04    0.27
   7   5  -7    0.76    0.16
   6  -5  -7    2.12    0.35
   6  -5  -7    2.43    0.34
   6   5  -7    2.25    0.21
  -6   5   7    1.82    0.28
   5  -5  -7    0.92    0.23
   5  -5  -7    0.85    0.20
  -5   5   7    1.33    0.23
   5   5  -7    1.27    0.13
   4  -5  -7    4.79    0.43
   4  -5  -7    4.55    0.44
   4   5  -7    4.47    0.20
  -4   5   7    4.44    0.41
   3  -5  -7    5.85    0.40
   3  -5  -7    5.47    0.37
  -3   5   7    6.80    0.39
   2  -5  -7    0.26    0.11
   2  -5  -7    0.45    0.13
  -2   5   7    0.42    0.12
   1  -5  -7    4.06    0.30
   1  -5  -7    5.12    0.32
   1  -5  -7    4.51    0.28
  -1  -5   7    4.86    0.25
  -1   5   7    4.34    0.30
   1   5  -7    4.79    0.19
   1   5  -7    4.95    0.20
   0  -5  -7   10.62    0.47
   0  -5   7   10.97    0.42
   0  -5  -7   10.09    0.50
   0  -5   7   10.42    0.39
   0  -5  -7   11.04    0.50
   0   5   7   10.69    0.49
   0   5  -7   10.35    0.41
   1  -5   7    3.87    0.20
  -1  -5  -7    3.47    0.26
   1  -5   7    3.53    0.21
  -1  -5  -7    3.51    0.26
  -1  -5  -7    3.80    0.24
   1   5   7    4.26    0.28
   2  -5   7    1.44    0.18
  -2  -5  -7    1.32    0.17
  -2  -5  -7    1.43    0.19
  -2  -5  -7    1.36    0.20
   2  -5   7    1.14    0.14
   2   5   7    0.94    0.16
  -2   5  -7    1.25    0.13
  -3  -5  -7    0.15    0.08
   3  -5   7    0.07    0.07
   3  -5   7    0.17    0.09
  -3  -5  -7    0.03    0.07
  -3  -5  -7    0.26    0.09
  -3   5  -7    0.16    0.06
   3   5   7    0.17    0.09
  -4  -5  -7   10.51    0.53
  -4  -5  -7   10.53    0.54
   4  -5   7   10.85    0.52
   4  -5   7   10.81    0.55
  -4   5  -7   10.24    0.48
   4   5   7    9.50    0.52
   5  -5   7    2.42    0.29
   5  -5   7    2.23    0.30
   5   5   7    2.10    0.27
  -5   5  -7    1.96    0.24
   6  -5   7   -0.02    0.10
  -6   5  -7    0.11    0.10
   6   5   7    0.01    0.09
   7  -5   7    0.17    0.16
   7   5   7    0.21    0.15
  -7   5  -7    0.08    0.12
   8  -5   7   -0.01    0.16
   8   5   7    0.41    0.18
  -8   5  -7    0.32    0.20
  -8   5  -7    0.17    0.15
   8  -6  -7    0.91    0.29
   8  -6  -7    0.82    0.27
   8   6  -7    0.85    0.18
   7  -6  -7    0.85    0.26
   7  -6  -7    1.00    0.28
   7   6  -7    0.97    0.16
   6  -6  -7    4.12    0.47
   6  -6  -7    4.23    0.50
   6   6  -7    4.51    0.25
  -6   6   7    4.65    0.48
   5  -6  -7    0.08    0.12
   5  -6  -7    0.10    0.13
  -5   6   7    0.23    0.13
   5   6  -7    0.15    0.06
   4  -6  -7    7.00    0.49
   4  -6  -7    7.99    0.49
  -4   6   7    6.63    0.45
   3  -6  -7    1.80    0.25
   3  -6  -7    1.59    0.26
  -3   6   7    1.86    0.25
   2  -6  -7    1.59    0.23
  -2  -6   7    1.85    0.19
   2  -6  -7    1.56    0.24
  -2   6   7    1.79    0.23
  -1  -6   7    5.69    0.29
   1  -6  -7    5.02    0.32
   1  -6  -7    5.41    0.35
   1  -6  -7    4.50    0.33
   1   6  -7    5.85    0.23
  -1   6   7    5.29    0.35
   0  -6  -7    2.61    0.26
   0  -6   7    3.14    0.19
   0  -6  -7    2.86    0.26
   0  -6   7    2.80    0.16
   0  -6  -7    2.60    0.27
   0   6  -7    2.88    0.18
   0   6   7    2.27    0.25
   1  -6   7   23.67    0.83
  -1  -6  -7   22.62    0.86
   1  -6   7   23.73    0.84
  -1  -6  -7   23.11    0.93
  -1  -6  -7   23.70    0.90
   1   6   7   23.02    0.90
  -2  -6  -7    3.39    0.31
  -2  -6  -7    3.47    0.25
   2  -6   7    3.46    0.23
   2  -6   7    3.79    0.26
  -2  -6  -7    3.41    0.32
  -2   6  -7    3.45    0.19
   2   6   7    4.07    0.29
  -2   6  -7    3.55    0.19
  -3  -6  -7    0.47    0.13
   3  -6   7    0.38    0.11
  -3  -6  -7    0.53    0.13
  -3  -6  -7    0.67    0.16
   3  -6   7    0.37    0.12
  -3   6  -7    0.41    0.09
   3   6   7    0.36    0.12
   4  -6   7    0.40    0.13
   4  -6   7    0.29    0.14
  -4  -6  -7    0.65    0.17
  -4   6  -7    0.48    0.11
   4   6   7    0.45    0.15
   5  -6   7    0.10    0.11
  -5  -6  -7   -0.06    0.07
   5  -6   7   -0.03    0.10
   5   6   7   -0.05    0.08
  -5   6  -7    0.00    0.08
   6  -6   7    0.27    0.17
   6   6   7    0.25    0.14
  -6   6  -7    0.17    0.12
   7  -6   7    0.13    0.18
  -7   6  -7    0.34    0.14
   7   6   7    0.54    0.19
   8  -6   7    0.40    0.21
   8   6   7    0.33    0.18
  -8   6  -7    0.27    0.17
   8  -7  -7    0.12    0.18
   8  -7  -7    0.12    0.19
   7  -7  -7    0.36    0.20
   7  -7  -7    0.50    0.20
  -7   7   7    0.85    0.25
   6  -7  -7    0.07    0.14
   6  -7  -7    0.33    0.18
  -6   7   7    0.09    0.11
   5  -7  -7    0.92    0.24
   5  -7  -7    0.79    0.22
  -5   7   7    0.63    0.19
   4  -7  -7    4.25    0.45
   4  -7  -7    3.16    0.36
  -4   7   7    4.47    0.43
   3  -7  -7    6.93    0.48
  -3  -7   7    7.48    0.40
   3  -7  -7    6.34    0.44
  -3   7   7    6.45    0.43
   2  -7  -7    2.10    0.28
  -2  -7   7    2.03    0.22
   2  -7  -7    2.31    0.28
  -2   7   7    2.42    0.29
  -1  -7   7    0.40    0.10
   1  -7  -7    0.22    0.11
   1  -7  -7    0.40    0.12
   1  -7  -7    0.43    0.13
   1   7  -7    0.35    0.06
  -1   7   7    0.40    0.12
   0  -7  -7    0.61    0.15
   0  -7   7    0.56    0.11
   0  -7  -7    0.67    0.16
   0  -7  -7    0.68    0.14
   0   7   7    0.50    0.13
  -1  -7  -7    2.32    0.27
  -1  -7  -7    2.25    0.28
  -1  -7  -7    2.84    0.27
   1  -7   7    2.75    0.24
   1   7   7    2.17    0.26
  -2  -7  -7    0.09    0.08
   2  -7   7    0.09    0.08
  -2  -7  -7    0.02    0.08
   2  -7   7    0.16    0.08
  -2  -7  -7   -0.06    0.07
   2   7   7    0.10    0.08
  -2   7  -7    0.04    0.04
  -2   7  -7    0.17    0.05
   3  -7   7    0.05    0.08
   3  -7   7    0.01    0.07
  -3  -7  -7    0.13    0.11
   3   7   7   -0.01    0.08
  -3   7  -7    0.07    0.06
  -4  -7  -7   -0.02    0.09
   4  -7   7    0.09    0.10
   4   7   7   -0.02    0.09
  -4   7  -7   -0.03    0.05
   5  -7   7    0.95    0.23
   5  -7   7    0.87    0.20
  -5  -7  -7    0.89    0.21
  -5   7  -7    0.99    0.18
   5   7   7    0.59    0.16
   6  -7   7    0.21    0.15
  -6  -7  -7    0.14    0.13
   6  -7   7   -0.06    0.12
   6   7   7   -0.04    0.10
  -6   7  -7   -0.02    0.09
  -7  -7  -7   -0.11    0.10
   7  -7   7    0.12    0.16
  -7   7  -7   -0.01    0.11
   7   7   7    0.02    0.12
   7  -8  -7    0.31    0.21
   7  -8  -7    0.27    0.21
  -7   8   7    0.31    0.20
   6  -8  -7    2.61    0.38
   6  -8  -7    2.25    0.39
  -6   8   7    1.95    0.33
   5  -8  -7    0.71    0.21
   5  -8  -7    0.81    0.23
  -5   8   7    0.63    0.21
   4  -8  -7   15.23    0.81
  -4  -8   7   14.18    0.70
   4  -8  -7   15.01    0.77
  -4   8   7   15.07    0.77
  -3  -8   7   23.98    0.95
   3  -8  -7   22.05    1.00
   3  -8  -7   23.35    1.06
  -3   8   7   22.64    0.99
   2  -8  -7    1.56    0.25
   2  -8  -7    2.45    0.32
  -2  -8   7    2.54    0.27
  -2   8   7    2.41    0.30
   1  -8  -7   -0.01    0.09
   1  -8  -7    0.03    0.09
  -1  -8   7    0.01    0.07
   1  -8  -7    0.03    0.09
  -1   8   7    0.04    0.09
   0  -8  -7    0.51    0.13
   0  -8   7    0.59    0.13
   0  -8  -7    0.50    0.15
   0  -8  -7    0.37    0.14
   0   8   7    0.78    0.17
   1  -8   7    2.16    0.23
  -1  -8  -7    1.94    0.24
  -1  -8  -7    2.07    0.25
  -1  -8  -7    1.94    0.27
   1   8   7    1.84    0.24
  -2  -8  -7    0.05    0.10
   2  -8   7    0.10    0.09
   2   8   7    0.18    0.10
  -2   8  -7    0.17    0.04
  -2   8  -7    0.18    0.04
  -3  -8  -7    0.25    0.13
   3  -8   7    0.06    0.09
   3   8   7    0.14    0.10
  -3   8  -7    0.17    0.07
   4  -8   7    4.50    0.40
  -4  -8  -7    4.76    0.45
   4   8   7    4.06    0.39
  -4   8  -7    3.88    0.27
  -5  -8  -7   -0.10    0.09
  -5   8  -7   -0.03    0.06
   5   8   7   -0.10    0.08
  -6  -8  -7    2.02    0.33
  -6   8  -7    2.31    0.30
   6   8   7    1.98    0.29
  -7  -8  -7    0.51    0.21
   7   8   7    0.47    0.18
  -7   8  -7    0.75    0.20
   7  -9  -7   -0.16    0.13
   7  -9  -7   -0.12    0.14
  -7   9   7    0.00    0.15
   6  -9  -7    0.10    0.18
   6  -9  -7    0.30    0.19
  -6   9   7    0.10    0.13
  -5  -9   7    0.22    0.13
   5  -9  -7    0.14    0.17
   5  -9  -7    0.19    0.17
  -5   9   7    0.11    0.15
   4  -9  -7    0.29    0.17
   4  -9  -7   -0.02    0.13
  -4  -9   7    0.67    0.17
  -4   9   7    0.36    0.17
   3  -9  -7    2.98    0.39
   3  -9  -7    4.14    0.45
  -3  -9   7    4.43    0.39
  -3   9   7    4.28    0.45
  -2  -9   7   11.27    0.57
   2  -9  -7   11.09    0.66
   2  -9  -7   11.02    0.62
  -2   9   7   11.93    0.63
   1  -9  -7    0.39    0.15
   1  -9  -7    0.62    0.17
  -1  -9   7    0.48    0.14
   1  -9  -7    0.31    0.16
  -1   9   7    0.36    0.14
   0  -9  -7    3.94    0.42
   0  -9  -7    4.34    0.41
   0  -9   7    4.43    0.31
   0   9   7    4.22    0.40
  -1  -9  -7    9.36    0.57
   1  -9   7    9.01    0.49
   1   9   7   10.09    0.53
  -2  -9  -7    1.55    0.26
   2  -9   7    1.14    0.20
   2   9   7    1.54    0.24
   3  -9   7    1.65    0.24
  -3  -9  -7    1.16    0.23
   3   9   7    1.10    0.21
  -3   9  -7    1.32    0.14
  -4  -9  -7   -0.02    0.10
   4   9   7    0.15    0.11
  -4   9  -7    0.08    0.07
  -5  -9  -7    0.04    0.14
   5   9   7    0.23    0.14
  -5   9  -7    0.17    0.10
  -6  -9  -7    0.59    0.22
  -6   9  -7    0.44    0.15
   6   9   7    0.37    0.16
  -7  -9  -7   -0.09    0.13
  -7   9  -7    0.15    0.13
   7   9   7    0.01    0.14
   6 -10  -7    0.13    0.20
   6 -10  -7    0.00    0.17
  -6 -10   7   -0.02    0.11
  -6  10   7   -0.05    0.14
  -5 -10   7    0.04    0.10
   5 -10  -7   -0.17    0.13
   5 -10  -7    0.03    0.16
  -5  10   7    0.01    0.13
  -4 -10   7    0.19    0.13
   4 -10  -7    0.52    0.22
   4 -10  -7    0.07    0.14
  -4  10   7    0.13    0.15
   3 -10  -7    0.45    0.20
   3 -10  -7    0.40    0.19
  -3 -10   7    0.45    0.15
  -3  10   7    0.51    0.18
  -2 -10   7    1.17    0.22
   2 -10  -7    0.94    0.22
   2 -10  -7    1.45    0.28
  -2  10   7    0.90    0.22
   1 -10  -7    0.91    0.23
  -1 -10   7    1.08    0.20
  -1  10   7    0.82    0.20
   0 -10  -7    1.65    0.28
   0 -10   7    2.06    0.26
   0  10   7    1.40    0.24
   1 -10   7    0.69    0.17
  -1 -10  -7    0.19    0.15
   1  10   7    0.35    0.14
   2 -10   7   -0.04    0.09
  -2 -10  -7   -0.11    0.10
   2  10   7   -0.03    0.08
  -3 -10  -7    0.17    0.15
   3  10   7    0.16    0.11
  -3  10  -7    0.15    0.05
  -4 -10  -7    1.19    0.27
   4  10   7    1.15    0.23
  -4  10  -7    1.00    0.15
  -5 -10  -7    0.24    0.16
  -5  10  -7    0.20    0.10
   5  10   7    0.11    0.11
  -6 -10  -7   -0.03    0.14
   6  10   7    0.01    0.14
  -6  10  -7   -0.01    0.09
   6 -11  -7    0.08    0.20
  -6 -11   7    0.13    0.16
  -6  11   7    0.08    0.17
   5 -11  -7    1.37    0.36
  -5 -11   7    0.92    0.23
  -5  11   7    0.89    0.26
   4 -11  -7    0.35    0.19
  -4 -11   7    0.24    0.14
  -4  11   7    0.66    0.22
  -3 -11   7    0.10    0.10
   3 -11  -7   -0.06    0.14
  -3  11   7   -0.03    0.11
   2 -11  -7   -0.03    0.12
  -2 -11   7    0.39    0.14
  -2  11   7    0.43    0.17
   1 -11  -7    0.28    0.17
  -1 -11   7    0.33    0.15
  -1  11   7    0.37    0.16
   0 -11   7    0.08    0.11
   0 -11  -7   -0.04    0.14
   0  11   7   -0.06    0.10
  -1 -11  -7    0.48    0.19
   1 -11   7    0.31    0.14
   1  11   7    0.83    0.20
  -2 -11  -7    0.36    0.19
   2  11   7    0.47    0.16
  -3 -11  -7    0.09    0.13
   3  11   7   -0.01    0.10
  -4 -11  -7   -0.13    0.10
   4  11   7   -0.03    0.08
  -4  11  -7    0.01    0.06
  -5 -11  -7    2.16    0.38
  -5  11  -7    2.64    0.27
   5  11   7    3.02    0.37
  -5 -12   7    0.17    0.16
   5 -12  -7    0.36    0.24
  -5  12   7   -0.01    0.17
  -4 -12   7    1.25    0.26
   4 -12  -7    1.27    0.34
  -4  12   7    0.63    0.22
  -3 -12   7    1.20    0.25
   3 -12  -7    0.38    0.20
  -3  12   7    1.19    0.29
   2 -12  -7    1.62    0.34
  -2 -12   7    1.23    0.24
  -2  12   7    1.00    0.26
  -1 -12   7    0.54    0.19
   1 -12  -7    0.53    0.21
  -1  12   7    0.62    0.20
   0 -12  -7    0.16    0.16
   0  12   7    0.07    0.12
  -1 -12  -7   -0.06    0.13
   1  12   7    0.13    0.13
  -2 -12  -7    1.38    0.29
   2  12   7    1.32    0.26
  -3 -12  -7    0.04    0.14
   3  12   7   -0.02    0.11
  -4 -12  -7    0.05    0.15
   4  12   7    0.18    0.12
  -5 -12  -7   -0.03    0.15
   5  12   7    0.20    0.14
  -5  12  -7    0.05    0.08
   4 -13  -7    1.46    0.38
  -4 -13   7    1.23    0.28
  -4  13   7    1.36    0.32
  -3 -13   7    1.41    0.27
   3 -13  -7    0.88    0.30
  -3  13   7    1.15    0.28
   2 -13  -7    0.41    0.24
  -2 -13   7    0.34    0.17
  -2  13   7    0.18    0.17
   1 -13  -7    0.03    0.16
  -1  13   7    0.20    0.15
   0 -13  -7    0.87    0.26
   0  13   7    1.04    0.25
  -1 -13  -7    1.55    0.35
   1  13   7    1.99    0.32
  -2 -13  -7    0.47    0.21
   2  13   7    1.31    0.27
  -3 -13  -7    0.70    0.23
   3  13   7    1.38    0.26
  -4 -13  -7    0.28    0.20
   4  13   7    0.56    0.19
   2 -14  -7    0.23    0.22
  -2  14   7    0.26    0.19
   1 -14  -7   -0.13    0.18
  -1  14   7   -0.07    0.12
   0 -14  -7    0.08    0.18
   0  14   7    0.20    0.14
  -1 -14  -7    0.31    0.21
   1  14   7    0.24    0.16
  -2 -14  -7    0.36    0.22
   2  14   7    0.70    0.21
   9   0  -8   -0.10    0.12
   8   0  -8    7.11    0.49
   7   0  -8   -0.05    0.09
   6   0  -8    5.91    0.38
   5   0  -8   -0.06    0.05
   4   0  -8   15.77    0.64
  -4   0   8   16.13    0.62
   4   0  -8   15.39    0.72
   3   0  -8   -0.01    0.05
   3   0  -8    0.03    0.07
  -3   0   8    0.01    0.05
   2   0  -8   34.15    1.20
   2   0  -8   35.28    1.14
  -2   0   8   33.44    1.12
  -1   0   8    0.09    0.05
   1   0  -8   -0.01    0.04
   1   0  -8   -0.04    0.04
   0   0  -8   26.32    0.87
   0   0  -8   27.74    0.89
   0   0   8   27.67    0.92
   0   0  -8   25.63    0.92
  -1   0  -8   -0.04    0.04
  -1   0  -8   -0.02    0.05
   1   0   8   -0.09    0.04
  -1   0  -8    0.00    0.03
  -2   0  -8    6.23    0.30
   2   0   8    6.58    0.34
  -2   0  -8    5.87    0.33
   3   0   8   -0.02    0.06
  -3   0  -8    0.00    0.05
  -3   0  -8   -0.07    0.06
  -4   0  -8    0.00    0.06
   4   0   8    0.08    0.09
  -4   0  -8    0.09    0.09
  -5   0  -8    0.02    0.08
   5   0   8    0.04    0.09
  -5   0  -8    0.07    0.09
  -6   0  -8   29.22    1.09
   6   0   8   28.76    1.17
  -6   0  -8   26.24    1.13
  -7   0  -8    0.01    0.12
  -7   0  -8    0.02    0.10
   7   0   8   -0.02    0.12
   8   0   8   -0.07    0.13
   9  -1  -8   -0.18    0.11
   9   1  -8   -0.04    0.11
   8  -1  -8    0.00    0.12
   8   1  -8    0.03    0.11
   7  -1  -8    0.16    0.13
   7   1  -8   -0.04    0.08
   6  -1  -8    5.29    0.37
   6   1  -8    5.04    0.35
   5  -1  -8    1.51    0.25
   5  -1  -8    1.19    0.20
  -5   1   8    1.70    0.21
   5   1  -8    1.74    0.20
   4  -1  -8    0.71    0.16
  -4  -1   8    1.13    0.14
   4  -1  -8    0.72    0.14
  -4   1   8    1.23    0.17
   4   1  -8    0.99    0.14
   3  -1  -8    0.25    0.09
   3  -1  -8    0.08    0.07
  -3  -1   8    0.21    0.06
  -3   1   8    0.15    0.07
   3   1  -8    0.05    0.05
   2  -1  -8    8.16    0.39
   2  -1  -8    8.47    0.38
  -2  -1   8    8.49    0.33
  -2   1   8    7.74    0.36
   2   1  -8    8.25    0.35
   2   1  -8    7.68    0.37
  -1  -1   8    2.96    0.17
   1  -1  -8    2.83    0.18
   1  -1  -8    2.88    0.20
   1   1  -8    2.90    0.16
  -1   1   8    2.93    0.19
   1   1  -8    2.33    0.16
   0  -1  -8    2.33    0.16
   0  -1  -8    2.57    0.19
   0  -1   8    2.68    0.17
   0  -1  -8    2.57    0.16
   0   1  -8    2.67    0.14
   0   1  -8    2.41    0.17
   0   1   8    2.76    0.19
  -1  -1  -8    6.01    0.32
  -1  -1  -8    5.95    0.29
  -1  -1  -8    6.08    0.27
   1  -1   8    6.42    0.31
   1   1   8    6.29    0.32
  -1   1  -8    6.29    0.27
  -1   1  -8    5.96    0.30
  -2  -1  -8   10.62    0.42
  -2  -1  -8   10.57    0.47
  -2  -1  -8   10.65    0.44
   2  -1   8   10.30    0.46
  -2   1  -8    9.90    0.46
  -2   1  -8    9.92    0.42
   2   1   8   10.65    0.47
   3  -1   8    6.65    0.38
  -3  -1  -8    6.18    0.37
  -3  -1  -8    7.56    0.36
   3   1   8    6.46    0.38
  -3   1  -8    7.48    0.39
  -3   1  -8    6.77    0.34
   4  -1   8    0.49    0.13
  -4  -1  -8    0.45    0.12
  -4  -1  -8    0.48    0.14
  -4   1  -8    0.46    0.12
  -4   1  -8    0.40    0.12
   4   1   8    0.49    0.13
  -5  -1  -8    3.96    0.29
  -5  -1  -8    3.60    0.35
   5  -1   8    4.69    0.42
  -5   1  -8    4.13    0.29
  -5   1  -8    4.43    0.40
   5   1   8    3.97    0.39
  -6  -1  -8    0.29    0.12
  -6  -1  -8    0.25    0.15
   6  -1   8    0.26    0.14
  -6   1  -8    0.25    0.14
  -6   1  -8    0.09    0.10
   6   1   8    0.40    0.16
   7  -1   8    5.49    0.53
  -7   1  -8    5.66    0.41
  -7   1  -8    6.48    0.57
   7   1   8    5.67    0.52
   8  -1   8    0.01    0.13
   8   1   8    0.13    0.15
  -8   1  -8   -0.12    0.10
   9  -2  -8    0.00    0.14
   9   2  -8    0.15    0.14
   8  -2  -8    0.06    0.14
   8   2  -8   -0.10    0.10
   7  -2  -8    0.74    0.20
   7   2  -8    0.66    0.16
   6  -2  -8    1.09    0.24
   6  -2  -8    1.26    0.22
   6   2  -8    0.88    0.17
   5  -2  -8    0.13    0.11
   5  -2  -8    0.06    0.09
   5   2  -8    0.02    0.06
  -5   2   8    0.08    0.08
   4  -2  -8   17.62    0.74
   4  -2  -8   17.64    0.80
  -4   2   8   17.33    0.71
   4   2  -8   17.84    0.65
   4   2  -8   17.38    0.65
   3  -2  -8   17.84    0.76
  -3  -2   8   17.82    0.60
   3  -2  -8   17.68    0.72
   3   2  -8   18.52    0.63
  -3   2   8   17.60    0.70
   3   2  -8   17.81    0.63
   2  -2  -8   25.22    0.96
  -2  -2   8   25.48    0.82
   2  -2  -8   24.70    0.93
  -2   2   8   25.62    0.91
   2   2  -8   26.14    0.84
   2   2  -8   26.17    0.84
   1  -2  -8   14.77    0.57
  -1  -2   8   16.23    0.54
   1  -2  -8   16.41    0.63
   1  -2  -8   15.83    0.62
   1   2  -8   15.35    0.55
   1   2  -8   15.86    0.55
  -1   2   8   15.42    0.61
   0  -2  -8   16.13    0.61
   0  -2  -8   16.80    0.64
   0  -2   8   16.31    0.58
   0  -2  -8   15.52    0.59
   0   2   8   15.37    0.62
   0   2  -8   15.79    0.58
   0   2  -8   16.12    0.50
  -1  -2  -8    0.04    0.05
  -1  -2  -8    0.04    0.06
  -1  -2  -8   -0.01    0.05
   1  -2   8    0.08    0.06
   1   2   8    0.01    0.06
  -1   2  -8   -0.04    0.04
  -1   2  -8    0.06    0.04
  -2  -2  -8   -0.06    0.05
  -2  -2  -8    0.10    0.06
  -2  -2  -8   -0.01    0.06
   2  -2   8    0.01    0.06
  -2   2  -8    0.00    0.05
  -2   2  -8    0.05    0.05
   2   2   8   -0.01    0.06
  -3  -2  -8    9.59    0.47
  -3  -2  -8   10.11    0.44
   3  -2   8    9.72    0.47
  -3   2  -8    9.27    0.42
   3   2   8    8.93    0.46
  -3   2  -8    9.67    0.46
  -4  -2  -8    1.26    0.18
   4  -2   8    0.99    0.17
  -4   2  -8    1.07    0.16
  -4   2  -8    1.06    0.18
   4   2   8    1.18    0.20
  -5  -2  -8    0.16    0.10
  -5  -2  -8    0.29    0.11
   5  -2   8    0.33    0.14
   5   2   8    0.30    0.13
  -5   2  -8    0.38    0.12
  -5   2  -8    0.29    0.11
  -6  -2  -8    2.21    0.26
  -6  -2  -8    2.22    0.30
   6  -2   8    2.52    0.34
   6   2   8    2.09    0.29
  -6   2  -8    1.85    0.28
  -6   2  -8    2.35    0.29
   7  -2   8    6.29    0.58
   7   2   8    6.43    0.48
  -7   2  -8    6.43    0.44
  -7   2  -8    6.43    0.59
   8  -2   8    0.40    0.21
  -8   2  -8    0.02    0.13
   8   2   8    0.19    0.16
   9  -3  -8    0.63    0.24
   9   3  -8    1.09    0.25
   8  -3  -8   -0.11    0.12
   8   3  -8   -0.04    0.10
   7  -3  -8    0.18    0.16
   7  -3  -8   -0.09    0.10
   7   3  -8    0.04    0.09
   6  -3  -8    0.78    0.20
   6  -3  -8    1.19    0.24
   6   3  -8    1.34    0.19
   5  -3  -8    1.59    0.24
   5  -3  -8    1.37    0.25
  -5   3   8    1.69    0.23
   5   3  -8    1.94    0.19
   4  -3  -8    1.68    0.25
   4  -3  -8    1.86    0.25
   4   3  -8    1.68    0.16
  -4   3   8    2.06    0.24
   3  -3  -8    7.28    0.40
   3  -3  -8    7.49    0.43
   3   3  -8    6.97    0.29
  -3   3   8    6.99    0.38
   3   3  -8    7.22    0.28
   2  -3  -8    7.80    0.42
   2  -3  -8    7.75    0.41
   2   3  -8    7.79    0.29
   2   3  -8    8.24    0.30
  -2   3   8    8.22    0.40
   1  -3  -8    4.04    0.24
   1  -3  -8    3.98    0.26
  -1  -3   8    4.19    0.18
   1  -3  -8    3.97    0.27
  -1   3   8    3.61    0.25
   1   3  -8    4.27    0.19
   1   3  -8    4.12    0.19
   0  -3  -8   12.73    0.53
   0  -3  -8   12.01    0.53
   0  -3   8   13.33    0.47
   0  -3  -8   12.32    0.50
   0   3  -8   12.45    0.47
   0   3   8   11.95    0.53
  -1  -3  -8    1.03    0.14
  -1  -3  -8    0.94    0.14
   1  -3   8    1.21    0.14
  -1  -3  -8    0.95    0.15
  -1   3  -8    1.12    0.10
   1   3   8    1.04    0.15
  -1   3  -8    0.76    0.12
   2  -3   8    4.42    0.27
  -2  -3  -8    4.38    0.26
  -2  -3  -8    4.12    0.28
  -2  -3  -8    4.33    0.26
  -2   3  -8    4.60    0.24
  -2   3  -8    4.31    0.27
   2   3   8    4.33    0.29
  -3  -3  -8    3.18    0.27
   3  -3   8    3.87    0.27
  -3  -3  -8    3.00    0.28
  -3  -3  -8    3.18    0.23
  -3   3  -8    3.31    0.22
   3   3   8    3.35    0.31
  -3   3  -8    3.62    0.27
  -4  -3  -8    0.71    0.16
   4  -3   8    0.87    0.17
  -4  -3  -8    0.58    0.13
   4   3   8    0.83    0.17
  -4   3  -8    0.65    0.13
  -4   3  -8    0.89    0.17
  -5  -3  -8    0.11    0.09
  -5  -3  -8    0.16    0.11
   5  -3   8    0.05    0.10
  -5   3  -8    0.06    0.11
  -5   3  -8    0.13    0.09
   5   3   8    0.28    0.12
   6  -3   8    0.72    0.19
   6   3   8    1.04    0.22
  -6   3  -8    0.66    0.17
  -6   3  -8    0.82    0.21
   7  -3   8    1.13    0.27
  -7   3  -8    1.09    0.23
   7   3   8    1.18    0.25
  -7   3  -8    1.19    0.25
   8  -3   8    1.52    0.31
  -8   3  -8    0.95    0.25
   8   3   8    1.18    0.28
  -8   3  -8    1.41    0.27
   8  -4  -8    0.81    0.27
   8  -4  -8    0.94    0.25
   8   4  -8    1.48    0.23
   7  -4  -8    0.01    0.11
   7  -4  -8    0.02    0.12
   7   4  -8   -0.02    0.07
   6  -4  -8    1.36    0.27
   6  -4  -8    1.18    0.24
  -6   4   8    1.17    0.23
   6   4  -8    0.90    0.15
   5  -4  -8    0.05    0.09
   5  -4  -8    0.06    0.10
   5   4  -8   -0.06    0.04
  -5   4   8   -0.05    0.08
   4  -4  -8    0.96    0.19
   4  -4  -8    0.53    0.15
  -4   4   8    0.56    0.15
   4   4  -8    0.75    0.09
   3  -4  -8    5.61    0.37
   3  -4  -8    5.55    0.36
   3   4  -8    5.01    0.20
  -3   4   8    5.37    0.34
   3   4  -8    5.20    0.20
   2  -4  -8    3.51    0.32
   2  -4  -8    3.73    0.33
  -2   4   8    4.17    0.28
   1  -4  -8   33.30    1.23
   1  -4  -8   31.37    1.19
   1  -4  -8   35.19    1.16
  -1  -4   8   34.91    1.13
   1   4  -8   34.14    1.06
  -1   4   8   32.80    1.19
   1   4  -8   34.50    1.06
   0  -4   8    0.20    0.05
   0  -4   8    0.29    0.07
   0  -4  -8    0.34    0.10
   0  -4  -8    0.20    0.08
   0  -4  -8    0.24    0.09
   0   4  -8    0.27    0.07
   0   4  -8    0.27    0.07
   0   4   8    0.16    0.08
  -1  -4  -8    3.36    0.22
   1  -4   8    3.31    0.21
  -1  -4  -8    2.94    0.27
   1  -4   8    3.35    0.16
  -1  -4  -8    3.55    0.24
  -1   4  -8    3.11    0.15
   1   4   8    3.11    0.28
  -2  -4  -8    9.05    0.45
  -2  -4  -8    9.54    0.46
   2  -4   8    9.81    0.38
  -2  -4  -8    8.70    0.42
   2  -4   8    9.64    0.44
   2   4   8    9.98    0.47
  -2   4  -8    8.98    0.38
  -3  -4  -8    0.12    0.08
  -3  -4  -8    0.12    0.08
  -3  -4  -8    0.11    0.08
   3  -4   8    0.18    0.07
   3  -4   8    0.24    0.10
   3   4   8    0.10    0.09
  -3   4  -8    0.12    0.07
  -4  -4  -8    1.75    0.23
   4  -4   8    1.71    0.23
  -4  -4  -8    1.99    0.23
  -4   4  -8    1.78    0.21
   4   4   8    1.36    0.22
   5  -4   8    1.85    0.27
  -5  -4  -8    1.73    0.24
   5   4   8    1.75    0.25
  -5   4  -8    1.84    0.23
   6  -4   8    2.28    0.32
   6   4   8    2.65    0.34
  -6   4  -8    1.88    0.27
  -6   4  -8    3.29    0.40
   7  -4   8    0.84    0.23
  -7   4  -8    0.84    0.23
  -7   4  -8    1.00    0.23
   7   4   8    1.01    0.23
   8  -4   8   -0.09    0.13
   8   4   8    0.10    0.14
  -8   4  -8    0.14    0.15
  -8   4  -8   -0.12    0.10
   8  -5  -8    1.12    0.30
   8  -5  -8    0.69    0.27
   8   5  -8    0.73    0.18
   7  -5  -8    2.41    0.37
   7  -5  -8    2.37    0.41
   7   5  -8    2.69    0.26
   6  -5  -8    0.91    0.24
   6  -5  -8    0.54    0.20
   6   5  -8    0.74    0.12
  -6   5   8    0.52    0.16
   5  -5  -8    4.87    0.50
   5  -5  -8    4.75    0.44
  -5   5   8    4.62    0.44
   5   5  -8    5.01    0.24
   4  -5  -8    0.77    0.19
   4  -5  -8    0.96    0.21
  -4   5   8    1.27    0.21
   3  -5  -8    1.16    0.21
   3  -5  -8    1.06    0.20
  -3   5   8    1.22    0.20
   2  -5  -8    0.32    0.11
   2  -5  -8    0.32    0.13
  -2   5   8    0.18    0.10
   1  -5  -8    2.51    0.23
  -1  -5   8    2.27    0.16
   1  -5  -8    1.98    0.24
   1  -5  -8    2.45    0.26
   1   5  -8    2.47    0.13
  -1   5   8    2.34    0.25
   1   5  -8    2.60    0.13
   0  -5  -8    5.61    0.35
   0  -5   8    5.99    0.27
   0  -5  -8    5.92    0.33
   0  -5   8    6.15    0.26
   0  -5  -8    5.69    0.35
   0   5   8    5.92    0.35
   0   5  -8    6.04    0.28
   1  -5   8    5.73    0.25
   1  -5   8    4.97    0.27
  -1  -5  -8    5.34    0.33
  -1  -5  -8    4.98    0.30
  -1  -5  -8    5.14    0.32
   1   5   8    5.40    0.33
   2  -5   8    0.59    0.10
   2  -5   8    0.57    0.12
  -2  -5  -8    0.29    0.11
  -2  -5  -8    0.31    0.09
  -2  -5  -8    0.52    0.13
  -2   5  -8    0.62    0.10
   2   5   8    0.46    0.13
  -3  -5  -8    5.11    0.34
   3  -5   8    5.21    0.29
  -3  -5  -8    4.86    0.34
   3  -5   8    5.23    0.33
  -3  -5  -8    5.10    0.31
  -3   5  -8    4.63    0.27
   3   5   8    4.58    0.33
   4  -5   8    1.27    0.19
  -4  -5  -8    0.41    0.13
  -4  -5  -8    0.92    0.18
  -4  -5  -8    0.83    0.16
   4  -5   8    0.75    0.17
  -4   5  -8    0.81    0.15
   4   5   8    0.68    0.16
   5  -5   8    4.46    0.42
  -5  -5  -8    4.02    0.39
   5   5   8    4.42    0.41
  -5   5  -8    4.07    0.30
   6  -5   8    1.43    0.27
  -6   5  -8    1.98    0.27
   6   5   8    1.48    0.25
   7  -5   8    0.24    0.16
  -7   5  -8    0.22    0.15
  -7   5  -8    0.13    0.15
   7   5   8    0.10    0.12
   8  -5   8    0.00    0.16
   8   5   8   -0.09    0.11
  -8   5  -8   -0.09    0.11
  -8   5  -8    0.02    0.17
   8  -6  -8    3.08    0.48
   8  -6  -8    3.95    0.53
   7  -6  -8    0.35    0.20
   7  -6  -8    0.60    0.23
   7   6  -8    0.47    0.12
   6  -6  -8   -0.07    0.11
   6  -6  -8   -0.09    0.14
  -6   6   8   -0.07    0.10
   6   6  -8    0.07    0.06
   5  -6  -8    0.77    0.22
   5  -6  -8    0.92    0.23
  -5   6   8    0.61    0.17
   5   6  -8    0.63    0.08
   4  -6  -8    2.33    0.32
   4  -6  -8    2.76    0.37
  -4   6   8    2.91    0.34
   3  -6  -8    0.20    0.12
   3  -6  -8    0.14    0.10
  -3   6   8    0.12    0.10
  -2  -6   8    2.73    0.20
   2  -6  -8    2.49    0.30
   2  -6  -8    3.02    0.33
  -2   6   8    2.38    0.28
   1  -6  -8   -0.06    0.06
   1  -6  -8   -0.06    0.07
   1  -6  -8   -0.01    0.07
  -1  -6   8   -0.01    0.04
  -1   6   8    0.00    0.07
   1   6  -8    0.02    0.03
   1   6  -8    0.00    0.03
   0  -6  -8    0.58    0.14
   0  -6  -8    0.70    0.16
   0  -6  -8    0.86    0.15
   0  -6   8    1.04    0.13
   0   6   8    0.89    0.16
   0   6  -8    0.75    0.11
  -1  -6  -8    3.72    0.34
  -1  -6  -8    3.92    0.27
   1  -6   8    3.81    0.22
  -1  -6  -8    4.24    0.30
   1  -6   8    3.82    0.24
   1   6   8    3.83    0.34
   2  -6   8    0.04    0.07
   2  -6   8    0.12    0.07
  -2  -6  -8    0.17    0.09
  -2  -6  -8    0.06    0.09
  -2  -6  -8   -0.09    0.07
  -2   6  -8    0.06    0.04
  -2   6  -8    0.08    0.05
   2   6   8    0.13    0.09
  -3  -6  -8    0.01    0.09
   3  -6   8    0.00    0.08
   3  -6   8   -0.04    0.06
  -3  -6  -8    0.11    0.10
  -3  -6  -8    0.10    0.08
  -3   6  -8   -0.01    0.05
   3   6   8    0.28    0.11
  -4  -6  -8   -0.06    0.08
   4  -6   8    0.14    0.10
   4  -6   8    0.07    0.10
   4   6   8    0.06    0.10
  -4   6  -8    0.11    0.08
   5  -6   8    0.14    0.12
  -5  -6  -8    0.06    0.11
   5  -6   8    0.14    0.11
  -5   6  -8    0.18    0.09
   5   6   8    0.26    0.14
   6  -6   8    1.28    0.26
  -6  -6  -8    1.64    0.28
  -6   6  -8    1.44    0.22
   6   6   8    1.56    0.27
   7  -6   8    0.36    0.19
  -7   6  -8    0.57    0.18
   7   6   8    0.37    0.16
   8  -6   8    0.33    0.21
  -8   6  -8   -0.08    0.15
  -8   6  -8   -0.08    0.11
   8   6   8    0.17    0.15
   8  -7  -8    0.60    0.25
   8  -7  -8    0.72    0.27
   7  -7  -8    0.09    0.15
   7  -7  -8    0.11    0.15
   6  -7  -8    0.94    0.25
   6  -7  -8    0.29    0.18
  -6   7   8    0.84    0.23
   5  -7  -8    0.38    0.18
   5  -7  -8    0.18    0.13
  -5   7   8    0.47    0.18
   4  -7  -8    0.14    0.13
   4  -7  -8    0.17    0.15
  -4   7   8    0.55    0.17
  -3  -7   8    2.15    0.24
   3  -7  -8    2.35    0.33
   3  -7  -8    2.83    0.35
  -3   7   8    1.61    0.24
   2  -7  -8   16.48    0.74
  -2  -7   8   16.12    0.67
   2  -7  -8   14.36    0.75
  -2   7   8   15.74    0.72
   1  -7  -8    7.20    0.46
   1  -7  -8    7.97    0.43
   1  -7  -8    7.45    0.45
  -1  -7   8    7.07    0.37
  -1   7   8    6.83    0.43
   0  -7  -8    4.00    0.36
   0  -7   8    3.42    0.23
   0  -7  -8    4.17    0.29
   0  -7  -8    2.90    0.32
   0   7   8    4.21    0.37
   1  -7   8   10.14    0.45
  -1  -7  -8   10.45    0.50
  -1  -7  -8   10.67    0.56
  -1  -7  -8    9.94    0.52
   1   7   8   10.31    0.53
  -2  -7  -8    5.57    0.37
  -2  -7  -8    5.58    0.35
   2  -7   8    6.12    0.33
  -2  -7  -8    5.50    0.40
  -2   7  -8    6.18    0.25
   2   7   8    5.91    0.39
  -2   7  -8    6.28    0.25
   3  -7   8    3.83    0.27
  -3  -7  -8    3.53    0.37
  -3   7  -8    3.27    0.21
   3   7   8    3.98    0.37
  -4  -7  -8    0.61    0.16
   4  -7   8    0.57    0.19
   4  -7   8    0.56    0.17
   4   7   8    0.43    0.15
  -4   7  -8    0.35    0.11
  -5  -7  -8    0.00    0.10
   5  -7   8    0.08    0.13
  -5   7  -8    0.13    0.08
   5   7   8    0.00    0.11
  -6  -7  -8    0.43    0.16
   6  -7   8    0.86    0.25
   6   7   8    0.83    0.22
  -6   7  -8    0.97    0.20
  -7  -7  -8   -0.12    0.11
  -7   7  -8    0.10    0.11
   7   7   8   -0.04    0.12
   7  -8  -8    0.03    0.16
   7  -8  -8   -0.22    0.14
  -7   8   8   -0.05    0.13
   6  -8  -8    1.49    0.32
   6  -8  -8    1.35    0.32
  -6   8   8    1.14    0.28
   5  -8  -8    0.15    0.15
   5  -8  -8    0.18    0.15
  -5   8   8    0.12    0.15
   4  -8  -8    1.15    0.25
  -4  -8   8    1.22    0.21
   4  -8  -8    1.25    0.24
  -4   8   8    1.08    0.24
  -3  -8   8    3.60    0.33
   3  -8  -8    2.31    0.32
   3  -8  -8    3.37    0.41
  -3   8   8    2.67    0.34
  -2  -8   8    0.30    0.11
   2  -8  -8   -0.01    0.10
   2  -8  -8    0.16    0.12
  -2   8   8    0.01    0.09
   1  -8  -8   22.96    0.96
   1  -8  -8   21.16    0.99
  -1  -8   8   23.23    0.89
   1  -8  -8   24.07    0.93
  -1   8   8   22.50    0.96
   0  -8  -8    0.21    0.11
   0  -8  -8    0.08    0.09
   0  -8   8    0.19    0.09
   0  -8  -8    0.29    0.13
   0   8   8    0.26    0.12
   1  -8   8    1.42    0.18
  -1  -8  -8    1.25    0.21
  -1  -8  -8    1.13    0.19
  -1  -8  -8    1.66    0.25
   1   8   8    1.02    0.20
  -2  -8  -8    0.29    0.13
   2  -8   8   -0.03    0.07
   2   8   8    0.02    0.09
  -3  -8  -8    1.46    0.26
   3   8   8    1.14    0.21
  -3   8  -8    0.91    0.13
  -4  -8  -8    1.01    0.22
  -4   8  -8    1.26    0.17
   4   8   8    0.78    0.19
  -5  -8  -8    0.25    0.15
  -5   8  -8    0.25    0.11
   5   8   8    0.26    0.14
  -6  -8  -8    0.01    0.13
   6   8   8    0.11    0.12
  -6   8  -8    0.21    0.11
  -7  -8  -8    0.27    0.17
  -7   8  -8    0.40    0.16
   7   8   8    0.40    0.18
   7  -9  -8   -0.17    0.17
   7  -9  -8    0.18    0.23
  -7   9   8    0.03    0.15
   6  -9  -8    0.54    0.25
   6  -9  -8   -0.07    0.18
  -6   9   8    0.35    0.18
  -5  -9   8    0.28    0.13
   5  -9  -8    0.54    0.23
   5  -9  -8    0.27    0.18
  -5   9   8    0.24    0.17
   4  -9  -8    0.23    0.16
   4  -9  -8    0.03    0.14
  -4  -9   8   -0.02    0.08
  -4   9   8   -0.09    0.10
   3  -9  -8    3.80    0.42
   3  -9  -8    4.15    0.48
  -3  -9   8    4.68    0.34
  -3   9   8    4.54    0.46
   2  -9  -8    9.17    0.61
   2  -9  -8   10.63    0.62
  -2  -9   8   11.24    0.54
  -2   9   8   10.24    0.59
  -1  -9   8    7.81    0.44
   1  -9  -8    7.84    0.53
   1  -9  -8    9.20    0.53
   1  -9  -8    8.62    0.50
  -1   9   8    8.93    0.53
   0  -9  -8    2.81    0.33
   0  -9  -8    2.53    0.33
   0  -9   8    2.66    0.27
   0   9   8    2.90    0.34
   1  -9   8    3.26    0.31
  -1  -9  -8    2.79    0.36
   1   9   8    2.86    0.33
  -2  -9  -8    3.04    0.37
   2   9   8    3.25    0.34
  -3  -9  -8    0.00    0.11
   3   9   8   -0.01    0.10
  -3   9  -8    0.00    0.04
  -4  -9  -8    0.21    0.15
   4   9   8    0.04    0.12
  -4   9  -8    0.02    0.06
  -5  -9  -8    0.31    0.16
   5   9   8    0.23    0.14
  -6  -9  -8    0.36    0.18
   6   9   8    0.18    0.14
  -6   9  -8    0.15    0.12
   6 -10  -8    1.24    0.33
   6 -10  -8    1.33    0.32
  -6 -10   8    1.20    0.26
  -6  10   8    0.95    0.29
   5 -10  -8    0.00    0.18
   5 -10  -8   -0.02    0.15
  -5 -10   8    0.09    0.11
  -5  10   8   -0.09    0.12
   4 -10  -8   -0.05    0.13
   4 -10  -8    0.29    0.19
  -4 -10   8    0.00    0.08
  -4  10   8   -0.11    0.09
   3 -10  -8    0.98    0.26
   3 -10  -8    0.44    0.19
  -3 -10   8    0.42    0.15
  -3  10   8    0.68    0.21
   2 -10  -8    0.80    0.23
   2 -10  -8    0.61    0.19
  -2 -10   8    0.64    0.17
  -2  10   8    0.59    0.19
   1 -10  -8    1.08    0.26
  -1 -10   8    0.67    0.17
  -1  10   8    0.79    0.20
   0 -10   8    3.94    0.36
   0 -10  -8    3.30    0.40
   0  10   8    4.01    0.42
  -1 -10  -8    1.37    0.28
   1  10   8    2.27    0.31
  -2 -10  -8    3.42    0.41
   2  10   8    2.99    0.35
  -3 -10  -8    1.98    0.32
   3  10   8    2.38    0.31
  -4 -10  -8    0.01    0.12
  -4  10  -8    0.39    0.10
   4  10   8    0.00    0.12
  -5 -10  -8    1.49    0.29
  -5  10  -8    1.07    0.18
   5  10   8    1.06    0.24
  -6 -10  -8    0.31    0.20
   6  10   8    0.28    0.18
  -6  10  -8    0.18    0.12
  -6 -11   8    0.63    0.21
   6 -11  -8    0.74    0.31
   6 -11  -8    1.01    0.31
  -6  11   8    1.05    0.32
   5 -11  -8    0.22    0.23
   5 -11  -8    0.07    0.20
  -5 -11   8    0.06    0.13
  -5  11   8    0.46    0.23
  -4 -11   8    0.26    0.14
   4 -11  -8    0.71    0.26
  -4  11   8    0.80    0.25
  -3 -11   8    0.03    0.10
   3 -11  -8    0.13    0.15
  -3  11   8    0.23    0.16
  -2 -11   8    0.67    0.17
   2 -11  -8    0.56    0.22
  -2  11   8    0.82    0.22
   1 -11  -8    1.25    0.27
  -1 -11   8    1.29    0.23
  -1  11   8    1.27    0.26
   0 -11  -8    0.72    0.22
   0  11   8    0.82    0.21
  -1 -11  -8    0.08    0.15
   1  11   8    0.18    0.14
  -2 -11  -8    3.77    0.45
   2  11   8    3.17    0.37
  -3 -11  -8   -0.07    0.12
   3  11   8    0.14    0.12
  -4 -11  -8    0.30    0.18
   4  11   8    0.58    0.18
  -4  11  -8    0.74    0.11
  -5 -11  -8   -0.11    0.12
   5  11   8    0.09    0.13
  -5  11  -8   -0.02    0.08
   5 -12  -8    1.84    0.43
  -5 -12   8    1.62    0.29
  -5  12   8    2.46    0.43
   4 -12  -8    0.06    0.19
  -4 -12   8    0.02    0.11
  -4  12   8   -0.01    0.13
  -3 -12   8    0.99    0.22
   3 -12  -8    0.66    0.24
  -3  12   8    1.07    0.28
  -2 -12   8    0.00    0.11
   2 -12  -8    0.20    0.19
  -2  12   8    0.23    0.17
   1 -12  -8    0.82    0.25
  -1  12   8    0.84    0.23
   0 -12  -8    0.86    0.25
   0  12   8    1.15    0.25
  -1 -12  -8    0.33    0.20
   1  12   8    0.30    0.13
  -2 -12  -8    0.01    0.14
   2  12   8   -0.02    0.11
  -3 -12  -8    0.06    0.15
   3  12   8    0.30    0.15
  -4 -12  -8    0.17    0.18
   4  12   8   -0.06    0.11
  -4 -13   8   -0.10    0.13
   4 -13  -8    0.60    0.26
  -4  13   8    0.40    0.22
   3 -13  -8    1.24    0.33
  -3  13   8    1.36    0.31
   2 -13  -8    4.75    0.59
  -2  13   8    4.03    0.48
   1 -13  -8   -0.28    0.14
  -1  13   8    0.08    0.13
   0 -13  -8   -0.13    0.14
   0  13   8    0.07    0.14
  -1 -13  -8    0.09    0.16
   1  13   8   -0.01    0.11
  -2 -13  -8    0.33    0.20
   2  13   8    0.10    0.15
  -3 -13  -8    0.18    0.18
   3  13   8    0.41    0.18
   2 -14  -8    0.60    0.28
  -2  14   8    0.89    0.26
   1 -14  -8    2.14    0.41
  -1  14   8    1.85    0.34
   0 -14  -8    1.99    0.42
   0  14   8    1.65    0.32
  -1 -14  -8   -0.13    0.14
   1  14   8    0.18    0.16
   9   0  -9    1.59    0.29
   8   0  -9   -0.15    0.10
   7   0  -9    2.36    0.30
   6   0  -9    0.01    0.09
   5   0  -9   20.50    0.83
  -4   0   9    0.02    0.05
   4   0  -9    0.02    0.07
   4   0  -9   -0.01    0.06
   3   0  -9    6.47    0.33
  -3   0   9    6.50    0.31
   3   0  -9    6.70    0.37
   2   0  -9   -0.05    0.04
   2   0  -9    0.00    0.05
  -2   0   9   -0.08    0.03
  -1   0   9   37.30    1.20
   1   0  -9   35.44    1.21
   1   0  -9   36.14    1.21
   0   0  -9    0.03    0.04
   0   0  -9   -0.03    0.03
   0   0   9   -0.05    0.04
   0   0  -9    0.06    0.06
  -1   0  -9    4.39    0.23
   1   0   9    3.80    0.25
  -1   0  -9    4.85    0.27
  -1   0  -9    4.27    0.19
  -2   0  -9   -0.02    0.04
  -2   0  -9    0.00    0.05
   2   0   9   -0.07    0.05
  -3   0  -9   24.77    0.89
  -3   0  -9   25.11    0.95
   3   0   9   24.48    0.95
  -4   0  -9   -0.02    0.06
   4   0   9   -0.02    0.07
  -4   0  -9    0.02    0.08
  -5   0  -9    4.74    0.43
   5   0   9    3.90    0.39
  -5   0  -9    3.84    0.34
  -6   0  -9   -0.03    0.10
  -6   0  -9    0.00    0.09
   6   0   9   -0.10    0.09
   7   0   9    2.25    0.34
  -7   0  -9    2.26    0.33
  -7   0  -9    2.22    0.31
   8   0   9    0.07    0.15
   9  -1  -9   -0.10    0.12
   9   1  -9    0.26    0.16
   8  -1  -9    1.18    0.25
   8   1  -9    1.33    0.26
   7  -1  -9    0.41    0.15
   7   1  -9    0.44    0.15
   6  -1  -9    0.29    0.15
   6  -1  -9    0.40    0.14
   6   1  -9    0.51    0.14
   5  -1  -9    0.49    0.16
   5  -1  -9    0.48    0.14
   5   1  -9    0.28    0.10
   4  -1  -9    3.57    0.31
   4  -1  -9    2.25    0.28
  -4   1   9    3.00    0.22
   4   1  -9    3.04    0.22
  -3  -1   9    1.19    0.13
   3  -1  -9    1.20    0.19
   3  -1  -9    0.99    0.15
  -3   1   9    0.87    0.14
   3   1  -9    0.88    0.13
  -2  -1   9   47.20    1.47
   2  -1  -9   46.10    1.54
   2  -1  -9   45.34    1.58
  -2   1   9   46.95    1.52
   2   1  -9   46.12    1.49
   2   1  -9   46.58    1.56
   1  -1  -9   12.40    0.51
   1  -1  -9   11.90    0.52
   1  -1  -9   12.52    0.48
  -1  -1   9   13.72    0.48
  -1   1   9   12.83    0.51
   1   1  -9   12.34    0.49
   1   1  -9   12.34    0.47
   0  -1   9   12.10    0.46
   0  -1  -9   11.43    0.44
   0  -1  -9   10.85    0.48
   0  -1  -9   11.30    0.44
   0   1  -9   11.22    0.40
   0   1  -9   11.68    0.47
   0   1   9   10.55    0.47
  -1  -1  -9    7.53    0.37
   1  -1   9    7.48    0.35
  -1  -1  -9    7.76    0.32
  -1  -1  -9    7.25    0.33
   1   1   9    7.64    0.37
  -1   1  -9    6.82    0.35
  -1   1  -9    6.99    0.31
  -2  -1  -9    2.56    0.22
  -2  -1  -9    2.31    0.16
  -2  -1  -9    2.68    0.25
   2  -1   9    2.70    0.24
  -2   1  -9    2.42    0.21
  -2   1  -9    2.56    0.24
   2   1   9    2.36    0.23
  -3  -1  -9    2.10    0.23
  -3  -1  -9    2.28    0.22
   3  -1   9    1.86    0.22
  -3   1  -9    2.49    0.25
   3   1   9    2.41    0.26
  -3   1  -9    2.11    0.21
  -4  -1  -9    0.91    0.15
  -4  -1  -9    1.21    0.19
   4  -1   9    1.26    0.21
  -4   1  -9    1.18    0.18
   4   1   9    1.18    0.20
  -4   1  -9    1.28    0.21
   5  -1   9   -0.01    0.09
  -5  -1  -9    0.04    0.09
  -5  -1  -9    0.03    0.10
   5   1   9    0.05    0.09
  -5   1  -9   -0.07    0.08
  -5   1  -9   -0.01    0.07
  -6  -1  -9    1.67    0.28
  -6  -1  -9    1.15    0.21
   6  -1   9    1.20    0.24
   6   1   9    1.69    0.27
  -6   1  -9    1.92    0.29
  -6   1  -9    1.55    0.24
   7  -1   9    4.45    0.48
  -7  -1  -9    3.39    0.39
  -7   1  -9    4.57    0.45
   7   1   9    3.80    0.43
  -7   1  -9    4.77    0.50
   8  -1   9    0.32    0.21
   8   1   9    0.32    0.17
  -8   1  -9    0.21    0.14
   9  -2  -9   -0.04    0.13
   9   2  -9    0.01    0.13
   8  -2  -9    0.27    0.17
   8   2  -9   -0.02    0.10
   7  -2  -9    0.16    0.13
   7   2  -9    0.27    0.12
   6  -2  -9    0.02    0.08
   6  -2  -9   -0.04    0.11
   6   2  -9   -0.02    0.08
   5  -2  -9    1.84    0.25
   5  -2  -9    2.50    0.33
  -5   2   9    2.29    0.27
   5   2  -9    2.31    0.23
   4  -2  -9    1.28    0.19
   4  -2  -9    0.93    0.19
   4   2  -9    0.95    0.13
  -4   2   9    0.88    0.16
  -3  -2   9    0.03    0.04
   3  -2  -9    0.10    0.07
   3  -2  -9    0.09    0.08
   3   2  -9   -0.04    0.03
   3   2  -9   -0.02    0.04
  -3   2   9   -0.06    0.05
  -2  -2   9    6.27    0.26
   2  -2  -9    6.82    0.36
   2  -2  -9    6.07    0.35
   2   2  -9    6.34    0.28
  -2   2   9    6.17    0.33
   2   2  -9    6.51    0.28
   1  -2  -9   39.91    1.39
   1  -2  -9   41.49    1.31
   1  -2  -9   41.10    1.38
  -1  -2   9   41.49    1.28
   1   2  -9   41.00    1.30
   1   2  -9   38.20    1.28
  -1   2   9   40.08    1.36
   0  -2  -9   10.57    0.49
   0  -2   9   12.46    0.46
   0  -2  -9   11.37    0.47
   0  -2  -9   11.46    0.46
   0   2  -9   10.51    0.45
   0   2  -9   11.20    0.37
   0   2   9   11.91    0.50
   1  -2   9    5.06    0.27
  -1  -2  -9    4.70    0.25
  -1  -2  -9    5.18    0.27
  -1  -2  -9    4.95    0.30
   1   2   9    4.32    0.28
  -1   2  -9    4.75    0.27
  -1   2  -9    5.05    0.23
  -2  -2  -9   21.59    0.79
   2  -2   9   19.78    0.79
  -2  -2  -9   20.72    0.77
  -2  -2  -9   20.89    0.82
   2   2   9   22.99    0.84
  -2   2  -9   21.49    0.81
  -2   2  -9   21.09    0.75
  -3  -2  -9    0.22    0.10
   3  -2   9    0.18    0.09
  -3  -2  -9    0.26    0.09
  -3   2  -9    0.19    0.08
  -3   2  -9    0.13    0.08
   3   2   9    0.24    0.10
  -4  -2  -9    1.80    0.22
   4  -2   9    2.60    0.28
  -4  -2  -9    2.78    0.29
   4   2   9    2.46    0.29
  -4   2  -9    2.66    0.30
  -4   2  -9    2.42    0.24
  -5  -2  -9    4.41    0.38
   5  -2   9    4.23    0.41
  -5  -2  -9    4.84    0.42
  -5   2  -9    4.49    0.38
  -5   2  -9    4.69    0.43
   5   2   9    4.43    0.42
   6  -2   9    2.24    0.33
  -6  -2  -9    2.08    0.29
  -6  -2  -9    1.69    0.25
  -6   2  -9    1.74    0.27
  -6   2  -9    1.41    0.22
   6   2   9    1.38    0.25
   7  -2   9    0.55    0.19
  -7   2  -9    0.49    0.20
  -7   2  -9    0.37    0.15
   7   2   9    0.23    0.14
   8  -2   9    0.08    0.17
   8   2   9    0.16    0.15
  -8   2  -9    0.15    0.15
   9  -3  -9    1.21    0.28
   9   3  -9    1.40    0.27
   8  -3  -9    0.15    0.15
   8   3  -9    0.13    0.12
   7  -3  -9    0.49    0.19
   7  -3  -9    0.35    0.19
   7   3  -9    0.42    0.14
   6  -3  -9    0.80    0.22
   6  -3  -9    0.72    0.20
   6   3  -9    0.90    0.16
   5  -3  -9    7.90    0.53
   5  -3  -9    7.93    0.49
  -5   3   9    8.50    0.47
   5   3  -9    8.21    0.38
   4  -3  -9    0.47    0.15
   4  -3  -9    0.50    0.15
   4   3  -9    0.46    0.09
  -4   3   9    0.64    0.15
   3  -3  -9    0.79    0.15
   3  -3  -9    0.74    0.16
  -3   3   9    0.81    0.15
   3   3  -9    0.91    0.10
   3   3  -9    0.98    0.10
   2  -3  -9    4.26    0.29
   2  -3  -9    3.95    0.28
  -2   3   9    3.92    0.27
   2   3  -9    3.67    0.18
   2   3  -9    3.86    0.19
  -1  -3   9    0.39    0.06
   1  -3  -9    0.18    0.08
   1  -3  -9    0.16    0.07
   1  -3  -9    0.27    0.10
  -1   3   9    0.08    0.07
   1   3  -9    0.23    0.06
   1   3  -9    0.26    0.06
   0  -3   9   15.49    0.54
   0  -3  -9   14.38    0.60
   0  -3  -9   14.01    0.61
   0  -3  -9   14.02    0.57
   0   3   9   15.18    0.62
   0   3  -9   14.76    0.55
  -1  -3  -9    0.32    0.10
  -1  -3  -9    0.33    0.09
   1  -3   9    0.46    0.10
  -1  -3  -9    0.47    0.11
  -1   3  -9    0.44    0.09
   1   3   9    0.46    0.11
  -1   3  -9    0.46    0.07
  -2  -3  -9   11.26    0.48
  -2  -3  -9   10.35    0.46
  -2  -3  -9   10.26    0.50
   2  -3   9    9.09    0.46
   2   3   9   10.17    0.50
  -2   3  -9   10.13    0.42
  -2   3  -9   10.55    0.48
  -3  -3  -9    1.05    0.15
  -3  -3  -9    0.75    0.16
   3  -3   9    0.86    0.16
  -3  -3  -9    1.15    0.17
   3   3   9    0.79    0.16
  -3   3  -9    0.79    0.13
  -3   3  -9    0.93    0.16
   4  -3   9    0.04    0.09
  -4  -3  -9    0.14    0.10
  -4  -3  -9    0.20    0.10
  -4   3  -9    0.02    0.07
   4   3   9    0.25    0.13
  -4   3  -9    0.03    0.08
  -5  -3  -9    1.22    0.21
   5  -3   9    1.03    0.21
  -5  -3  -9    1.39    0.24
  -5   3  -9    1.08    0.20
  -5   3  -9    1.68    0.22
   5   3   9    1.02    0.20
   6  -3   9    0.70    0.21
  -6   3  -9    0.92    0.22
  -6   3  -9    0.83    0.17
   6   3   9    1.04    0.22
   7  -3   9    0.42    0.18
   7   3   9    0.15    0.16
  -7   3  -9    0.17    0.13
  -7   3  -9    0.16    0.15
   8  -3   9    0.20    0.19
  -8   3  -9    0.20    0.15
  -8   3  -9   -0.01    0.15
   8   3   9    0.14    0.15
   8  -4  -9    0.45    0.22
   8  -4  -9    0.68    0.26
   8   4  -9    1.12    0.20
   7  -4  -9    1.40    0.31
   7  -4  -9    1.51    0.29
   7   4  -9    1.35    0.20
   6  -4  -9    5.51    0.51
   6  -4  -9    4.71    0.51
   6   4  -9    4.56    0.29
   5  -4  -9    3.17    0.39
   5  -4  -9    2.64    0.33
   5   4  -9    2.87    0.19
  -5   4   9    2.67    0.31
   4  -4  -9   -0.09    0.07
   4  -4  -9   -0.04    0.09
   4   4  -9    0.08    0.04
  -4   4   9    0.03    0.08
   3  -4  -9    0.66    0.16
   3  -4  -9    1.22    0.21
   3   4  -9    1.16    0.10
  -3   4   9    0.86    0.15
   3   4  -9    0.98    0.08
   2  -4  -9    0.12    0.09
   2  -4  -9    0.12    0.09
   2   4  -9    0.05    0.03
   2   4  -9    0.03    0.03
  -2   4   9    0.08    0.07
   1  -4  -9   30.25    1.07
   1  -4  -9   29.08    1.13
  -1  -4   9   30.41    1.02
   1  -4  -9   31.40    1.13
  -1   4   9   30.31    1.11
   1   4  -9   31.58    0.99
   1   4  -9   31.15    0.99
   0  -4  -9    0.71    0.13
   0  -4  -9    0.63    0.12
   0  -4  -9    0.52    0.13
   0  -4   9    1.09    0.12
   0  -4   9    0.91    0.08
   0   4   9    0.82    0.15
   0   4  -9    0.93    0.12
  -1  -4  -9    2.60    0.25
  -1  -4  -9    2.50    0.24
   1  -4   9    2.61    0.22
  -1  -4  -9    2.64    0.23
   1   4   9    2.50    0.26
  -1   4  -9    2.62    0.13
  -1   4  -9    2.72    0.19
  -2  -4  -9    7.66    0.42
   2  -4   9    7.39    0.31
  -2  -4  -9    7.36    0.38
  -2  -4  -9    7.04    0.38
   2  -4   9    7.55    0.38
  -2   4  -9    7.51    0.39
  -2   4  -9    7.38    0.33
   2   4   9    7.53    0.41
  -3  -4  -9    0.33    0.11
  -3  -4  -9    0.49    0.14
  -3  -4  -9    0.48    0.12
   3  -4   9    0.52    0.13
   3   4   9    0.57    0.15
  -3   4  -9    0.51    0.11
  -3   4  -9    0.50    0.13
  -4  -4  -9    0.39    0.13
  -4  -4  -9    0.24    0.11
  -4  -4  -9    0.39    0.13
   4  -4   9    0.41    0.13
  -4   4  -9    0.31    0.10
  -4   4  -9    0.55    0.15
   4   4   9    0.32    0.12
  -5  -4  -9    0.03    0.10
   5  -4   9    0.05    0.10
  -5  -4  -9   -0.08    0.07
  -5   4  -9    0.11    0.09
   5   4   9    0.20    0.12
  -5   4  -9   -0.01    0.09
   6  -4   9    0.23    0.15
  -6   4  -9    0.47    0.17
   6   4   9    0.51    0.17
  -6   4  -9    0.49    0.15
   7  -4   9    0.05    0.14
   7   4   9    0.18    0.15
  -7   4  -9    0.26    0.16
  -7   4  -9    0.08    0.11
   8  -4   9    0.12    0.19
  -8   4  -9    0.28    0.17
   8   4   9   -0.01    0.14
  -8   4  -9    0.08    0.16
   8  -5  -9    2.28    0.44
   8  -5  -9    2.74    0.43
   8   5  -9    3.17    0.31
   7  -5  -9    0.02    0.12
   7  -5  -9   -0.08    0.10
   7   5  -9    0.02    0.08
   6  -5  -9    0.01    0.12
   6  -5  -9    0.04    0.13
   6   5  -9    0.24    0.07
  -6   5   9    0.06    0.12
   5  -5  -9    1.07    0.24
   5  -5  -9    1.14    0.23
  -5   5   9    1.15    0.23
   5   5  -9    1.01    0.12
   4  -5  -9   -0.07    0.09
   4  -5  -9    0.15    0.11
  -4   5   9   -0.03    0.08
   3  -5  -9    0.87    0.19
   3  -5  -9    0.59    0.17
  -3   5   9    0.53    0.15
   2  -5  -9    0.47    0.14
   2  -5  -9    0.30    0.11
  -2   5   9    0.31    0.11
   1  -5  -9    0.69    0.13
  -1  -5   9    0.88    0.11
   1  -5  -9    0.85    0.17
   1  -5  -9    0.69    0.15
   1   5  -9    0.94    0.10
   1   5  -9    0.77    0.09
  -1   5   9    0.98    0.18
   0  -5   9    0.07    0.05
   0  -5   9    0.10    0.04
   0  -5  -9   -0.07    0.05
   0  -5  -9    0.06    0.08
   0  -5  -9    0.02    0.07
   0   5  -9    0.16    0.06
   0   5  -9    0.05    0.05
   0   5   9    0.01    0.07
  -1  -5  -9    0.46    0.12
   1  -5   9    0.75    0.09
   1  -5   9    0.60    0.10
  -1  -5  -9    0.54    0.14
  -1  -5  -9    0.52    0.12
   1   5   9    0.67    0.14
  -2  -5  -9    0.06    0.08
   2  -5   9    0.01    0.05
   2  -5   9    0.02    0.06
  -2  -5  -9    0.02    0.07
  -2  -5  -9    0.05    0.08
  -2   5  -9    0.03    0.04
   2   5   9    0.03    0.08
   3  -5   9    0.78    0.13
  -3  -5  -9    0.66    0.14
   3  -5   9    0.63    0.15
  -3  -5  -9    0.50    0.15
  -3  -5  -9    0.57    0.14
   3   5   9    0.62    0.15
  -3   5  -9    0.50    0.10
  -4  -5  -9    0.02    0.08
  -4  -5  -9    0.01    0.09
   4  -5   9    0.05    0.10
  -4  -5  -9   -0.03    0.08
   4   5   9    0.06    0.10
  -4   5  -9    0.13    0.08
   5  -5   9    0.69    0.19
  -5  -5  -9    0.77    0.18
   5   5   9    0.76    0.19
  -5   5  -9    0.95    0.17
   6  -5   9    1.05    0.25
  -6   5  -9    1.27    0.26
  -6   5  -9    0.77    0.17
   6   5   9    0.71    0.20
   7  -5   9    0.02    0.14
  -7   5  -9   -0.03    0.10
  -7   5  -9   -0.10    0.13
   7   5   9    0.00    0.12
   8  -5   9    1.62    0.35
   8   5   9    1.15    0.27
  -8   5  -9    1.24    0.29
  -8   5  -9    1.86    0.30
   8  -6  -9    0.32    0.21
   8  -6  -9    0.29    0.21
   7  -6  -9    1.97    0.39
   7  -6  -9    1.11    0.28
   6  -6  -9    0.91    0.27
   6  -6  -9    1.25    0.28
  -6   6   9    1.08    0.24
   5  -6  -9    1.63    0.29
   5  -6  -9    2.08    0.33
  -5   6   9    1.02    0.22
   4  -6  -9    0.59    0.18
   4  -6  -9    0.65    0.19
  -4   6   9    0.72    0.18
   3  -6  -9   -0.04    0.10
   3  -6  -9   -0.07    0.09
  -3   6   9    0.03    0.08
   2  -6  -9    1.26    0.21
   2  -6  -9    1.59    0.23
  -2  -6   9    1.58    0.18
  -2   6   9    1.65    0.23
  -1  -6   9    0.61    0.10
   1  -6  -9    0.48    0.13
   1  -6  -9    0.24    0.12
   1  -6  -9    0.47    0.15
   1   6  -9    0.63    0.08
  -1   6   9    0.46    0.13
   1   6  -9    0.71    0.09
   0  -6  -9    2.71    0.29
   0  -6  -9    2.36    0.27
   0  -6   9    2.56    0.17
   0  -6  -9    2.45    0.25
   0   6   9    1.59    0.22
   0   6  -9    2.74    0.24
  -1  -6  -9    4.90    0.34
  -1  -6  -9    4.76    0.31
   1  -6   9    4.66    0.24
  -1  -6  -9    4.53    0.33
   1   6   9    4.66    0.33
   2  -6   9    2.29    0.17
  -2  -6  -9    2.02    0.26
   2  -6   9    1.88    0.22
  -2  -6  -9    1.69    0.21
  -2  -6  -9    2.01    0.26
  -2   6  -9    1.91    0.13
   2   6   9    2.27    0.28
  -3  -6  -9    3.48    0.36
  -3  -6  -9    3.23    0.32
   3  -6   9    2.84    0.29
  -3  -6  -9    3.75    0.35
   3   6   9    3.22    0.34
  -3   6  -9    3.32    0.22
   4  -6   9    0.57    0.15
  -4  -6  -9    0.49    0.15
  -4   6  -9    0.74    0.14
   4   6   9    0.35    0.15
  -5  -6  -9    0.56    0.17
   5  -6   9    0.66    0.19
   5   6   9    0.94    0.21
  -5   6  -9    0.55    0.13
   6  -6   9    0.14    0.14
  -6  -6  -9    0.26    0.14
  -6   6  -9    0.13    0.11
   6   6   9    0.30    0.17
   7  -6   9    0.40    0.22
  -7  -6  -9    0.70    0.22
  -7   6  -9    0.47    0.22
   7   6   9    1.13    0.26
  -7   6  -9    0.70    0.19
   8  -7  -9   -0.17    0.17
   8  -7  -9   -0.16    0.15
   7  -7  -9    0.10    0.17
   7  -7  -9    0.17    0.20
   6  -7  -9    1.59    0.33
   6  -7  -9    1.05    0.28
  -6   7   9    1.52    0.29
   5  -7  -9    2.82    0.40
   5  -7  -9    3.32    0.43
  -5   7   9    2.51    0.35
   4  -7  -9    3.17    0.41
   4  -7  -9    3.57    0.42
  -4   7   9    3.39    0.41
  -3  -7   9    0.79    0.15
   3  -7  -9    0.88    0.21
   3  -7  -9    0.63    0.18
  -3   7   9    0.60    0.17
   2  -7  -9    5.88    0.43
  -2  -7   9    5.86    0.34
   2  -7  -9    6.82    0.44
  -2   7   9    6.54    0.43
  -1  -7   9    2.84    0.21
   1  -7  -9    3.16    0.35
   1  -7  -9    3.71    0.37
   1  -7  -9    2.41    0.27
   1   7  -9    2.71    0.15
  -1   7   9    2.38    0.30
   0  -7  -9    0.27    0.10
   0  -7  -9    0.18    0.10
   0  -7  -9    0.29    0.13
   0  -7   9    0.27    0.08
   0   7   9    0.10    0.10
  -1  -7  -9    7.02    0.40
   1  -7   9    6.52    0.33
  -1  -7  -9    6.99    0.43
  -1  -7  -9    6.82    0.43
   1   7   9    6.44    0.42
  -2  -7  -9    2.19    0.28
  -2  -7  -9    1.49    0.23
  -2  -7  -9    1.54    0.22
  -2   7  -9    1.60    0.10
  -2   7  -9    1.46    0.09
   2   7   9    1.75    0.26
  -3  -7  -9    0.06    0.10
   3   7   9    0.05    0.08
  -3   7  -9   -0.01    0.05
  -4  -7  -9    0.15    0.12
  -4   7  -9    0.01    0.07
   4   7   9   -0.06    0.09
  -5  -7  -9    0.18    0.12
   5   7   9    0.53    0.16
  -5   7  -9    0.17    0.10
  -6  -7  -9    0.13    0.12
  -6   7  -9    0.04    0.09
   6   7   9    0.08    0.14
  -7  -7  -9    0.06    0.15
   7   7   9    0.26    0.18
  -7   7  -9    0.24    0.15
   7  -8  -9    0.11    0.16
   7  -8  -9   -0.07    0.17
   6  -8  -9    0.16    0.19
   6  -8  -9    0.06    0.17
  -6   8   9    0.02    0.14
   5  -8  -9    1.96    0.36
   5  -8  -9    2.81    0.39
  -5   8   9    2.20    0.33
   4  -8  -9    0.21    0.17
   4  -8  -9    0.20    0.15
  -4  -8   9    0.39    0.12
  -4   8   9    0.31    0.16
   3  -8  -9    0.04    0.12
   3  -8  -9    0.00    0.11
  -3  -8   9    0.15    0.09
  -3   8   9   -0.01    0.09
  -2  -8   9   17.20    0.72
   2  -8  -9   17.09    0.81
   2  -8  -9   16.66    0.84
  -2   8   9   17.00    0.80
   1  -8  -9   27.25    1.14
   1  -8  -9   26.06    1.08
  -1  -8   9   26.13    0.99
   1  -8  -9   26.13    1.03
  -1   8   9   24.93    1.07
   0  -8  -9    0.52    0.16
   0  -8   9    0.58    0.12
   0  -8  -9    0.46    0.14
   0  -8  -9    0.35    0.14
   0   8   9    0.27    0.13
  -1  -8  -9    0.24    0.12
  -1  -8  -9   -0.04    0.09
  -1  -8  -9    0.07    0.09
   1   8   9    0.02    0.09
  -2  -8  -9    0.53    0.16
   2   8   9    0.73    0.18
  -3  -8  -9    0.04    0.10
   3   8   9   -0.06    0.09
  -3   8  -9    0.01    0.05
  -4  -8  -9    0.19    0.14
  -4   8  -9    0.00    0.06
   4   8   9    0.08    0.12
  -5  -8  -9   -0.11    0.09
   5   8   9    0.00    0.11
  -5   8  -9    0.02    0.08
  -6  -8  -9    0.18    0.15
   6   8   9    0.20    0.16
  -6   8  -9    0.46    0.15
  -7  -8  -9    0.09    0.15
  -7   8  -9    0.11    0.13
   7   8   9   -0.11    0.11
   7  -9  -9    0.11    0.18
   7  -9  -9   -0.10    0.17
  -7   9   9    0.15    0.18
   6  -9  -9    0.21    0.19
   6  -9  -9    0.62    0.25
  -6   9   9    0.77    0.23
   5  -9  -9    0.31    0.21
   5  -9  -9    0.05    0.16
  -5  -9   9    0.24    0.13
  -5   9   9    0.29    0.18
   4  -9  -9    2.92    0.41
   4  -9  -9    2.34    0.35
  -4  -9   9    2.72    0.31
  -4   9   9    2.78    0.38
  -3  -9   9    1.30    0.21
   3  -9  -9    0.88    0.23
   3  -9  -9    1.01    0.24
  -3   9   9    1.09    0.25
   2  -9  -9   -0.05    0.11
   2  -9  -9   -0.05    0.11
  -2  -9   9    0.06    0.08
  -2   9   9    0.05    0.11
   1  -9  -9    0.33    0.14
  -1  -9   9    0.10    0.09
   1  -9  -9    0.10    0.12
   1  -9  -9    0.25    0.16
  -1   9   9    0.38    0.16
   0  -9  -9   21.59    0.98
   0  -9  -9   20.63    0.89
   0  -9  -9   22.16    0.94
   0   9   9   19.05    0.90
  -1  -9  -9    1.79    0.28
   1   9   9    1.52    0.25
  -2  -9  -9    0.65    0.19
   2   9   9    0.70    0.19
  -3  -9  -9    4.55    0.48
   3   9   9    4.08    0.41
  -3   9  -9    4.12    0.20
  -4  -9  -9    2.66    0.36
   4   9   9    2.41    0.32
  -4   9  -9    2.44    0.23
  -5  -9  -9    0.22    0.16
   5   9   9    0.19    0.14
  -5   9  -9    0.07    0.09
  -6  -9  -9    0.16    0.16
  -6   9  -9    0.06    0.10
   6   9   9    0.36    0.17
   6 -10  -9    0.47    0.24
  -6 -10   9    0.82    0.22
   6 -10  -9    0.57    0.25
  -6  10   9    1.04    0.30
  -5 -10   9   -0.10    0.09
   5 -10  -9   -0.14    0.16
   5 -10  -9   -0.02    0.17
  -5  10   9   -0.05    0.13
  -4 -10   9    0.58    0.17
   4 -10  -9    0.35    0.22
   4 -10  -9    0.22    0.19
  -4  10   9    0.28    0.18
   3 -10  -9    0.62    0.22
   3 -10  -9    0.64    0.21
  -3 -10   9    0.66    0.17
  -3  10   9    0.70    0.23
   2 -10  -9    0.64    0.19
   2 -10  -9    0.52    0.20
  -2 -10   9    0.72    0.16
  -2  10   9    0.20    0.15
   1 -10  -9    5.58    0.55
  -1  10   9    4.30    0.45
   0 -10  -9    0.53    0.20
   0  10   9    1.43    0.25
  -1 -10  -9    3.32    0.41
   1  10   9    3.20    0.38
  -2 -10  -9    1.76    0.29
   2  10   9    2.01    0.30
  -3 -10  -9    0.22    0.15
   3  10   9    0.27    0.15
  -4 -10  -9    0.14    0.15
  -4  10  -9    0.10    0.06
   4  10   9    0.15    0.13
  -5 -10  -9    0.68    0.23
   5  10   9    0.32    0.17
  -5  10  -9    0.67    0.14
  -6 -10  -9    1.77    0.33
   6  10   9    1.24    0.27
  -6  10  -9    1.42    0.22
   5 -11  -9    0.14    0.19
  -5 -11   9    0.04    0.13
   5 -11  -9    0.28    0.21
  -5  11   9    0.28    0.20
  -4 -11   9    0.67    0.19
   4 -11  -9    0.85    0.29
  -4  11   9    0.87    0.26
  -3 -11   9    1.18    0.22
   3 -11  -9    1.32    0.31
  -3  11   9    0.93    0.24
   2 -11  -9   -0.01    0.14
  -2  11   9   -0.02    0.12
   1 -11  -9    0.38    0.19
  -1  11   9    0.11    0.12
   0 -11  -9    0.51    0.22
   0  11   9    0.66    0.18
  -1 -11  -9    0.63    0.23
   1  11   9    0.61    0.19
  -2 -11  -9    0.89    0.24
   2  11   9    0.84    0.21
  -3 -11  -9   -0.21    0.08
   3  11   9   -0.03    0.10
  -4 -11  -9    0.03    0.14
   4  11   9   -0.07    0.11
  -5 -11  -9    0.28    0.18
   5  11   9    0.35    0.17
  -5  11  -9    0.21    0.09
  -5 -12   9    0.43    0.19
   5 -12  -9    0.68    0.32
  -5  12   9    0.45    0.22
  -4 -12   9    0.09    0.13
   4 -12  -9    0.28    0.20
  -4  12   9    0.26    0.21
   3 -12  -9    0.28    0.19
  -3  12   9    0.30    0.19
   2 -12  -9    0.14    0.18
  -2  12   9    0.07    0.14
   1 -12  -9    0.66    0.25
  -1  12   9    0.96    0.24
   0 -12  -9    0.73    0.24
   0  12   9    0.88    0.25
  -1 -12  -9    1.00    0.27
   1  12   9    0.90    0.24
  -2 -12  -9    0.59    0.22
   2  12   9    0.16    0.15
  -3 -12  -9    0.79    0.25
   3  12   9    1.04    0.24
  -4 -12  -9    0.02    0.16
   4  12   9    0.01    0.12
   3 -13  -9   -0.12    0.16
  -3  13   9    0.01    0.15
   2 -13  -9    0.23    0.20
  -2  13   9    0.13    0.16
   1 -13  -9    1.39    0.34
  -1  13   9    0.77    0.25
   0 -13  -9   -0.13    0.16
   0  13   9    0.11    0.14
  -1 -13  -9    0.19    0.20
   1  13   9    0.50    0.19
  -2 -13  -9    0.36    0.22
   2  13   9    0.36    0.18
  -3 -13  -9    0.15    0.17
   3  13   9    0.08    0.15
   1 -14  -9   -0.20    0.16
  -1  14   9    0.15    0.16
   0 -14  -9    0.36    0.23
   0  14   9    0.22    0.18
  -1 -14  -9    0.60    0.27
   1  14   9    0.18    0.16
   9   0 -10    0.09    0.15
   8   0 -10    4.33    0.45
   7   0 -10   -0.02    0.10
   6   0 -10   13.20    0.64
   5   0 -10   -0.05    0.07
  -4   0  10   13.71    0.56
   4   0 -10   13.12    0.58
   4   0 -10   13.22    0.65
   3   0 -10   -0.02    0.06
   3   0 -10   -0.01    0.05
  -3   0  10   -0.02    0.05
   2   0 -10   14.99    0.60
   2   0 -10   14.90    0.61
  -2   0  10   15.02    0.58
  -1   0  10    0.01    0.05
   1   0 -10    0.03    0.04
   1   0 -10   -0.06    0.04
   0   0  10   33.77    1.12
   0   0 -10   31.09    1.05
   0   0 -10   34.03    1.08
   0   0 -10   31.13    1.12
   1   0  10   -0.02    0.05
  -1   0 -10    0.01    0.06
  -1   0 -10   -0.03    0.03
  -1   0 -10   -0.08    0.03
  -2   0 -10    0.42    0.10
  -2   0 -10    0.54    0.08
  -2   0 -10    0.53    0.12
   2   0  10    0.76    0.14
  -3   0 -10   -0.02    0.07
  -3   0 -10    0.09    0.08
   3   0  10    0.01    0.08
   4   0  10    1.11    0.20
  -4   0 -10    1.23    0.20
  -4   0 -10    1.22    0.18
  -5   0 -10   -0.08    0.09
   5   0  10    0.08    0.10
  -5   0 -10   -0.01    0.07
  -6   0 -10    0.43    0.17
   6   0  10    0.38    0.15
  -6   0 -10    0.34    0.13
   7   0  10   -0.10    0.12
  -7   0 -10    0.08    0.11
  -7   0 -10   -0.17    0.11
   8   0  10    2.36    0.39
  -8   0 -10    1.93    0.31
   9  -1 -10    0.69    0.22
   9   1 -10    1.16    0.25
   8  -1 -10    0.25    0.17
   8   1 -10    0.02    0.12
   7  -1 -10    1.57    0.27
   7   1 -10    2.17    0.29
   6  -1 -10    2.65    0.37
   6  -1 -10    2.46    0.31
   6   1 -10    2.39    0.28
   5  -1 -10    0.53    0.17
   5  -1 -10    0.92    0.18
   5   1 -10    0.72    0.15
   4  -1 -10    1.76    0.26
   4  -1 -10    1.82    0.22
   4   1 -10    1.21    0.17
  -4   1  10    1.84    0.21
   3  -1 -10    7.98    0.43
  -3  -1  10    8.02    0.35
   3  -1 -10    7.41    0.40
   3   1 -10    8.25    0.38
  -3   1  10    8.02    0.39
   2  -1 -10   -0.05    0.05
   2  -1 -10    0.05    0.06
  -2  -1  10    0.01    0.04
   2   1 -10    0.12    0.06
  -2   1  10    0.03    0.06
   2   1 -10    0.06    0.05
  -1  -1  10    1.34    0.14
   1  -1 -10    1.21    0.14
   1  -1 -10    1.00    0.15
   1  -1 -10    1.20    0.14
   1   1 -10    1.05    0.14
  -1   1  10    1.46    0.17
   1   1 -10    1.13    0.12
   0  -1 -10   -0.02    0.04
   0  -1  10   -0.04    0.04
   0  -1 -10   -0.05    0.04
   0  -1 -10    0.01    0.06
   0   1  10   -0.10    0.06
   0   1 -10    0.00    0.03
   0   1 -10    0.01    0.06
  -1  -1 -10    4.22    0.28
   1  -1  10    4.23    0.26
  -1  -1 -10    4.42    0.22
  -1  -1 -10    4.42    0.25
  -1   1 -10    4.36    0.27
  -1   1 -10    4.35    0.23
   1   1  10    4.40    0.28
  -2  -1 -10    1.66    0.20
  -2  -1 -10    1.63    0.18
   2  -1  10    1.85    0.21
  -2  -1 -10    2.00    0.15
  -2   1 -10    2.04    0.19
   2   1  10    1.69    0.21
  -2   1 -10    1.70    0.20
  -3  -1 -10    0.60    0.14
  -3  -1 -10    0.74    0.13
   3  -1  10    0.62    0.14
  -3   1 -10    0.45    0.12
  -3   1 -10    0.45    0.11
   3   1  10    0.73    0.15
   4  -1  10    4.27    0.38
  -4  -1 -10    4.21    0.29
  -4  -1 -10    4.88    0.41
  -4   1 -10    4.46    0.39
   4   1  10    4.04    0.36
  -4   1 -10    4.21    0.28
  -5  -1 -10    5.38    0.46
  -5  -1 -10    4.77    0.33
   5  -1  10    5.22    0.45
   5   1  10    4.69    0.43
  -5   1 -10    4.40    0.43
  -5   1 -10    4.66    0.34
  -6  -1 -10    0.26    0.15
   6  -1  10    0.82    0.21
  -6  -1 -10    0.13    0.12
  -6   1 -10    0.14    0.14
   6   1  10    0.16    0.12
  -6   1 -10    0.03    0.10
   7  -1  10    0.26    0.17
  -7  -1 -10    0.09    0.12
  -7   1 -10    0.30    0.17
   7   1  10    0.31    0.17
  -7   1 -10    0.22    0.13
   8  -1  10    0.25    0.19
   8   1  10    0.55    0.23
  -8   1 -10    0.24    0.15
   9  -2 -10   -0.02    0.12
   9   2 -10   -0.01    0.13
   8  -2 -10    0.16    0.15
   8   2 -10    0.15    0.13
   7  -2 -10    0.99    0.24
   7  -2 -10    1.17    0.24
   7   2 -10    1.47    0.22
   6  -2 -10    0.10    0.11
   6  -2 -10    0.25    0.16
   6   2 -10    0.19    0.10
   5  -2 -10    0.19    0.12
   5  -2 -10    0.09    0.09
   5   2 -10    0.33    0.10
   4  -2 -10    0.40    0.13
   4  -2 -10    0.32    0.13
   4   2 -10    0.27    0.08
  -4   2  10    0.12    0.09
   3  -2 -10    3.02    0.29
   3  -2 -10    2.43    0.27
  -3  -2  10    2.83    0.16
   3   2 -10    2.60    0.18
   3   2 -10    2.72    0.17
  -3   2  10    2.82    0.27
   2  -2 -10    2.47    0.25
   2  -2 -10    2.73    0.27
  -2  -2  10    3.23    0.17
  -2   2  10    2.44    0.24
   2   2 -10    2.81    0.17
   2   2 -10    3.01    0.19
   1  -2 -10   16.61    0.63
  -1  -2  10   17.30    0.60
   1  -2 -10   15.98    0.68
   1  -2 -10   16.50    0.67
  -1   2  10   16.71    0.67
   1   2 -10   17.76    0.62
   0  -2  10    7.89    0.35
   0  -2 -10    7.74    0.36
   0  -2 -10    7.52    0.35
   0  -2 -10    7.30    0.39
   0   2  10    7.43    0.39
   0   2 -10    6.88    0.34
   0   2 -10    7.72    0.27
  -1  -2 -10    4.97    0.30
  -1  -2 -10    4.71    0.27
   1  -2  10    4.91    0.27
  -1  -2 -10    4.16    0.24
  -1   2 -10    4.41    0.26
   1   2  10    3.85    0.28
  -1   2 -10    4.53    0.22
  -2  -2 -10    0.95    0.13
  -2  -2 -10    0.88    0.14
   2  -2  10    1.02    0.16
  -2  -2 -10    1.08    0.17
  -2   2 -10    0.87    0.14
   2   2  10    0.80    0.16
  -2   2 -10    1.03    0.13
   3  -2  10    2.09    0.24
  -3  -2 -10    1.75    0.19
  -3  -2 -10    1.88    0.22
  -3  -2 -10    1.92    0.25
  -3   2 -10    1.69    0.22
   3   2  10    1.36    0.20
  -3   2 -10    1.64    0.19
  -4  -2 -10    5.31    0.34
  -4  -2 -10    5.79    0.38
   4  -2  10    5.74    0.38
  -4   2 -10    5.39    0.33
  -4   2 -10    5.09    0.37
   4   2  10    5.47    0.38
  -5  -2 -10    5.26    0.36
  -5  -2 -10    5.49    0.40
   5  -2  10    4.96    0.45
   5   2  10    5.40    0.41
  -5   2 -10    5.30    0.35
  -5   2 -10    6.04    0.42
   6  -2  10    0.19    0.13
  -6  -2 -10    0.08    0.11
  -6  -2 -10   -0.09    0.10
   6   2  10    0.29    0.15
  -6   2 -10    0.05    0.13
  -6   2 -10    0.17    0.11
   7  -2  10    0.72    0.22
  -7   2 -10    1.20    0.26
  -7   2 -10    1.22    0.24
   7   2  10    1.18    0.27
   8  -2  10    0.38    0.21
  -8   2 -10    0.63    0.20
   8   2  10    0.27    0.19
  -8   2 -10    0.18    0.20
   8  -3 -10    0.51    0.20
   8   3 -10    0.46    0.16
   7  -3 -10    0.06    0.12
   7  -3 -10    0.11    0.14
   7   3 -10    0.19    0.11
   6  -3 -10    0.17    0.14
   6  -3 -10    0.10    0.11
   6   3 -10    0.05    0.07
   5  -3 -10    0.53    0.16
   5  -3 -10    0.50    0.17
  -5   3  10    0.77    0.18
   5   3 -10    0.74    0.13
   4  -3 -10    6.22    0.40
   4  -3 -10    5.80    0.42
   4   3 -10    5.64    0.28
  -4   3  10    5.84    0.37
   3  -3 -10    9.19    0.49
   3  -3 -10    7.80    0.44
   3   3 -10    8.08    0.33
   3   3 -10    7.89    0.33
  -3   3  10    8.03    0.43
   2  -3 -10    3.79    0.28
   2  -3 -10    3.52    0.33
   2   3 -10    3.81    0.19
  -2   3  10    3.52    0.27
   2   3 -10    4.06    0.20
   1  -3 -10    2.46    0.25
  -1  -3  10    3.16    0.17
   1  -3 -10    3.07    0.23
   1  -3 -10    2.20    0.21
   1   3 -10    2.98    0.18
  -1   3  10    3.16    0.27
   1   3 -10    2.89    0.17
   0  -3 -10    1.27    0.16
   0  -3 -10    1.23    0.16
   0  -3  10    1.33    0.15
   0  -3 -10    1.12    0.18
   0   3  10    1.24    0.18
   0   3 -10    1.26    0.14
  -1  -3 -10    2.90    0.27
  -1  -3 -10    2.58    0.23
  -1  -3 -10    2.71    0.24
   1  -3  10    2.95    0.25
   1   3  10    3.05    0.28
  -1   3 -10    2.50    0.15
  -1   3 -10    2.59    0.23
   2  -3  10    4.70    0.30
  -2  -3 -10    4.69    0.29
  -2  -3 -10    4.83    0.30
  -2  -3 -10    5.50    0.34
  -2   3 -10    5.06    0.31
  -2   3 -10    5.18    0.26
   2   3  10    4.51    0.31
   3  -3  10    0.74    0.15
  -3  -3 -10    0.72    0.14
  -3  -3 -10    0.78    0.16
   3   3  10    0.71    0.15
  -3   3 -10    0.76    0.13
  -3   3 -10    0.71    0.15
  -4  -3 -10    1.24    0.20
   4  -3  10    0.82    0.17
  -4  -3 -10    0.58    0.17
  -4  -3 -10    0.95    0.16
   4   3  10    0.82    0.18
  -4   3 -10    1.08    0.20
  -4   3 -10    0.75    0.14
  -5  -3 -10    0.74    0.17
  -5  -3 -10    0.62    0.17
   5  -3  10    0.46    0.16
   5   3  10    0.31    0.14
  -5   3 -10    0.40    0.12
  -5   3 -10    0.64    0.17
   6  -3  10    0.08    0.13
  -6   3 -10    0.29    0.13
   6   3  10    0.18    0.14
  -6   3 -10    0.38    0.16
   7  -3  10   -0.02    0.14
   7   3  10    0.05    0.14
  -7   3 -10   -0.02    0.10
  -7   3 -10    0.27    0.18
   8  -3  10    0.16    0.16
  -8   3 -10   -0.09    0.13
   8   3  10    0.07    0.15
  -8   3 -10    0.19    0.15
   8  -4 -10    0.53    0.23
   8  -4 -10    0.21    0.17
   8   4 -10    0.61    0.17
   7  -4 -10    1.55    0.30
   7  -4 -10    1.54    0.32
   7   4 -10    2.70    0.27
   6  -4 -10    1.07    0.24
   6  -4 -10    1.04    0.25
   6   4 -10    1.17    0.16
   5  -4 -10    1.00    0.22
   5  -4 -10    1.25    0.27
  -5   4  10    1.12    0.21
   5   4 -10    1.15    0.14
   4  -4 -10    0.06    0.10
   4  -4 -10   -0.01    0.09
   4   4 -10    0.07    0.04
  -4   4  10    0.10    0.09
   3  -4 -10    1.02    0.20
   3  -4 -10    0.91    0.18
  -3   4  10    1.18    0.18
   3   4 -10    1.20    0.09
   3   4 -10    1.34    0.10
   2  -4 -10    1.29    0.21
   2  -4 -10    1.00    0.18
   2   4 -10    1.44    0.12
   2   4 -10    1.12    0.10
  -2   4  10    1.38    0.20
   1  -4 -10    2.63    0.27
   1  -4 -10    2.12    0.24
  -1  -4  10    2.34    0.14
   1  -4 -10    1.91    0.21
   1   4 -10    2.43    0.15
   1   4 -10    2.47    0.15
  -1   4  10    1.89    0.23
   0  -4  10    7.65    0.33
   0  -4 -10    7.29    0.42
   0  -4 -10    6.99    0.37
   0  -4 -10    7.76    0.40
   0   4 -10    7.82    0.35
   0   4  10    7.46    0.41
  -1  -4 -10    4.09    0.35
   1  -4  10    3.77    0.24
  -1  -4 -10    3.62    0.26
  -1  -4 -10    3.80    0.26
   1   4  10    4.03    0.29
  -1   4 -10    3.10    0.23
  -1   4 -10    3.85    0.16
  -2  -4 -10    1.63    0.20
  -2  -4 -10    2.13    0.22
  -2  -4 -10    2.08    0.25
   2  -4  10    1.81    0.21
  -2   4 -10    1.93    0.17
  -2   4 -10    1.91    0.21
   2   4  10    1.55    0.21
  -3  -4 -10    0.16    0.09
   3  -4  10   -0.05    0.07
  -3  -4 -10    0.29    0.12
  -3  -4 -10    0.16    0.09
  -3   4 -10    0.10    0.09
  -3   4 -10    0.15    0.07
   3   4  10    0.21    0.11
  -4  -4 -10   -0.08    0.06
  -4  -4 -10    0.04    0.08
  -4  -4 -10   -0.06    0.08
   4  -4  10    0.11    0.11
  -4   4 -10   -0.05    0.08
   4   4  10    0.07    0.10
  -4   4 -10    0.06    0.06
  -5  -4 -10    1.04    0.19
  -5  -4 -10    1.00    0.21
   5  -4  10    0.81    0.19
  -5  -4 -10    0.76    0.17
  -5   4 -10    0.72    0.16
   5   4  10    0.73    0.18
  -5   4 -10    1.13    0.22
   6  -4  10    0.21    0.16
  -6   4 -10    0.65    0.20
  -6   4 -10    0.32    0.13
   6   4  10    0.33    0.16
   7  -4  10    0.20    0.17
   7   4  10    0.34    0.17
  -7   4 -10    0.33    0.19
  -7   4 -10    0.16    0.13
   8  -4  10    0.31    0.22
  -8   4 -10    0.16    0.16
   8   4  10    0.59    0.21
  -8   4 -10    0.18    0.20
   8  -5 -10    0.42    0.22
   8  -5 -10    0.61    0.24
   8   5 -10    0.38    0.13
   7  -5 -10   -0.01    0.13
   7  -5 -10   -0.02    0.15
   7   5 -10   -0.11    0.06
   6  -5 -10    0.36    0.17
   6  -5 -10    0.18    0.15
   6   5 -10    0.19    0.08
   5  -5 -10    0.68    0.21
   5  -5 -10    0.82    0.21
  -5   5  10    0.99    0.21
   5   5 -10    1.21    0.13
   4  -5 -10    0.03    0.10
   4  -5 -10    0.15    0.13
  -4   5  10    0.02    0.10
   3  -5 -10    4.03    0.39
   3  -5 -10    3.77    0.37
  -3   5  10    3.60    0.35
   2  -5 -10    7.34    0.45
   2  -5 -10    7.03    0.44
   2   5 -10    7.43    0.27
  -2   5  10    7.01    0.42
  -1  -5  10    2.21    0.15
   1  -5 -10    2.01    0.22
   1  -5 -10    1.96    0.26
   1  -5 -10    2.39    0.27
   1   5 -10    1.72    0.13
   1   5 -10    1.84    0.13
  -1   5  10    2.34    0.27
   0  -5 -10    0.14    0.09
   0  -5 -10   -0.05    0.06
   0  -5  10    0.10    0.05
   0  -5  10    0.02    0.03
   0  -5 -10    0.03    0.07
   0   5 -10    0.03    0.05
   0   5  10   -0.04    0.06
   0   5 -10    0.06    0.06
  -1  -5 -10    1.59    0.21
   1  -5  10    1.21    0.16
  -1  -5 -10    1.44    0.19
  -1  -5 -10    1.17    0.20
  -1   5 -10    1.01    0.14
   1   5  10    1.05    0.18
  -2  -5 -10    4.02    0.30
   2  -5  10    4.52    0.29
  -2  -5 -10    4.34    0.30
  -2  -5 -10    5.08    0.34
   2   5  10    4.75    0.33
  -2   5 -10    4.10    0.29
  -2   5 -10    4.11    0.22
  -3  -5 -10    4.63    0.40
   3  -5  10    4.11    0.36
  -3  -5 -10    4.22    0.31
  -3  -5 -10    4.32    0.30
  -3   5 -10    3.53    0.24
   3   5  10    4.24    0.38
  -3   5 -10    4.24    0.31
  -4  -5 -10    1.03    0.19
  -4  -5 -10    1.45    0.23
   4  -5  10    0.78    0.18
  -4  -5 -10    0.86    0.19
  -4   5 -10    1.18    0.17
   4   5  10    0.79    0.19
  -4   5 -10    1.21    0.21
  -5  -5 -10    0.86    0.19
   5  -5  10    0.83    0.19
   5   5  10    0.66    0.20
  -5   5 -10    0.90    0.17
  -5   5 -10    0.73    0.20
  -6  -5 -10    0.31    0.14
   6  -5  10    0.60    0.19
   6   5  10    0.40    0.17
  -6   5 -10    0.68    0.21
  -6   5 -10    0.46    0.15
   7  -5  10    2.28    0.38
  -7   5 -10    2.15    0.31
   7   5  10    2.08    0.33
  -7   5 -10    2.11    0.37
   8  -5  10   -0.12    0.15
  -8   5 -10    0.19    0.18
   8   5  10   -0.03    0.13
  -8   5 -10    0.01    0.12
   8  -6 -10    2.55    0.44
   8  -6 -10    1.36    0.33
   7  -6 -10   -0.09    0.13
   7  -6 -10    0.06    0.17
   6  -6 -10    5.75    0.60
   6  -6 -10    5.97    0.58
  -6   6  10    5.33    0.53
   5  -6 -10    1.50    0.29
   5  -6 -10    1.29    0.27
  -5   6  10    1.44    0.25
   4  -6 -10    2.50    0.35
   4  -6 -10    2.87    0.35
  -4   6  10    2.60    0.34
   3  -6 -10   -0.05    0.09
   3  -6 -10   -0.04    0.10
  -3   6  10   -0.07    0.08
   2  -6 -10    0.01    0.10
  -2  -6  10   -0.01    0.05
   2  -6 -10   -0.01    0.09
  -2   6  10    0.02    0.08
   1  -6 -10    0.14    0.10
   1  -6 -10    0.20    0.12
   1  -6 -10    0.04    0.08
  -1  -6  10    0.17    0.06
  -1   6  10    0.10    0.10
   1   6 -10    0.12    0.05
   0  -6  10   12.41    0.48
   0  -6 -10   12.76    0.62
   0  -6 -10   12.22    0.61
   0  -6 -10   12.94    0.58
   0   6 -10   12.80    0.50
   0   6  10   12.13    0.60
  -1  -6 -10    7.00    0.43
  -1  -6 -10    6.44    0.40
  -1  -6 -10    7.10    0.39
  -1   6 -10    6.59    0.35
   1   6  10    6.43    0.41
  -2  -6 -10    0.48    0.16
  -2  -6 -10    0.61    0.16
  -2  -6 -10    0.80    0.16
   2   6  10    0.65    0.16
  -2   6 -10    0.91    0.10
   3  -6  10    8.70    0.50
  -3  -6 -10    7.83    0.44
  -3  -6 -10    8.18    0.48
  -3  -6 -10    7.73    0.47
  -3   6 -10    7.58    0.36
   3   6  10    8.14    0.48
   4  -6  10    0.29    0.12
  -4  -6 -10    0.14    0.11
   4   6  10    0.14    0.13
  -4   6 -10    0.15    0.09
  -5  -6 -10    0.16    0.12
   5  -6  10    0.03    0.13
  -5   6 -10    0.20    0.11
   5   6  10    0.11    0.13
  -6  -6 -10    0.37    0.16
   6  -6  10    0.01    0.13
  -6   6 -10   -0.12    0.09
   6   6  10    0.28    0.15
  -6   6 -10    0.06    0.10
  -7  -6 -10    1.72    0.30
   7  -6  10    2.00    0.37
  -7   6 -10    1.91    0.35
  -7   6 -10    1.92    0.29
   7   6  10    1.97    0.34
   7  -7 -10    0.64    0.25
   7  -7 -10    0.31    0.20
   6  -7 -10   -0.17    0.14
   6  -7 -10    0.23    0.17
  -6   7  10    0.03    0.13
   5  -7 -10    0.43    0.18
   5  -7 -10    0.31    0.17
  -5   7  10    0.54    0.20
   4  -7 -10    0.08    0.14
   4  -7 -10    0.03    0.11
  -4   7  10    0.18    0.12
   3  -7 -10    0.13    0.12
  -3  -7  10    0.33    0.10
   3  -7 -10    0.05    0.12
  -3   7  10    0.40    0.16
   2  -7 -10   -0.10    0.09
   2  -7 -10   -0.04    0.09
  -2  -7  10    0.07    0.07
  -2   7  10    0.25    0.14
   1  -7 -10   -0.08    0.09
   1  -7 -10    0.00    0.10
   1  -7 -10    0.07    0.09
  -1  -7  10    0.00    0.05
  -1   7  10    0.04    0.09
   1   7 -10    0.02    0.04
   0  -7 -10   21.42    0.88
   0  -7 -10   22.37    0.96
   0  -7 -10   23.15    0.95
   0   7  10   20.55    0.92
   0   7 -10   22.72    0.80
  -1  -7 -10    9.84    0.55
  -1  -7 -10    9.92    0.51
  -1  -7 -10    9.94    0.55
   1   7  10    9.62    0.54
  -2  -7 -10    0.63    0.18
  -2  -7 -10    0.45    0.16
  -2  -7 -10    0.74    0.17
   2   7  10    0.74    0.18
  -3  -7 -10    8.78    0.52
   3   7  10    9.04    0.52
  -3   7 -10    7.91    0.37
  -4  -7 -10    3.51    0.39
  -4   7 -10    2.79    0.27
   4   7  10    3.18    0.36
  -5  -7 -10    1.38    0.24
  -5   7 -10    1.75    0.23
   5   7  10    1.69    0.28
  -6  -7 -10    0.27    0.15
  -6   7 -10    0.25    0.13
   6   7  10    0.02    0.13
  -7  -7 -10    0.08    0.12
  -7   7 -10   -0.19    0.13
  -7   7 -10    0.15    0.13
   7   7  10    0.13    0.16
   7  -8 -10    0.01    0.17
   7  -8 -10   -0.22    0.14
   6  -8 -10    0.51    0.22
   6  -8 -10    0.89    0.28
  -6   8  10    0.63    0.22
   5  -8 -10   -0.18    0.13
   5  -8 -10   -0.11    0.11
  -5   8  10    0.15    0.14
  -4  -8  10    2.33    0.28
   4  -8 -10    3.33    0.43
   4  -8 -10    2.01    0.35
  -4   8  10    2.87    0.40
  -3  -8  10    6.35    0.38
   3  -8 -10    5.30    0.52
   3  -8 -10    5.10    0.51
  -3   8  10    5.30    0.50
  -2  -8  10    0.35    0.11
   2  -8 -10    0.03    0.12
   2  -8 -10    0.19    0.14
  -2   8  10    0.23    0.13
   1  -8 -10    0.21    0.12
   1  -8 -10    0.24    0.14
  -1  -8  10    0.45    0.13
   1  -8 -10    0.37    0.15
   1   8 -10    0.47    0.08
  -1   8  10    0.15    0.13
   0  -8 -10    1.28    0.23
   0  -8 -10    1.14    0.20
   0  -8 -10    1.35    0.25
   0   8  10    0.88    0.20
  -1  -8 -10    3.57    0.38
  -1  -8 -10    3.00    0.34
  -1  -8 -10    3.37    0.33
   1   8  10    2.82    0.32
  -2  -8 -10    0.13    0.12
   2   8  10    0.13    0.11
  -3  -8 -10    4.57    0.46
  -3   8 -10    5.21    0.25
   3   8  10    4.85    0.44
  -4  -8 -10    0.58    0.18
  -4   8 -10    0.40    0.11
   4   8  10    0.35    0.15
  -5  -8 -10    1.10    0.25
  -5   8 -10    0.91    0.17
   5   8  10    1.05    0.24
  -6  -8 -10   -0.05    0.12
   6   8  10    0.17    0.15
  -6   8 -10    0.08    0.10
  -7  -8 -10   -0.12    0.12
  -7   8 -10   -0.02    0.11
   7   8  10    0.05    0.14
   7  -9 -10    0.27    0.20
   7  -9 -10    0.04    0.18
   6  -9 -10    0.20    0.22
   6  -9 -10    0.18    0.19
  -6   9  10    0.44    0.21
   5  -9 -10    0.63    0.23
   5  -9 -10    0.17    0.19
  -5  -9  10    0.11    0.12
  -5   9  10    0.35    0.17
  -4  -9  10    0.08    0.10
   4  -9 -10    0.15    0.19
   4  -9 -10    0.39    0.18
  -4   9  10    0.19    0.16
   3  -9 -10    0.35    0.18
  -3  -9  10    0.29    0.12
   3  -9 -10    0.00    0.11
  -3   9  10    0.14    0.14
   2  -9 -10    1.66    0.29
  -2  -9  10    2.17    0.25
   2  -9 -10    2.26    0.36
  -2   9  10    1.89    0.30
   1  -9 -10    0.05    0.13
   1  -9 -10    0.38    0.16
   1  -9 -10    0.29    0.14
  -1   9  10    0.21    0.15
   1   9 -10    0.10    0.06
   0  -9 -10   14.47    0.72
   0  -9 -10   14.36    0.78
   0  -9 -10   16.04    0.78
   0   9  10   16.00    0.77
  -1  -9 -10    1.97    0.31
   1   9  10    1.62    0.26
  -2  -9 -10    1.19    0.25
   2   9  10    2.09    0.29
  -3  -9 -10    1.05    0.24
  -3   9 -10    1.25    0.08
   3   9  10    0.99    0.22
  -4  -9 -10    1.76    0.30
   4   9  10    1.95    0.31
  -4   9 -10    2.11    0.21
  -5  -9 -10    0.26    0.15
  -5   9 -10    0.31    0.12
   5   9  10    0.42    0.18
  -6  -9 -10   -0.04    0.13
   6   9  10    0.21    0.16
  -6   9 -10    0.21    0.12
   6 -10 -10    0.04    0.19
  -6 -10  10    0.18    0.14
   6 -10 -10    0.06    0.21
  -6  10  10    0.12    0.18
   5 -10 -10   -0.16    0.15
   5 -10 -10   -0.01    0.16
  -5 -10  10    0.03    0.09
  -5  10  10   -0.02    0.12
   4 -10 -10    0.15    0.17
  -4 -10  10    0.29    0.14
   4 -10 -10    0.05    0.16
  -4  10  10    0.18    0.17
  -3 -10  10    0.36    0.14
   3 -10 -10    0.29    0.17
   3 -10 -10    0.20    0.16
  -3  10  10    0.16    0.15
   2 -10 -10    3.26    0.43
   2 -10 -10    3.58    0.45
  -2  10  10    3.51    0.42
   1 -10 -10    0.83    0.24
   1 -10 -10    1.36    0.28
   1 -10 -10    1.12    0.24
  -1  10  10    0.93    0.23
   0 -10 -10    1.85    0.32
   0  10  10    1.05    0.23
  -1 -10 -10   -0.10    0.09
   1  10  10   -0.02    0.09
  -2 -10 -10    1.24    0.28
   2  10  10    1.37    0.26
  -3 -10 -10    0.26    0.14
   3  10  10    0.34    0.16
  -4 -10 -10    2.00    0.35
  -4  10 -10    1.94    0.17
   4  10  10    2.11    0.32
  -5 -10 -10    0.54    0.22
  -5  10 -10    0.49    0.13
   5  10  10    0.43    0.19
   5 -11 -10    1.28    0.33
  -5 -11  10   -0.04    0.10
   5 -11 -10    0.02    0.18
  -5  11  10   -0.14    0.12
   4 -11 -10    0.71    0.29
   4 -11 -10    0.67    0.26
  -4  11  10    0.67    0.23
   3 -11 -10    0.95    0.27
  -3  11  10    0.71    0.22
   2 -11 -10    1.31    0.31
  -2  11  10    1.36    0.28
   1 -11 -10    0.68    0.24
  -1  11  10    0.47    0.19
   0 -11 -10    0.80    0.22
   0  11  10    0.70    0.22
  -1 -11 -10   -0.06    0.12
   1  11  10   -0.08    0.11
  -2 -11 -10   -0.05    0.13
   2  11  10    0.47    0.17
  -3 -11 -10    1.02    0.26
   3  11  10    1.24    0.26
  -4 -11 -10    4.10    0.50
   4  11  10    3.60    0.43
  -5 -11 -10    0.41    0.22
   5  11  10    0.32    0.18
  -5  11 -10    0.84    0.14
   4 -12 -10    0.24    0.21
  -4  12  10    0.12    0.17
   3 -12 -10    0.12    0.19
  -3  12  10    0.46    0.21
   2 -12 -10    0.85    0.29
  -2  12  10    0.60    0.22
   1 -12 -10    0.36    0.22
  -1  12  10    0.14    0.14
   0 -12 -10    0.11    0.15
   0  12  10    0.20    0.15
  -1 -12 -10   -0.04    0.14
   1  12  10    0.08    0.13
  -2 -12 -10    0.10    0.15
   2  12  10   -0.02    0.14
  -3 -12 -10    0.41    0.22
   3  12  10    0.63    0.21
  -4 -12 -10    1.96    0.35
   4  12  10    1.61    0.30
   3 -13 -10    0.28    0.21
  -3  13  10    0.49    0.24
   2 -13 -10   -0.01    0.17
  -2  13  10    0.06    0.15
   1 -13 -10   -0.12    0.15
  -1  13  10    0.23    0.17
   0 -13 -10    5.43    0.60
   0  13  10    4.55    0.52
  -1 -13 -10    0.51    0.24
   1  13  10    0.62    0.22
  -2 -13 -10    0.21    0.19
   2  13  10   -0.02    0.12
  -3 -13 -10   -0.09    0.14
   3  13  10    0.03    0.15
   0  14  10   -0.01    0.13
   8   0 -11   -0.08    0.11
   7   0 -11    7.22    0.47
   6   0 -11   -0.02    0.08
   5   0 -11    1.92    0.24
   4   0 -11   -0.04    0.07
   4   0 -11   -0.04    0.06
   3   0 -11    6.85    0.40
  -3   0  11    7.42    0.36
   3   0 -11    7.36    0.38
   2   0 -11    0.00    0.05
  -2   0  11   -0.02    0.05
   2   0 -11   -0.06    0.05
   1   0 -11    1.10    0.15
  -1   0  11    1.22    0.16
   1   0 -11    1.37    0.14
   0   0 -11   -0.05    0.05
   0   0  11   -0.01    0.06
   0   0 -11   -0.02    0.03
   0   0 -11    0.02    0.04
  -1   0 -11    5.08    0.27
   1   0  11    4.58    0.29
  -1   0 -11    5.20    0.31
  -1   0 -11    5.14    0.23
  -2   0 -11    0.00    0.06
   2   0  11    0.02    0.06
  -2   0 -11   -0.01    0.06
  -2   0 -11    0.00    0.04
  -3   0 -11    0.47    0.13
   3   0  11    0.34    0.12
  -3   0 -11    0.67    0.13
  -4   0 -11   -0.08    0.06
  -4   0 -11   -0.02    0.09
   4   0  11   -0.05    0.08
  -5   0 -11   10.35    0.52
  -5   0 -11    8.34    0.54
   5   0  11   10.48    0.58
  -6   0 -11   -0.08    0.08
  -6   0 -11    0.37    0.16
   6   0  11    0.03    0.12
  -7   0 -11    1.79    0.32
   7   0  11    0.85    0.25
  -7   0 -11    1.17    0.24
  -8   0 -11   -0.05    0.13
   8   0  11    0.00    0.15
   8  -1 -11    0.11    0.14
   8   1 -11    0.22    0.13
   7  -1 -11    7.18    0.49
   7   1 -11    7.89    0.48
   6  -1 -11    4.40    0.47
   6  -1 -11    4.94    0.44
   6   1 -11    5.30    0.35
   5  -1 -11    3.02    0.32
   5  -1 -11    1.85    0.28
   5   1 -11    2.91    0.28
   4  -1 -11    1.18    0.22
   4  -1 -11    0.80    0.16
   4   1 -11    0.93    0.15
  -4   1  11    0.80    0.16
   3  -1 -11   13.42    0.61
  -3  -1  11   14.80    0.55
   3  -1 -11   14.33    0.65
   3   1 -11   14.00    0.57
  -3   1  11   13.77    0.59
   2  -1 -11   11.28    0.53
  -2  -1  11   12.99    0.49
   2  -1 -11   11.07    0.53
  -2   1  11   12.24    0.52
   2   1 -11   11.81    0.51
   2   1 -11   12.20    0.51
  -1  -1  11    8.64    0.38
   1  -1 -11    8.40    0.42
   1  -1 -11    8.57    0.39
   1  -1 -11    8.49    0.37
   1   1 -11    8.63    0.40
  -1   1  11    8.82    0.42
   1   1 -11    8.74    0.35
   0  -1 -11   22.18    0.80
   0  -1 -11   23.61    0.81
   0  -1  11   22.14    0.82
   0  -1 -11   23.03    0.86
   0   1 -11   22.21    0.75
   0   1  11   21.89    0.85
   0   1 -11   23.50    0.84
  -1  -1 -11    4.57    0.30
  -1  -1 -11    4.72    0.23
  -1  -1 -11    4.05    0.25
   1  -1  11    4.28    0.27
  -1   1 -11    4.44    0.28
   1   1  11    3.63    0.27
  -1   1 -11    4.39    0.24
  -2  -1 -11    5.48    0.33
   2  -1  11    5.12    0.32
  -2  -1 -11    4.50    0.28
  -2  -1 -11    5.16    0.26
  -2   1 -11    4.91    0.28
  -2   1 -11    4.43    0.30
   2   1  11    4.86    0.32
  -2   1 -11    4.91    0.22
  -3  -1 -11    1.77    0.24
  -3  -1 -11    1.92    0.22
   3  -1  11    1.48    0.22
  -3  -1 -11    1.97    0.19
  -3   1 -11    1.78    0.23
  -3   1 -11    1.60    0.19
   3   1  11    1.70    0.23
   4  -1  11    0.69    0.17
  -4  -1 -11    0.35    0.12
  -4  -1 -11    0.68    0.17
  -4   1 -11    0.75    0.15
  -4   1 -11    0.41    0.14
   4   1  11    0.41    0.14
  -5  -1 -11    3.35    0.34
   5  -1  11    3.24    0.37
  -5  -1 -11    3.25    0.37
   5   1  11    3.23    0.37
  -5   1 -11    3.78    0.34
  -5   1 -11    3.38    0.38
   6  -1  11    3.27    0.39
  -6  -1 -11    2.05    0.30
  -6  -1 -11    3.16    0.35
  -6   1 -11    2.50    0.30
  -6   1 -11    2.64    0.35
   6   1  11    2.66    0.37
  -7  -1 -11   -0.08    0.10
   7  -1  11    0.07    0.14
   7   1  11    0.26    0.17
  -7   1 -11    0.08    0.16
  -7   1 -11   -0.01    0.10
   8  -1  11   -0.07    0.15
  -8   1 -11    0.51    0.18
   8   1  11    0.59    0.23
   8  -2 -11    0.50    0.21
   8   2 -11    0.30    0.15
   7  -2 -11    0.05    0.11
   7  -2 -11    0.03    0.14
   7   2 -11   -0.09    0.09
   6  -2 -11   -0.03    0.12
   6  -2 -11    0.01    0.09
   6   2 -11   -0.07    0.07
   5  -2 -11    0.01    0.10
   5  -2 -11    0.09    0.09
   5   2 -11    0.03    0.07
   4  -2 -11    0.17    0.11
   4  -2 -11    0.11    0.10
   4   2 -11    0.06    0.07
  -4   2  11   -0.03    0.07
   3  -2 -11    0.07    0.09
   3  -2 -11    0.18    0.10
   3   2 -11    0.12    0.07
  -3   2  11    0.24    0.10
   3   2 -11    0.21    0.07
  -2  -2  11    0.19    0.06
   2  -2 -11    0.42    0.11
   2  -2 -11    0.27    0.10
  -2   2  11    0.25    0.10
   2   2 -11    0.29    0.07
   2   2 -11    0.33    0.08
   1  -2 -11    0.99    0.14
  -1  -2  11    1.03    0.13
   1  -2 -11    1.23    0.17
  -1   2  11    0.91    0.15
   1   2 -11    1.13    0.14
   0  -2 -11    3.38    0.23
   0  -2  11    3.67    0.22
   0  -2 -11    3.55    0.27
   0  -2 -11    3.69    0.23
   0   2 -11    3.46    0.16
   0   2 -11    3.26    0.22
   0   2  11    3.95    0.27
  -1  -2 -11    8.78    0.39
   1  -2  11    8.75    0.41
  -1  -2 -11    9.08    0.46
  -1  -2 -11    8.66    0.41
   1   2  11    8.91    0.45
  -1   2 -11    8.81    0.36
  -1   2 -11    7.99    0.41
  -2  -2 -11   11.80    0.50
   2  -2  11   12.05    0.54
  -2  -2 -11   11.76    0.52
  -2  -2 -11   11.59    0.56
   2   2  11   11.55    0.56
  -2   2 -11   11.84    0.54
  -2   2 -11   11.72    0.48
   3  -2  11    1.01    0.17
  -3  -2 -11    1.36    0.21
  -3  -2 -11    1.20    0.16
  -3  -2 -11    1.38    0.19
  -3   2 -11    1.18    0.16
  -3   2 -11    0.68    0.15
   3   2  11    1.37    0.20
   4  -2  11    1.45    0.23
  -4  -2 -11    1.49    0.21
  -4  -2 -11    1.05    0.20
  -4   2 -11    1.00    0.17
   4   2  11    1.42    0.23
  -4   2 -11    1.13    0.20
   5  -2  11    1.14    0.22
  -5  -2 -11    1.15    0.21
  -5  -2 -11    1.02    0.21
  -5   2 -11    0.78    0.17
  -5   2 -11    1.01    0.22
   5   2  11    1.35    0.25
  -6  -2 -11    3.15    0.34
   6  -2  11    2.86    0.38
  -6  -2 -11    3.58    0.41
  -6   2 -11    2.88    0.33
   6   2  11    3.21    0.38
  -6   2 -11    3.29    0.41
   7  -2  11   -0.05    0.14
  -7   2 -11   -0.08    0.12
  -7   2 -11    0.10    0.12
   7   2  11   -0.16    0.11
   8  -2  11    0.22    0.19
   8   2  11    0.43    0.22
  -8   2 -11    0.74    0.24
  -8   2 -11    0.44    0.19
   8  -3 -11    0.00    0.15
   8   3 -11    0.04    0.11
   7  -3 -11    0.12    0.13
   7  -3 -11    0.12    0.17
   7   3 -11    0.10    0.10
   6  -3 -11    0.54    0.20
   6  -3 -11    0.40    0.17
   6   3 -11    0.42    0.12
   5  -3 -11    0.13    0.12
   5  -3 -11    0.22    0.13
   5   3 -11    0.46    0.11
   4  -3 -11    0.11    0.10
   4  -3 -11    0.34    0.14
  -4   3  11    0.17    0.10
   4   3 -11    0.22    0.08
   3  -3 -11    2.21    0.28
   3  -3 -11    1.85    0.24
   3   3 -11    2.49    0.16
  -3   3  11    2.80    0.29
   2  -3 -11    4.32    0.31
   2  -3 -11    4.61    0.32
   2   3 -11    3.78    0.21
  -2   3  11    3.92    0.29
   2   3 -11    4.24    0.22
   1  -3 -11    0.45    0.12
   1  -3 -11    0.45    0.13
  -1  -3  11    0.58    0.09
   1  -3 -11    0.68    0.13
   1   3 -11    0.52    0.10
   1   3 -11    0.71    0.11
  -1   3  11    0.56    0.13
   0  -3 -11    0.21    0.08
   0  -3 -11    0.05    0.08
   0  -3  11    0.05    0.06
   0  -3 -11    0.03    0.06
   0   3  11    0.14    0.09
   0   3 -11    0.23    0.08
  -1  -3 -11    0.06    0.08
  -1  -3 -11    0.00    0.05
  -1  -3 -11    0.06    0.08
   1  -3  11    0.13    0.07
   1   3  11   -0.01    0.07
  -1   3 -11    0.15    0.07
  -1   3 -11    0.12    0.05
  -2  -3 -11    0.37    0.13
   2  -3  11    0.51    0.13
  -2  -3 -11    0.49    0.12
  -2  -3 -11    0.25    0.09
   2   3  11    0.26    0.11
  -2   3 -11    0.41    0.12
  -2   3 -11    0.43    0.09
  -3  -3 -11    2.05    0.23
  -3  -3 -11    3.01    0.23
   3  -3  11    2.73    0.28
  -3  -3 -11    2.38    0.28
  -3   3 -11    2.82    0.25
  -3   3 -11    2.16    0.25
   3   3  11    1.86    0.26
   4  -3  11    2.33    0.30
  -4  -3 -11    2.42    0.26
  -4  -3 -11    2.27    0.29
  -4  -3 -11    2.29    0.26
  -4   3 -11    2.39    0.30
   4   3  11    2.30    0.30
  -4   3 -11    2.05    0.23
  -5  -3 -11    0.66    0.16
  -5  -3 -11    0.55    0.17
   5  -3  11    0.84    0.20
  -5   3 -11    0.72    0.15
  -5   3 -11    0.74    0.19
   5   3  11    0.89    0.21
  -6  -3 -11    0.22    0.13
   6  -3  11    0.08    0.13
  -6   3 -11    0.21    0.12
   6   3  11    0.08    0.13
  -6   3 -11   -0.15    0.10
   7  -3  11    0.10    0.15
  -7   3 -11    0.13    0.12
  -7   3 -11    0.08    0.15
   7   3  11    0.02    0.14
   8  -3  11    0.41    0.21
  -8   3 -11    0.03    0.17
  -8   3 -11    0.06    0.13
   8   3  11    0.04    0.16
   8  -4 -11    0.26    0.20
   8  -4 -11   -0.14    0.14
   8   4 -11    0.11    0.11
   7  -4 -11    0.40    0.17
   7  -4 -11    0.32    0.20
   7   4 -11    0.34    0.12
   6  -4 -11    0.03    0.13
   6  -4 -11    0.02    0.12
   6   4 -11    0.00    0.07
   5  -4 -11    0.01    0.10
   5  -4 -11    0.08    0.14
   5   4 -11    0.06    0.06
  -5   4  11    0.04    0.09
   4  -4 -11    2.39    0.31
   4  -4 -11    2.65    0.34
   4   4 -11    2.28    0.15
  -4   4  11    2.47    0.30
   3  -4 -11    0.87    0.20
   3  -4 -11    0.92    0.18
   3   4 -11    1.33    0.12
  -3   4  11    1.09    0.19
   2  -4 -11   -0.03    0.07
   2  -4 -11   -0.05    0.07
  -2   4  11   -0.03    0.07
   2   4 -11    0.08    0.05
   2   4 -11    0.10    0.04
   1  -4 -11   15.34    0.69
   1  -4 -11   14.67    0.67
   1  -4 -11   14.79    0.63
  -1  -4  11   15.59    0.54
  -1   4  11   15.40    0.68
   1   4 -11   16.01    0.57
   1   4 -11   15.19    0.57
   0  -4 -11    2.26    0.27
   0  -4 -11    2.28    0.23
   0  -4  11    2.78    0.19
   0  -4 -11    2.56    0.26
   0   4  11    2.69    0.27
   0   4 -11    2.81    0.19
   1  -4  11   27.52    1.02
  -1  -4 -11   28.05    1.10
  -1  -4 -11   29.12    1.05
  -1  -4 -11   29.07    1.08
  -1   4 -11   28.40    1.03
  -1   4 -11   30.53    0.90
   1   4  11   29.41    1.11
  -2  -4 -11    0.20    0.10
  -2  -4 -11    0.27    0.11
   2  -4  11    0.33    0.11
  -2  -4 -11    0.23    0.10
  -2   4 -11    0.26    0.10
   2   4  11    0.18    0.11
  -2   4 -11    0.17    0.06
  -3  -4 -11   -0.07    0.05
  -3  -4 -11   -0.03    0.08
  -3  -4 -11    0.02    0.08
   3  -4  11    0.07    0.09
  -3   4 -11   -0.10    0.06
  -3   4 -11    0.04    0.06
   3   4  11    0.10    0.10
   4  -4  11    6.43    0.41
  -4  -4 -11    5.97    0.41
  -4  -4 -11    5.71    0.37
  -4  -4 -11    5.00    0.35
  -4   4 -11    4.81    0.44
   4   4  11    5.66    0.41
  -4   4 -11    5.30    0.33
   5  -4  11    1.28    0.25
  -5  -4 -11    1.41    0.22
  -5  -4 -11    1.31    0.25
  -5  -4 -11    1.08    0.20
  -5   4 -11    1.25    0.24
  -5   4 -11    1.25    0.20
   5   4  11    1.09    0.23
  -6  -4 -11   -0.07    0.08
   6  -4  11   -0.14    0.11
  -6   4 -11    0.21    0.15
  -6   4 -11    0.07    0.11
   6   4  11   -0.02    0.11
   7  -4  11    0.04    0.14
  -7   4 -11    0.02    0.11
  -7   4 -11    0.22    0.16
   7   4  11   -0.08    0.10
   8  -4  11    0.06    0.18
  -8   4 -11    0.04    0.17
   8   4  11   -0.06    0.14
  -8   4 -11    0.14    0.14
   8  -5 -11    2.53    0.41
   8  -5 -11    2.11    0.41
   7  -5 -11    0.08    0.15
   7  -5 -11   -0.11    0.15
   7   5 -11    0.14    0.09
   6  -5 -11    1.63    0.30
   6  -5 -11    1.44    0.30
   6   5 -11    2.63    0.19
   5  -5 -11    0.02    0.12
   5  -5 -11   -0.08    0.10
   5   5 -11    0.03    0.05
  -5   5  11    0.04    0.10
   4  -5 -11    1.03    0.23
   4  -5 -11    0.68    0.18
  -4   5  11    0.53    0.16
   3  -5 -11    0.33    0.14
   3  -5 -11    0.42    0.16
  -3   5  11    0.32    0.13
   2  -5 -11    7.61    0.48
   2  -5 -11    8.43    0.50
  -2   5  11    9.32    0.50
   2   5 -11    8.93    0.33
   2   5 -11    9.07    0.33
   1  -5 -11    1.53    0.22
   1  -5 -11    2.25    0.27
   1  -5 -11    2.01    0.24
  -1  -5  11    2.30    0.15
   1   5 -11    2.36    0.20
  -1   5  11    2.49    0.29
   1   5 -11    2.23    0.15
   0  -5 -11    2.92    0.28
   0  -5 -11    2.73    0.28
   0  -5 -11    2.65    0.29
   0   5 -11    2.74    0.19
   0   5  11    2.92    0.31
  -1  -5 -11    0.66    0.16
  -1  -5 -11    0.33    0.11
  -1  -5 -11    0.96    0.17
   1   5  11    0.65    0.16
  -1   5 -11    0.63    0.12
  -2  -5 -11    0.28    0.11
  -2  -5 -11    0.24    0.12
   2  -5  11    0.12    0.08
  -2  -5 -11    0.17    0.10
  -2   5 -11    0.32    0.11
  -2   5 -11    0.25    0.07
   2   5  11    0.12    0.10
  -3  -5 -11    2.61    0.28
   3  -5  11    2.67    0.28
  -3  -5 -11    3.19    0.33
  -3  -5 -11    3.13    0.31
   3   5  11    2.96    0.32
  -3   5 -11    2.31    0.28
  -3   5 -11    2.92    0.25
  -4  -5 -11   -0.07    0.10
   4  -5  11   -0.08    0.09
  -4  -5 -11    0.07    0.10
  -4  -5 -11    0.16    0.10
  -4   5 -11    0.07    0.07
   4   5  11   -0.04    0.09
  -4   5 -11   -0.05    0.08
   5  -5  11    0.03    0.12
  -5  -5 -11    0.03    0.10
  -5   5 -11    0.02    0.10
  -5   5 -11    0.13    0.09
   5   5  11    0.09    0.12
  -6  -5 -11    0.44    0.17
   6  -5  11    0.33    0.18
   6   5  11    0.87    0.23
  -6   5 -11    0.93    0.24
  -6   5 -11    1.02    0.21
   7  -5  11    1.09    0.27
  -7  -5 -11    0.90    0.23
  -7   5 -11    1.01    0.26
  -7   5 -11    0.99    0.23
   7   5  11    1.27    0.29
   8  -6 -11    0.18    0.21
   8  -6 -11    0.17    0.18
   7  -6 -11    0.01    0.13
   7  -6 -11   -0.01    0.16
   6  -6 -11    0.74    0.23
   6  -6 -11    1.02    0.29
   5  -6 -11    2.32    0.36
   5  -6 -11    2.24    0.34
  -5   6  11    3.10    0.39
   4  -6 -11    0.04    0.13
   4  -6 -11   -0.06    0.10
  -4   6  11    0.22    0.13
   3  -6 -11   -0.05    0.10
   3  -6 -11   -0.14    0.07
  -3   6  11    0.01    0.10
   2  -6 -11    0.96    0.21
   2  -6 -11    0.73    0.18
  -2  -6  11    0.82    0.13
  -2   6  11    1.02    0.20
   1  -6 -11    0.18    0.12
   1  -6 -11    0.20    0.11
   1  -6 -11    0.35    0.14
   1   6 -11    0.29    0.07
  -1   6  11    0.29    0.13
   0  -6 -11    0.01    0.09
   0  -6 -11    0.10    0.09
   0  -6 -11    0.11    0.11
   0   6 -11    0.03    0.05
   0   6  11   -0.04    0.07
  -1  -6 -11    1.28    0.20
  -1  -6 -11    0.92    0.20
  -1  -6 -11    0.98    0.19
  -1   6 -11    1.18    0.16
   1   6  11    0.97    0.19
  -2  -6 -11    0.07    0.10
  -2  -6 -11    0.18    0.11
  -2  -6 -11    0.32    0.12
  -2   6 -11    0.16    0.05
  -2   6 -11    0.12    0.09
   2   6  11    0.13    0.11
  -3  -6 -11    0.39    0.14
  -3  -6 -11    0.31    0.13
  -3  -6 -11    0.20    0.12
  -3   6 -11    0.34    0.09
   3   6  11    0.21    0.13
  -3   6 -11    0.10    0.10
  -4  -6 -11    2.64    0.31
   4   6  11    2.50    0.31
  -4   6 -11    2.96    0.28
  -4   6 -11    2.85    0.33
  -5  -6 -11   -0.07    0.07
  -5   6 -11    0.12    0.12
   5   6  11   -0.08    0.10
  -5   6 -11   -0.01    0.08
  -6  -6 -11    0.18    0.14
  -6   6 -11    0.63    0.21
   6   6  11    0.21    0.16
  -6   6 -11    0.03    0.10
  -7  -6 -11    0.11    0.15
  -7   6 -11    0.00    0.11
  -7   6 -11    0.03    0.14
   7   6  11   -0.12    0.12
   7  -7 -11    0.75    0.26
   7  -7 -11    0.75    0.26
   6  -7 -11    0.39    0.21
   6  -7 -11    0.33    0.19
  -6   7  11    0.75    0.23
   5  -7 -11    1.98    0.34
   5  -7 -11    1.59    0.33
  -5   7  11    1.68    0.31
   4  -7 -11    0.36    0.17
   4  -7 -11    0.36    0.17
  -4   7  11    0.22    0.15
   3  -7 -11   14.59    0.80
   3  -7 -11   16.75    0.82
  -3  -7  11   15.67    0.68
  -3   7  11   17.11    0.80
   2  -7 -11   10.02    0.61
  -2  -7  11   10.82    0.49
   2  -7 -11   11.72    0.63
  -2   7  11   11.17    0.61
   1  -7 -11    0.33    0.15
   1  -7 -11    0.33    0.15
   1  -7 -11    0.24    0.13
  -1   7  11    0.46    0.16
   1   7 -11    0.49    0.09
   0  -7 -11   22.66    0.88
   0  -7 -11   21.52    0.93
   0  -7 -11   19.48    0.91
   0   7 -11   20.90    0.77
   0   7  11   21.17    0.92
  -1  -7 -11    0.27    0.13
  -1  -7 -11    0.21    0.12
  -1  -7 -11    0.21    0.12
  -1   7 -11    0.23    0.09
   1   7  11    0.34    0.14
  -2  -7 -11    1.84    0.28
  -2  -7 -11    1.78    0.24
  -2  -7 -11    1.69    0.25
   2   7  11    1.60    0.25
  -3  -7 -11   11.27    0.64
  -3  -7 -11   13.11    0.70
   3   7  11   12.79    0.67
  -3   7 -11   13.27    0.50
  -4  -7 -11    0.33    0.15
   4   7  11    0.26    0.15
  -4   7 -11    0.33    0.10
  -5  -7 -11    0.09    0.11
  -5   7 -11    0.14    0.10
   5   7  11    0.09    0.12
  -6  -7 -11   -0.02    0.11
  -6   7 -11    0.01    0.10
  -6   7 -11    0.16    0.15
   6   7  11    0.12    0.14
  -7  -7 -11    0.38    0.18
   7   7  11    0.37    0.18
  -7   7 -11    0.24    0.19
  -7   7 -11    0.26    0.14
   7  -8 -11    0.03    0.17
   7  -8 -11    0.08    0.20
   6  -8 -11    0.27    0.20
   6  -8 -11    0.12    0.19
  -6   8  11    0.16    0.16
   5  -8 -11    1.00    0.28
   5  -8 -11    0.65    0.24
  -5   8  11    0.74    0.23
   4  -8 -11    2.62    0.37
   4  -8 -11    2.36    0.38
  -4  -8  11    2.38    0.28
  -4   8  11    3.21    0.43
   3  -8 -11    1.63    0.31
  -3  -8  11    2.21    0.26
   3  -8 -11    1.66    0.30
  -3   8  11    2.10    0.31
   2  -8 -11    4.14    0.47
   2  -8 -11    4.32    0.46
  -2   8  11    3.75    0.40
   1  -8 -11    0.25    0.15
   1  -8 -11    0.39    0.16
   1  -8 -11    0.58    0.17
  -1   8  11    0.36    0.15
   1   8 -11    0.56    0.09
   0  -8 -11    0.34    0.14
   0  -8 -11    0.37    0.14
   0  -8 -11    0.37    0.17
   0   8 -11    0.46    0.10
   0   8  11    0.40    0.15
  -1  -8 -11    3.19    0.38
  -1  -8 -11    3.95    0.38
  -1  -8 -11    4.42    0.44
   1   8  11    3.91    0.40
  -2  -8 -11    3.13    0.37
  -2  -8 -11    2.72    0.36
   2   8  11    2.45    0.32
  -3  -8 -11   -0.12    0.09
   3   8  11    0.19    0.13
  -3   8 -11    0.08    0.05
  -4  -8 -11    0.21    0.15
  -4   8 -11    0.34    0.10
   4   8  11    0.04    0.12
  -5  -8 -11   -0.03    0.13
   5   8  11   -0.03    0.10
  -5   8 -11    0.09    0.09
  -6  -8 -11    0.02    0.12
  -6   8 -11   -0.14    0.11
  -6   8 -11   -0.10    0.08
   6   8  11    0.03    0.12
   6  -9 -11    0.12    0.19
   6  -9 -11   -0.11    0.14
  -6   9  11    0.11    0.18
  -5  -9  11    0.19    0.12
   5  -9 -11    0.02    0.15
   5  -9 -11    0.20    0.18
  -5   9  11    0.28    0.19
   4  -9 -11    0.83    0.26
   4  -9 -11    0.62    0.23
  -4  -9  11    0.69    0.17
  -4   9  11    0.65    0.22
   3  -9 -11    0.08    0.13
   3  -9 -11    0.07    0.14
  -3   9  11    0.09    0.13
   2  -9 -11    2.51    0.38
   2  -9 -11    2.75    0.35
  -2   9  11    2.03    0.31
   1  -9 -11    0.44    0.19
   1  -9 -11    0.14    0.13
   1  -9 -11    0.22    0.15
  -1   9  11    0.61    0.20
   1   9 -11    0.57    0.10
   0  -9 -11    3.58    0.41
   0  -9 -11    3.45    0.37
   0  -9 -11    3.44    0.40
   0   9 -11    2.89    0.22
   0   9  11    3.38    0.39
  -1  -9 -11    3.07    0.38
   1   9  11    3.84    0.40
  -2  -9 -11    5.47    0.52
   2   9  11    6.99    0.48
  -3  -9 -11    0.61    0.20
   3   9  11    0.60    0.19
  -4  -9 -11    0.07    0.14
  -4   9 -11    0.31    0.09
   4   9  11    0.37    0.17
  -5  -9 -11    1.85    0.33
  -5   9 -11    1.87    0.23
   5   9  11    1.97    0.33
  -6  -9 -11    0.44    0.21
   6   9  11    0.06    0.14
  -6   9 -11    0.42    0.14
   6 -10 -11    0.20    0.22
   6 -10 -11    0.46    0.26
  -6 -10  11    0.47    0.19
  -6  10  11    0.23    0.19
   5 -10 -11    0.76    0.28
  -5 -10  11    0.62    0.18
   5 -10 -11    0.62    0.28
  -5  10  11    0.57    0.24
   4 -10 -11    0.32    0.21
   4 -10 -11    0.58    0.26
  -4  10  11    0.62    0.25
   3 -10 -11    0.02    0.15
   3 -10 -11   -0.07    0.13
  -3  10  11    0.13    0.13
   2 -10 -11    0.05    0.15
   2 -10 -11    0.05    0.14
  -2  10  11    0.16    0.14
   1 -10 -11    0.12    0.14
   1 -10 -11    0.15    0.13
   1 -10 -11    0.05    0.13
  -1  10  11    0.04    0.12
   1  10 -11    0.05    0.05
   0 -10 -11   -0.02    0.13
   0  10  11   -0.02    0.11
  -1 -10 -11    4.59    0.50
   1  10  11    5.62    0.51
  -2 -10 -11    3.00    0.41
   2  10  11    3.54    0.41
  -3 -10 -11    0.28    0.17
   3  10  11    0.20    0.15
  -4 -10 -11    0.44    0.20
   4  10  11    0.40    0.19
  -4  10 -11    0.48    0.08
  -5 -10 -11    0.10    0.15
  -5  10 -11    0.04    0.08
   5  10  11   -0.07    0.11
   5 -11 -11    0.09    0.22
   5 -11 -11    0.05    0.20
  -5  11  11    0.21    0.19
   4 -11 -11    0.00    0.18
   4 -11 -11   -0.12    0.16
  -4  11  11    0.30    0.20
   3 -11 -11    0.17    0.18
  -3  11  11    0.37    0.22
   2 -11 -11    1.54    0.34
  -2  11  11    1.77    0.32
   1 -11 -11    0.28    0.20
  -1  11  11   -0.11    0.12
   0 -11 -11    0.16    0.14
   0  11  11    0.20    0.14
  -1 -11 -11   -0.10    0.11
   1  11  11    0.27    0.16
  -2 -11 -11    0.81    0.25
   2  11  11    0.23    0.16
  -3 -11 -11    0.02    0.12
   3  11  11    0.33    0.17
  -4 -11 -11    0.05    0.14
   4  11  11    0.11    0.15
   4 -12 -11    0.15    0.19
  -4  12  11    0.43    0.22
   3 -12 -11    0.87    0.29
  -3  12  11    0.60    0.24
   2 -12 -11    0.06    0.19
  -2  12  11    0.00    0.11
   1 -12 -11   -0.13    0.12
  -1  12  11   -0.05    0.12
   0 -12 -11    0.41    0.22
   0  12  11   -0.01    0.12
  -1 -12 -11    0.20    0.18
   1  12  11    0.16    0.15
  -2 -12 -11    1.65    0.34
   2  12  11    1.77    0.32
  -3 -12 -11    0.14    0.15
   3  12  11    0.18    0.14
  -4 -12 -11   -0.09    0.15
   4  12  11    0.03    0.15
   3 -13 -11    2.11    0.43
  -3  13  11    1.80    0.37
   2 -13 -11    0.83    0.27
  -2  13  11    0.36    0.20
   1 -13 -11    0.29    0.21
  -1  13  11    0.23    0.18
   0 -13 -11    0.33    0.22
   0  13  11    0.08    0.17
  -1 -13 -11    0.30    0.19
   1  13  11   -0.04    0.13
  -2 -13 -11    0.06    0.19
   2  13  11   -0.05    0.13
   8   0 -12    1.02    0.24
   7   0 -12   -0.08    0.09
   6   0 -12    1.43    0.23
   5   0 -12   -0.16    0.06
   4   0 -12   24.32    0.96
   4   0 -12   25.66    1.05
   3   0 -12    0.00    0.06
  -3   0  12    0.05    0.06
   3   0 -12    0.00    0.06
   2   0 -12    0.30    0.09
   2   0 -12    0.23    0.09
  -2   0  12    0.20    0.08
   1   0 -12   -0.10    0.05
   1   0 -12    0.00    0.04
  -1   0  12    0.13    0.06
   0   0  12    1.17    0.17
   0   0 -12    1.37    0.13
   0   0 -12    1.27    0.14
   0   0 -12    1.21    0.17
  -1   0 -12    0.01    0.04
   1   0  12    0.04    0.06
  -1   0 -12   -0.04    0.06
  -1   0 -12   -0.06    0.04
  -2   0 -12    0.16    0.08
  -2   0 -12    0.08    0.04
  -2   0 -12   -0.12    0.06
   2   0  12    0.15    0.09
  -3   0 -12    0.04    0.07
   3   0  12    0.06    0.09
  -3   0 -12   -0.02    0.04
  -3   0 -12   -0.05    0.07
   4   0  12    4.21    0.39
  -4   0 -12    5.12    0.45
  -4   0 -12    4.82    0.32
  -5   0 -12   -0.02    0.08
  -5   0 -12    0.08    0.11
   5   0  12   -0.05    0.10
  -6   0 -12   -0.10    0.10
   6   0  12    0.15    0.14
  -6   0 -12    0.43    0.15
   7   0  12    0.08    0.13
  -7   0 -12   -0.06    0.10
  -7   0 -12    0.04    0.15
  -8   0 -12   -0.03    0.14
   8   0  12   -0.08    0.14
   8  -1 -12    0.11    0.14
   8   1 -12    0.03    0.12
   7  -1 -12    0.59    0.17
   7   1 -12    0.66    0.18
   6  -1 -12    0.40    0.15
   6  -1 -12    0.29    0.16
   6   1 -12    0.38    0.13
   5  -1 -12   13.16    0.64
   5  -1 -12   13.47    0.72
   5   1 -12   12.33    0.58
   4  -1 -12   19.72    0.86
   4  -1 -12   18.41    0.79
   4   1 -12   17.91    0.74
   3  -1 -12    0.04    0.08
   3  -1 -12    0.12    0.09
  -3   1  12    0.11    0.08
   3   1 -12    0.07    0.07
   2  -1 -12    5.19    0.33
   2  -1 -12    5.44    0.32
  -2  -1  12    5.52    0.29
  -2   1  12    5.77    0.32
   2   1 -12    5.32    0.30
   2   1 -12    5.58    0.31
   1  -1 -12    9.55    0.46
   1  -1 -12    8.83    0.39
  -1  -1  12    9.02    0.41
   1  -1 -12    9.25    0.42
  -1   1  12    8.93    0.44
   1   1 -12    9.15    0.42
   1   1 -12    8.78    0.37
   0  -1 -12    3.19    0.20
   0  -1  12    3.37    0.23
   0  -1 -12    2.86    0.20
   0  -1 -12    3.28    0.28
   0   1  12    3.08    0.28
   0   1 -12    3.19    0.18
   0   1 -12    3.17    0.23
   1  -1  12    3.71    0.25
  -1  -1 -12    3.29    0.20
  -1  -1 -12    2.81    0.25
  -1  -1 -12    2.65    0.27
  -1   1 -12    3.22    0.21
   1   1  12    3.05    0.27
  -1   1 -12    3.35    0.29
  -2  -1 -12    4.11    0.31
  -2  -1 -12    4.15    0.24
   2  -1  12    4.62    0.31
  -2  -1 -12    4.21    0.27
  -2   1 -12    3.90    0.29
  -2   1 -12    3.84    0.25
   2   1  12    4.53    0.32
  -2   1 -12    4.69    0.20
  -3  -1 -12    6.89    0.43
   3  -1  12    6.84    0.42
  -3  -1 -12    7.28    0.39
  -3  -1 -12    7.74    0.37
  -3   1 -12    6.51    0.41
   3   1  12    7.82    0.44
  -3   1 -12    7.14    0.38
   4  -1  12    0.51    0.15
  -4  -1 -12    0.63    0.17
  -4  -1 -12    0.81    0.17
  -4   1 -12    0.68    0.17
  -4   1 -12    1.15    0.19
   4   1  12    0.61    0.17
  -5  -1 -12    0.05    0.11
   5  -1  12   -0.03    0.10
  -5  -1 -12    0.09    0.10
  -5   1 -12    0.03    0.10
  -5   1 -12    0.05    0.12
   5   1  12    0.08    0.11
   6  -1  12    2.80    0.37
  -6  -1 -12    2.17    0.30
  -6  -1 -12    2.70    0.37
  -6   1 -12    3.36    0.41
   6   1  12    2.42    0.34
  -6   1 -12    2.74    0.32
   7  -1  12    1.66    0.31
  -7  -1 -12    1.86    0.29
  -7   1 -12    1.17    0.30
   7   1  12    1.72    0.32
  -7   1 -12    0.95    0.22
   8  -1  12    1.21    0.31
  -8   1 -12    1.18    0.26
   8   1  12    1.14    0.29
   8  -2 -12    0.78    0.24
   8   2 -12    1.38    0.24
   7  -2 -12   -0.01    0.15
   7  -2 -12    0.07    0.12
   7   2 -12   -0.03    0.10
   6  -2 -12    0.42    0.18
   6  -2 -12    0.59    0.17
   6   2 -12    0.72    0.16
   5  -2 -12   12.29    0.64
   5  -2 -12   12.11    0.68
   5   2 -12   11.94    0.54
   4  -2 -12    0.42    0.14
   4  -2 -12    0.93    0.19
  -4   2  12    0.55    0.14
   4   2 -12    0.97    0.15
   3  -2 -12    0.45    0.14
   3  -2 -12    0.57    0.15
  -3   2  12    0.62    0.14
   3   2 -12    0.45    0.11
   2  -2 -12    0.56    0.13
  -2  -2  12    0.41    0.09
   2  -2 -12    0.23    0.11
  -2   2  12    0.56    0.13
   2   2 -12    0.37    0.10
  -1  -2  12    2.40    0.21
   1  -2 -12    1.75    0.19
   1  -2 -12    2.18    0.25
   1  -2 -12    2.66    0.24
   1   2 -12    2.37    0.22
  -1   2  12    2.30    0.24
   0  -2  12   12.85    0.53
   0  -2 -12   12.40    0.53
   0  -2 -12   13.69    0.55
   0  -2 -12   13.47    0.60
   0   2 -12   12.87    0.44
   0   2 -12   13.02    0.55
   0   2  12   12.65    0.58
  -1  -2 -12   16.97    0.66
  -1  -2 -12   16.00    0.72
   1  -2  12   17.85    0.68
  -1  -2 -12   17.69    0.68
  -1   2 -12   16.34    0.60
   1   2  12   16.87    0.72
  -1   2 -12   16.21    0.68
   2  -2  12    0.60    0.13
  -2  -2 -12    0.57    0.11
  -2  -2 -12    0.83    0.15
  -2  -2 -12    0.45    0.14
  -2   2 -12    0.53    0.10
  -2   2 -12    0.63    0.14
   2   2  12    0.75    0.16
  -3  -2 -12    0.60    0.12
  -3  -2 -12    0.78    0.17
   3  -2  12    0.59    0.15
  -3  -2 -12    0.67    0.14
  -3   2 -12    0.77    0.14
  -3   2 -12    0.53    0.14
   3   2  12    0.70    0.17
  -4  -2 -12    1.66    0.20
   4  -2  12    1.42    0.24
  -4  -2 -12    1.42    0.21
  -4  -2 -12    1.89    0.28
  -4   2 -12    1.42    0.23
   4   2  12    1.65    0.25
  -4   2 -12    1.58    0.21
   5  -2  12    0.14    0.13
  -5  -2 -12    0.02    0.11
  -5  -2 -12    0.21    0.12
   5   2  12    0.10    0.12
  -5   2 -12    0.06    0.12
  -5   2 -12    0.04    0.09
   6  -2  12    1.56    0.29
  -6  -2 -12    1.02    0.23
  -6  -2 -12    1.56    0.26
  -6   2 -12    0.71    0.18
  -6   2 -12    1.13    0.25
   6   2  12    1.37    0.26
   7  -2  12    1.64    0.32
  -7  -2 -12    1.87    0.30
  -7   2 -12    1.85    0.30
  -7   2 -12    1.75    0.33
   7   2  12    1.84    0.32
   8  -2  12    0.76    0.25
  -8   2 -12    0.47    0.21
  -8   2 -12    0.50    0.20
   8   2  12    0.41    0.20
   8  -3 -12    0.67    0.24
   8   3 -12    1.02    0.21
   7  -3 -12    1.32    0.33
   7  -3 -12    0.99    0.26
   7   3 -12    0.97    0.19
   6  -3 -12    0.57    0.22
   6  -3 -12    0.84    0.21
   6   3 -12    0.54    0.13
   5  -3 -12    0.37    0.17
   5  -3 -12    0.22    0.13
   5   3 -12    0.45    0.11
   4  -3 -12    2.08    0.28
   4  -3 -12    1.55    0.26
   4   3 -12    1.90    0.19
  -4   3  12    2.16    0.28
   3  -3 -12    0.08    0.09
   3  -3 -12    0.00    0.08
   3   3 -12   -0.03    0.04
  -3   3  12   -0.03    0.07
   2  -3 -12    0.98    0.18
   2  -3 -12    1.39    0.20
   2   3 -12    2.16    0.19
  -2   3  12    1.50    0.21
   2   3 -12    1.75    0.16
  -1  -3  12    8.89    0.37
   1  -3 -12    8.70    0.47
   1  -3 -12    8.53    0.44
   1  -3 -12    7.82    0.41
  -1   3  12    9.05    0.46
   1   3 -12    8.77    0.39
   0  -3  12    1.93    0.19
   0  -3 -12    1.83    0.21
   0  -3 -12    1.89    0.21
   0  -3 -12    1.50    0.22
   0   3 -12    1.61    0.19
   0   3  12    1.94    0.23
  -1  -3 -12    0.94    0.15
  -1  -3 -12    1.11    0.19
  -1  -3 -12    0.91    0.15
   1  -3  12    1.12    0.16
   1   3  12    1.07    0.18
  -1   3 -12    0.75    0.14
  -1   3 -12    1.29    0.12
  -2  -3 -12    0.20    0.11
  -2  -3 -12    0.13    0.08
  -2  -3 -12    0.27    0.10
   2  -3  12    0.20    0.10
  -2   3 -12    0.21    0.07
   2   3  12    0.17    0.10
  -2   3 -12    0.05    0.07
  -3  -3 -12    3.94    0.34
  -3  -3 -12    3.66    0.35
   3  -3  12    3.77    0.34
  -3  -3 -12    3.35    0.26
  -3   3 -12    3.16    0.24
  -3   3 -12    3.73    0.35
   3   3  12    3.14    0.33
   4  -3  12    2.45    0.29
  -4  -3 -12    2.22    0.27
  -4  -3 -12    2.18    0.30
  -4  -3 -12    1.88    0.23
   4   3  12    1.19    0.24
  -4   3 -12    1.85    0.22
  -4   3 -12    1.85    0.26
  -5  -3 -12    0.70    0.19
  -5  -3 -12    0.90    0.19
   5  -3  12    0.48    0.17
  -5  -3 -12    0.73    0.16
  -5   3 -12    0.60    0.19
  -5   3 -12    0.78    0.17
   5   3  12    1.09    0.23
  -6  -3 -12    0.26    0.14
  -6   3 -12    0.12    0.13
  -6   3 -12   -0.07    0.09
   6   3  12   -0.21    0.08
   7  -3  12   -0.07    0.13
  -7   3 -12    0.17    0.18
   7   3  12   -0.05    0.12
  -7   3 -12    0.07    0.11
   8  -3  12    0.40    0.22
   8   3  12    0.74    0.26
  -8   3 -12    0.67    0.24
  -8   3 -12    0.34    0.17
   8  -4 -12    0.96    0.31
   8  -4 -12    0.67    0.23
   8   4 -12    0.45    0.16
   7  -4 -12    0.50    0.21
   7  -4 -12    0.57    0.20
   7   4 -12    0.37    0.12
   6  -4 -12    0.52    0.19
   6  -4 -12    0.62    0.21
   6   4 -12    0.65    0.13
   5  -4 -12    1.72    0.31
   5  -4 -12    2.71    0.36
   5   4 -12    2.20    0.20
   4  -4 -12    0.13    0.13
   4  -4 -12    0.35    0.14
  -4   4  12    0.09    0.10
   4   4 -12    0.19    0.07
   3  -4 -12    0.69    0.18
   3  -4 -12    0.55    0.16
  -3   4  12    0.52    0.15
   3   4 -12    0.79    0.10
   2  -4 -12    0.03    0.09
   2  -4 -12    0.06    0.09
  -2   4  12    0.07    0.09
   2   4 -12    0.17    0.06
   1  -4 -12    0.11    0.10
   1  -4 -12    0.05    0.08
   1  -4 -12    0.07    0.07
  -1   4  12    0.12    0.09
   1   4 -12    0.12    0.07
   0  -4 -12    1.04    0.19
   0  -4 -12    1.12    0.17
   0  -4 -12    1.37    0.19
   0   4  12    1.11    0.19
   0   4 -12    1.38    0.17
  -1  -4 -12   13.77    0.63
   1  -4  12   11.36    0.52
  -1  -4 -12   12.75    0.58
  -1  -4 -12   12.51    0.56
  -1   4 -12   12.84    0.42
   1   4  12   11.81    0.60
  -1   4 -12   11.73    0.54
  -2  -4 -12    8.41    0.44
  -2  -4 -12    8.02    0.44
   2  -4  12    8.21    0.44
  -2  -4 -12    9.00    0.50
   2   4  12    8.90    0.49
  -2   4 -12    8.35    0.45
  -2   4 -12    9.10    0.38
   3  -4  12    0.11    0.10
  -3  -4 -12    0.23    0.12
  -3  -4 -12   -0.02    0.07
  -3  -4 -12   -0.05    0.07
  -3   4 -12   -0.04    0.05
  -3   4 -12    0.14    0.10
   3   4  12    0.24    0.13
  -4  -4 -12    1.01    0.19
   4  -4  12    1.21    0.23
  -4  -4 -12    0.47    0.17
  -4  -4 -12    0.91    0.18
  -4   4 -12    0.96    0.17
  -4   4 -12    0.94    0.21
   4   4  12    0.94    0.20
  -5  -4 -12   -0.03    0.08
   5  -4  12    0.13    0.12
  -5  -4 -12   -0.11    0.10
  -5  -4 -12    0.06    0.11
   5   4  12   -0.06    0.10
  -5   4 -12    0.06    0.08
  -5   4 -12   -0.09    0.10
  -6  -4 -12    0.21    0.12
   6  -4  12    0.14    0.15
  -6   4 -12    0.33    0.17
   6   4  12    0.11    0.14
  -6   4 -12    0.24    0.14
   7  -4  12    1.56    0.33
  -7  -4 -12    1.94    0.32
   7   4  12    2.48    0.39
  -7   4 -12    1.45    0.26
  -7   4 -12    2.09    0.35
   8  -5 -12   -0.19    0.12
   8  -5 -12    0.10    0.21
   7  -5 -12    0.87    0.29
   7  -5 -12    0.85    0.26
   6  -5 -12    0.77    0.24
   6  -5 -12    0.86    0.25
   6   5 -12    1.06    0.14
   5  -5 -12    2.41    0.38
   5  -5 -12    2.79    0.38
   5   5 -12    3.18    0.18
  -5   5  12    3.05    0.38
   4  -5 -12    0.39    0.18
   4  -5 -12    0.19    0.15
  -4   5  12    0.66    0.17
   3  -5 -12   -0.20    0.07
   3  -5 -12   -0.17    0.07
  -3   5  12    0.46    0.14
   2  -5 -12    1.62    0.26
   2  -5 -12    1.73    0.26
  -2   5  12    1.28    0.22
   2   5 -12    1.75    0.13
   1  -5 -12    1.03    0.18
   1  -5 -12    1.16    0.19
   1  -5 -12    0.90    0.19
   1   5 -12    1.15    0.14
  -1   5  12    0.82    0.17
   0  -5 -12    2.41    0.26
   0  -5 -12    3.30    0.34
   0  -5 -12    3.66    0.34
   0   5  12    3.17    0.32
   0   5 -12    3.22    0.22
  -1  -5 -12    0.02    0.07
  -1  -5 -12    0.04    0.09
  -1  -5 -12   -0.10    0.06
  -1   5 -12   -0.05    0.05
   1   5  12    0.01    0.09
  -2  -5 -12    1.85    0.23
  -2  -5 -12    1.69    0.26
  -2  -5 -12    1.70    0.23
  -2   5 -12    1.33    0.20
  -2   5 -12    1.56    0.15
   2   5  12    1.36    0.23
  -3  -5 -12    0.04    0.11
   3  -5  12    0.15    0.11
  -3  -5 -12    0.02    0.09
  -3  -5 -12    0.13    0.09
   3   5  12    0.11    0.10
  -3   5 -12    0.15    0.10
  -3   5 -12    0.26    0.08
  -4  -5 -12    0.15    0.11
  -4  -5 -12    0.51    0.16
   4  -5  12    0.29    0.13
  -4  -5 -12    0.32    0.14
   4   5  12    0.16    0.13
  -4   5 -12    0.28    0.13
  -4   5 -12    0.27    0.11
   5  -5  12    0.04    0.11
  -5  -5 -12    0.15    0.11
  -5   5 -12    0.07    0.08
  -5   5 -12   -0.04    0.10
   5   5  12   -0.21    0.10
  -6  -5 -12    1.23    0.25
   6  -5  12    1.19    0.26
  -6   5 -12    1.15    0.22
  -6   5 -12    1.92    0.34
   6   5  12    1.43    0.29
   7  -5  12    0.33    0.19
  -7  -5 -12    0.38    0.17
  -7   5 -12    0.23    0.14
  -7   5 -12    0.47    0.23
   7   5  12    0.55    0.22
   7  -6 -12    0.11    0.15
   7  -6 -12    0.33    0.21
   6  -6 -12    0.97    0.29
   6  -6 -12    0.96    0.24
   5  -6 -12    0.06    0.14
   5  -6 -12    0.10    0.15
  -5   6  12    0.37    0.16
   4  -6 -12    3.70    0.42
   4  -6 -12    4.15    0.49
  -4   6  12    4.03    0.44
   3  -6 -12    0.54    0.18
   3  -6 -12    0.70    0.21
  -3   6  12    0.97    0.21
   2  -6 -12    1.66    0.26
   2  -6 -12    1.66    0.26
   2   6 -12    1.89    0.12
  -2   6  12    1.86    0.27
   1  -6 -12   -0.04    0.09
   1  -6 -12    0.06    0.08
   1  -6 -12    0.05    0.10
  -1   6  12   -0.02    0.08
   1   6 -12    0.04    0.05
   0  -6 -12    7.54    0.43
   0  -6 -12    7.45    0.48
   0  -6 -12    7.31    0.45
   0   6  12    7.58    0.47
   0   6 -12    7.49    0.36
  -1  -6 -12    0.40    0.14
  -1  -6 -12    0.46    0.15
  -1  -6 -12    0.42    0.14
   1   6  12    0.52    0.16
  -1   6 -12    0.48    0.13
  -2  -6 -12    0.75    0.18
  -2  -6 -12    0.91    0.19
  -2  -6 -12    0.89    0.18
   2   6  12    0.77    0.18
  -2   6 -12    1.17    0.10
  -2   6 -12    0.94    0.17
  -3  -6 -12    1.84    0.26
  -3  -6 -12    2.31    0.27
  -3  -6 -12    2.17    0.30
  -3   6 -12    2.73    0.23
  -3   6 -12    2.55    0.30
   3   6  12    1.97    0.29
  -4  -6 -12   -0.03    0.09
   4   6  12    0.10    0.12
  -4   6 -12    0.04    0.07
  -4   6 -12   -0.02    0.10
  -5  -6 -12    0.10    0.11
  -5   6 -12    0.29    0.15
  -5   6 -12    0.05    0.09
   5   6  12    0.02    0.12
  -6  -6 -12    0.59    0.19
  -6   6 -12    0.49    0.16
   6   6  12    0.46    0.18
  -6   6 -12    0.56    0.21
  -7  -6 -12    0.13    0.16
   7   6  12    0.30    0.19
  -7   6 -12    0.31    0.16
  -7   6 -12    0.33    0.20
   7  -7 -12   -0.12    0.14
   7  -7 -12    0.18    0.20
   6  -7 -12    0.76    0.26
   6  -7 -12    0.69    0.24
   5  -7 -12    0.18    0.17
   5  -7 -12   -0.14    0.12
  -5   7  12   -0.09    0.11
   4  -7 -12    1.07    0.26
   4  -7 -12    0.95    0.24
  -4   7  12    0.99    0.25
   3  -7 -12    1.93    0.31
   3  -7 -12    1.84    0.31
  -3  -7  12    2.00    0.23
  -3   7  12    1.94    0.30
   2  -7 -12    0.60    0.18
   2  -7 -12    1.25    0.26
  -2   7  12    0.98    0.21
   1  -7 -12    0.06    0.10
   1  -7 -12   -0.01    0.09
   1  -7 -12    0.12    0.13
   1   7 -12    0.12    0.06
  -1   7  12   -0.05    0.10
   0  -7 -12    9.83    0.57
   0  -7 -12    9.23    0.55
   0  -7 -12   10.80    0.54
   0   7 -12    9.67    0.44
   0   7  12    9.44    0.56
  -1  -7 -12    4.11    0.41
  -1  -7 -12    4.35    0.43
  -1  -7 -12    4.93    0.42
   1   7  12    4.80    0.44
  -1   7 -12    4.39    0.29
  -2  -7 -12    2.30    0.31
  -2  -7 -12    1.69    0.25
  -2  -7 -12    2.49    0.30
   2   7  12    2.46    0.32
  -2   7 -12    2.18    0.26
  -3  -7 -12    7.63    0.47
  -3  -7 -12    6.17    0.45
  -3  -7 -12    6.35    0.46
  -3   7 -12    7.01    0.32
   3   7  12    6.95    0.48
  -3   7 -12    5.60    0.41
  -4  -7 -12    0.88    0.21
  -4   7 -12    0.96    0.16
  -4   7 -12    0.97    0.22
   4   7  12    1.08    0.23
  -5  -7 -12    2.68    0.37
   5   7  12    2.88    0.39
  -5   7 -12    2.91    0.30
  -5   7 -12    2.98    0.39
  -6  -7 -12    1.53    0.30
  -6   7 -12    1.65    0.31
  -6   7 -12    1.28    0.22
   6   7  12    0.99    0.26
  -7  -7 -12    0.76    0.24
  -7   7 -12    0.36    0.15
   7   7  12    1.09    0.26
  -7   7 -12    0.89    0.27
   7  -8 -12    0.20    0.23
   7  -8 -12    0.24    0.23
   6  -8 -12    0.94    0.29
   6  -8 -12    0.40    0.20
  -6   8  12    0.31    0.20
   5  -8 -12    1.04    0.29
   5  -8 -12    1.22    0.30
  -5   8  12    1.27    0.29
   4  -8 -12    0.04    0.14
   4  -8 -12    0.19    0.16
  -4  -8  12    0.01    0.09
  -4   8  12    0.15    0.13
   3  -8 -12    0.97    0.25
   3  -8 -12    1.02    0.24
  -3   8  12    1.22    0.27
   2  -8 -12    1.61    0.31
   2  -8 -12    1.79    0.30
  -2   8  12    1.81    0.30
   1  -8 -12    5.07    0.50
   1  -8 -12    4.91    0.43
   1  -8 -12    4.47    0.46
  -1   8  12    4.33    0.46
   1   8 -12    4.58    0.24
   0  -8 -12   -0.03    0.12
   0  -8 -12   -0.01    0.11
   0  -8 -12   -0.14    0.08
   0   8  12    0.03    0.10
   0   8 -12    0.07    0.06
  -1  -8 -12    2.89    0.36
  -1  -8 -12    2.79    0.33
  -1  -8 -12    2.79    0.34
   1   8  12    2.27    0.31
  -1   8 -12    3.35    0.30
  -2  -8 -12    1.83    0.29
  -2  -8 -12    1.55    0.26
  -2  -8 -12    1.80    0.26
   2   8  12    2.17    0.31
  -2   8 -12    2.04    0.26
  -3  -8 -12    0.65    0.18
  -3   8 -12    0.63    0.08
  -3   8 -12    0.53    0.16
   3   8  12    0.65    0.21
  -4  -8 -12    0.48    0.18
  -4   8 -12    0.65    0.12
  -4   8 -12    0.67    0.19
   4   8  12    0.24    0.17
  -5  -8 -12    0.79    0.21
   5   8  12    0.88    0.25
  -5   8 -12    1.48    0.29
  -5   8 -12    0.89    0.17
  -6  -8 -12    0.18    0.16
  -6   8 -12    0.11    0.12
   6   8  12    0.55    0.20
  -6   8 -12    0.34    0.19
   6  -9 -12   -0.06    0.18
   6  -9 -12    0.04    0.17
  -6   9  12    0.31    0.18
   5  -9 -12    0.21    0.21
   5  -9 -12   -0.09    0.14
  -5   9  12    0.01    0.13
   4  -9 -12    0.46    0.21
   4  -9 -12    0.28    0.19
  -4   9  12    0.67    0.21
   3  -9 -12    0.73    0.23
   3  -9 -12    0.62    0.24
  -3   9  12    0.94    0.24
   2  -9 -12   -0.08    0.11
   2  -9 -12   -0.01    0.14
  -2   9  12   -0.01    0.11
   1  -9 -12    2.84    0.36
   1  -9 -12    2.84    0.38
   1  -9 -12    2.85    0.39
  -1   9  12    3.04    0.38
   1   9 -12    2.83    0.18
   0  -9 -12    0.02    0.12
   0  -9 -12    0.06    0.12
   0  -9 -12   -0.18    0.10
   0   9  12    0.14    0.13
   0   9 -12    0.05    0.06
  -1  -9 -12    0.01    0.10
  -1   9 -12    0.03    0.08
   1   9  12   -0.07    0.10
  -2  -9 -12    2.89    0.37
   2   9  12    3.24    0.39
  -3  -9 -12    0.90    0.22
   3   9  12    1.01    0.24
  -4  -9 -12    1.19    0.26
   4   9  12    1.32    0.28
  -4   9 -12    1.07    0.14
  -5  -9 -12    0.05    0.14
  -5   9 -12    0.35    0.12
   5   9  12    0.15    0.17
  -6  -9 -12    0.51    0.21
  -6   9 -12    0.62    0.17
  -6   9 -12    0.36    0.20
   6   9  12    0.33    0.18
   6 -10 -12    4.45    0.60
  -6  10  12    3.59    0.51
   5 -10 -12    0.60    0.27
   5 -10 -12    0.75    0.28
  -5  10  12    1.28    0.32
   4 -10 -12    0.23    0.19
   4 -10 -12   -0.05    0.15
  -4  10  12    0.07    0.15
   3 -10 -12    0.00    0.15
   3 -10 -12    0.20    0.16
  -3  10  12    0.11    0.15
   2 -10 -12    0.52    0.20
   2 -10 -12    1.07    0.27
  -2  10  12    0.84    0.24
   1 -10 -12    1.00    0.26
   1 -10 -12    0.21    0.16
   1 -10 -12    0.43    0.20
   1  10 -12    0.72    0.11
  -1  10  12    0.84    0.22
   0 -10 -12    3.78    0.46
   0  10  12    4.63    0.49
   0  10 -12    4.10    0.27
  -1 -10 -12    3.00    0.40
  -2 -10 -12    2.29    0.35
   2  10  12    2.42    0.36
  -3 -10 -12    0.11    0.14
   3  10  12    0.10    0.13
  -4 -10 -12    1.27    0.30
   4  10  12    1.72    0.32
  -5 -10 -12    1.19    0.30
  -5  10 -12    1.40    0.18
   5  10  12    1.21    0.27
   5 -11 -12    0.23    0.23
   5 -11 -12   -0.10    0.20
  -5  11  12    0.30    0.22
   4 -11 -12    0.03    0.20
   4 -11 -12    0.10    0.20
  -4  11  12    0.24    0.18
   3 -11 -12    0.34    0.22
  -3  11  12    0.71    0.25
   2 -11 -12    0.13    0.17
  -2  11  12    0.18    0.16
   1 -11 -12    0.04    0.15
  -1  11  12    0.07    0.15
   0 -11 -12   -0.10    0.11
   0  11  12   -0.12    0.11
   0  11 -12    0.04    0.07
  -1 -11 -12    2.05    0.35
   1  11  12    3.09    0.39
  -2 -11 -12    0.20    0.17
   2  11  12    0.18    0.16
  -3 -11 -12    0.32    0.20
   3  11  12    0.44    0.19
  -4 -11 -12    0.34    0.21
   4  11  12    0.23    0.17
   4 -12 -12    0.02    0.21
  -4  12  12    0.17    0.19
   3 -12 -12   -0.12    0.15
  -3  12  12   -0.02    0.17
   2 -12 -12   -0.04    0.14
  -2  12  12   -0.07    0.13
   1 -12 -12    0.03    0.16
  -1  12  12    0.08    0.15
   0 -12 -12    1.18    0.31
   0  12 -12    0.80    0.15
   0  12  12    1.34    0.29
  -1 -12 -12    0.20    0.19
   1  12  12    0.46    0.21
  -2 -12 -12    0.04    0.16
   2  12  12   -0.05    0.16
  -3 -12 -12    0.11    0.17
   3  12  12    0.19    0.17
   2 -13 -12    0.00    0.18
  -2  13  12   -0.04    0.14
   1 -13 -12    1.86    0.38
  -1  13  12    2.28    0.39
   0 -13 -12    0.02    0.19
   0  13  12   -0.13    0.12
  -1 -13 -12    0.17    0.16
   1  13  12    0.30    0.20
   2  13  12    0.41    0.21
   8   0 -13    0.07    0.13
   7   0 -13    0.07    0.11
   6   0 -13   -0.06    0.08
   5   0 -13    2.61    0.30
   4   0 -13    0.12    0.09
   4   0 -13   -0.03    0.08
   3   0 -13    1.15    0.18
   3   0 -13    1.34    0.19
   2   0 -13   -0.05    0.06
   2   0 -13    0.09    0.07
  -2   0  13    0.09    0.06
   1   0 -13   -0.03    0.06
  -1   0  13   -0.10    0.05
   1   0 -13    0.03    0.05
   0   0  13   -0.05    0.05
   0   0 -13   -0.04    0.04
   0   0 -13    0.04    0.04
   0   0 -13   -0.05    0.06
  -1   0 -13    4.71    0.32
  -1   0 -13    4.94    0.23
   1   0  13    5.25    0.33
  -1   0 -13    4.97    0.28
  -2   0 -13    0.01    0.05
  -2   0 -13    0.00    0.07
  -2   0 -13   -0.05    0.03
   2   0  13   -0.01    0.07
   3   0  13    4.16    0.38
  -3   0 -13    4.04    0.23
  -3   0 -13    3.20    0.29
  -3   0 -13    3.26    0.34
  -4   0 -13   -0.01    0.08
   4   0  13    0.00    0.09
  -4   0 -13   -0.10    0.09
  -5   0 -13    1.28    0.21
  -5   0 -13    1.36    0.27
   5   0  13    0.93    0.22
  -6   0 -13    0.09    0.14
  -6   0 -13   -0.04    0.09
   6   0  13   -0.23    0.08
   7   0  13    1.95    0.35
  -7   0 -13    2.04    0.34
  -7   0 -13    2.51    0.35
  -8   0 -13    0.12    0.14
   8   0  13   -0.13    0.16
   8  -1 -13    0.28    0.18
   8   1 -13    0.56    0.17
   7  -1 -13    1.48    0.26
   7   1 -13    2.13    0.29
   6  -1 -13    0.25    0.15
   6  -1 -13    0.20    0.12
   6   1 -13    0.08    0.09
   5  -1 -13   15.00    0.70
   5  -1 -13   14.08    0.76
   5   1 -13   13.89    0.64
   4  -1 -13    2.09    0.27
   4  -1 -13    2.53    0.30
   4   1 -13    2.81    0.27
   3  -1 -13    5.48    0.37
   3  -1 -13    5.54    0.36
  -3   1  13    5.58    0.34
   3   1 -13    5.77    0.34
   2  -1 -13   -0.06    0.05
  -2  -1  13   -0.05    0.06
   2  -1 -13   -0.02    0.06
   2   1 -13   -0.01    0.06
  -2   1  13   -0.05    0.06
   2   1 -13    0.05    0.05
   1  -1 -13   26.28    0.97
  -1  -1  13   24.26    0.90
   1  -1 -13   25.57    0.93
   1  -1 -13   25.68    0.88
   1   1 -13   24.72    0.87
   1   1 -13   25.12    0.93
  -1   1  13   23.89    0.94
   0  -1  13   12.00    0.52
   0  -1 -13   11.78    0.49
   0  -1 -13   12.26    0.49
   0  -1 -13   11.27    0.55
   0   1 -13   11.33    0.53
   0   1 -13   11.15    0.44
   0   1  13   11.01    0.53
  -1  -1 -13    0.13    0.06
   1  -1  13    0.08    0.08
  -1  -1 -13    0.23    0.10
  -1  -1 -13    0.08    0.07
  -1   1 -13    0.18    0.10
  -1   1 -13    0.09    0.06
   1   1  13    0.16    0.09
  -2  -1 -13    0.21    0.10
  -2  -1 -13    0.15    0.08
   2  -1  13    0.14    0.09
  -2  -1 -13    0.11    0.06
   2   1  13    0.17    0.10
  -2   1 -13    0.05    0.08
  -2   1 -13    0.14    0.07
  -3  -1 -13    2.99    0.22
  -3  -1 -13    3.86    0.34
  -3  -1 -13    3.23    0.35
   3  -1  13    3.13    0.33
  -3   1 -13    3.53    0.30
   3   1  13    2.96    0.32
  -3   1 -13    2.66    0.29
  -4  -1 -13    0.66    0.19
  -4  -1 -13    0.78    0.14
   4  -1  13    0.78    0.19
  -4  -1 -13    0.55    0.15
  -4   1 -13    0.55    0.17
  -4   1 -13    0.58    0.14
   4   1  13    0.72    0.18
  -5  -1 -13    0.27    0.14
   5  -1  13    0.15    0.13
  -5  -1 -13    0.17    0.11
   5   1  13    0.32    0.16
  -5   1 -13    0.15    0.12
  -5   1 -13    0.71    0.20
   6  -1  13   -0.05    0.11
  -6  -1 -13    0.08    0.13
  -6  -1 -13   -0.07    0.10
  -6   1 -13   -0.13    0.09
   6   1  13    0.09    0.14
  -6   1 -13   -0.12    0.12
   7  -1  13    0.69    0.22
  -7  -1 -13    0.67    0.20
  -7   1 -13    0.81    0.24
  -7   1 -13    0.58    0.18
   7   1  13    0.58    0.23
  -8  -1 -13    1.21    0.29
   8  -1  13    1.25    0.32
  -8   1 -13    1.14    0.27
   8   1  13    1.05    0.29
   8  -2 -13    0.13    0.14
   8   2 -13    0.03    0.12
   7  -2 -13    0.37    0.22
   7  -2 -13    1.00    0.24
   7   2 -13    0.60    0.17
   6  -2 -13    2.45    0.33
   6  -2 -13    1.93    0.35
   6   2 -13    2.04    0.25
   5  -2 -13    0.39    0.15
   5  -2 -13    0.10    0.12
   5   2 -13    0.15    0.10
   4  -2 -13    2.10    0.30
   4  -2 -13    1.91    0.26
   4   2 -13    2.38    0.24
   3  -2 -13    0.26    0.12
   3  -2 -13    0.51    0.15
  -3   2  13    0.68    0.15
   3   2 -13    0.37    0.10
   2  -2 -13    0.24    0.10
   2  -2 -13    0.11    0.08
  -2   2  13    0.27    0.11
   2   2 -13    0.16    0.08
   1  -2 -13   -0.01    0.07
   1  -2 -13   -0.09    0.04
  -1  -2  13   -0.05    0.05
   1  -2 -13    0.00    0.05
  -1   2  13    0.08    0.08
   1   2 -13    0.00    0.05
   0  -2  13    0.75    0.13
   0  -2 -13    0.59    0.11
   0  -2 -13    0.58    0.11
   0  -2 -13    0.52    0.15
   0   2 -13    0.60    0.13
   0   2  13    0.60    0.14
   0   2 -13    0.74    0.09
  -1  -2 -13    0.38    0.12
  -1  -2 -13    0.55    0.11
   1  -2  13    0.53    0.13
  -1  -2 -13    0.50    0.11
  -1   2 -13    0.36    0.08
  -1   2 -13    0.32    0.10
   1   2  13    0.42    0.13
  -2  -2 -13    3.10    0.33
   2  -2  13    2.41    0.26
  -2  -2 -13    2.92    0.27
  -2  -2 -13    2.72    0.20
  -2   2 -13    2.71    0.28
   2   2  13    2.63    0.29
  -2   2 -13    2.82    0.20
  -3  -2 -13    2.20    0.25
   3  -2  13    2.03    0.26
  -3  -2 -13    1.86    0.21
  -3  -2 -13    1.95    0.27
  -3   2 -13    2.14    0.27
  -3   2 -13    1.99    0.22
   3   2  13    2.04    0.28
  -4  -2 -13    5.89    0.43
  -4  -2 -13    6.14    0.39
  -4  -2 -13    6.09    0.36
   4  -2  13    5.93    0.42
  -4   2 -13    5.44    0.48
   4   2  13    6.44    0.44
  -4   2 -13    6.37    0.38
   5  -2  13    0.33    0.15
  -5  -2 -13    0.49    0.14
  -5  -2 -13    0.30    0.15
  -5  -2 -13    0.67    0.18
   5   2  13    0.49    0.18
  -5   2 -13    0.41    0.14
  -5   2 -13    0.62    0.18
   6  -2  13   -0.06    0.12
  -6  -2 -13    0.02    0.13
  -6  -2 -13    0.10    0.12
  -6   2 -13    0.04    0.11
  -6   2 -13    0.10    0.14
   6   2  13    0.02    0.11
   7  -2  13    0.21    0.17
  -7  -2 -13   -0.03    0.12
   7   2  13   -0.05    0.13
  -7   2 -13    0.18    0.15
  -7   2 -13    0.36    0.21
   8  -3 -13    0.23    0.15
   8   3 -13    0.32    0.15
   7  -3 -13    1.19    0.28
   7  -3 -13    1.23    0.30
   7   3 -13    1.02    0.19
   6  -3 -13    0.51    0.19
   6  -3 -13    0.65    0.20
   6   3 -13    0.78    0.15
   5  -3 -13    0.31    0.15
   5  -3 -13    0.35    0.16
   5   3 -13    0.50    0.12
   4  -3 -13   -0.04    0.09
   4  -3 -13    0.18    0.14
   4   3 -13   -0.02    0.06
  -4   3  13    0.26    0.12
   3  -3 -13    1.35    0.23
   3  -3 -13    1.27    0.23
  -3   3  13    1.05    0.19
   3   3 -13    1.45    0.16
   2  -3 -13    0.25    0.12
   2  -3 -13    0.59    0.15
   2   3 -13    0.45    0.10
  -2   3  13    0.29    0.11
   1  -3 -13    0.18    0.09
   1  -3 -13    0.26    0.10
   1  -3 -13    0.22    0.11
   1   3 -13    0.26    0.09
  -1   3  13    0.35    0.12
   0  -3  13    0.33    0.10
   0  -3 -13    0.16    0.11
   0  -3 -13    0.32    0.10
   0  -3 -13    0.44    0.11
   0   3  13    0.41    0.13
   0   3 -13    0.32    0.10
   1  -3  13    0.27    0.10
  -1  -3 -13    0.21    0.10
  -1  -3 -13    0.19    0.11
  -1  -3 -13    0.15    0.08
  -1   3 -13    0.25    0.10
  -1   3 -13    0.21    0.06
   1   3  13    0.24    0.11
  -2  -3 -13    3.80    0.28
  -2  -3 -13    3.49    0.25
   2  -3  13    3.65    0.33
  -2  -3 -13    3.92    0.38
   2   3  13    4.00    0.38
  -2   3 -13    3.52    0.22
  -2   3 -13    3.16    0.30
  -3  -3 -13    0.04    0.07
   3  -3  13   -0.07    0.06
  -3  -3 -13   -0.04    0.09
  -3  -3 -13   -0.01    0.08
  -3   3 -13   -0.05    0.07
   3   3  13   -0.10    0.08
  -3   3 -13    0.06    0.06
  -4  -3 -13    0.89    0.20
   4  -3  13    1.15    0.22
  -4  -3 -13    1.03    0.19
  -4  -3 -13    0.82    0.17
  -4   3 -13    0.92    0.16
   4   3  13    0.80    0.19
  -4   3 -13    1.01    0.21
  -5  -3 -13    0.93    0.22
  -5  -3 -13    0.99    0.19
  -5  -3 -13    1.02    0.21
   5  -3  13    0.84    0.20
   5   3  13    1.32    0.25
  -5   3 -13    0.93    0.23
  -5   3 -13    1.10    0.20
  -6  -3 -13   -0.03    0.12
   6  -3  13    0.03    0.11
  -6  -3 -13    0.19    0.12
  -6   3 -13    0.12    0.12
   6   3  13    0.14    0.13
  -6   3 -13    0.16    0.16
   7  -3  13    0.06    0.16
  -7   3 -13    0.04    0.16
   7   3  13    0.04    0.13
  -7   3 -13    0.10    0.13
   8  -4 -13    1.52    0.38
   8  -4 -13    1.89    0.34
   8   4 -13    2.02    0.26
   7  -4 -13    0.11    0.16
   7  -4 -13    0.22    0.18
   7   4 -13    0.23    0.10
   6  -4 -13    1.02    0.27
   6  -4 -13    1.16    0.27
   6   4 -13    1.19    0.17
   5  -4 -13    0.33    0.17
   5  -4 -13    0.23    0.16
   5   4 -13    0.18    0.07
   4  -4 -13    2.01    0.30
   4  -4 -13    1.65    0.27
  -4   4  13    1.78    0.26
   4   4 -13    2.23    0.16
   3  -4 -13    0.70    0.18
   3  -4 -13    0.53    0.16
  -3   4  13    0.49    0.15
   3   4 -13    0.47    0.09
   2  -4 -13   -0.03    0.09
   2  -4 -13    0.01    0.08
  -2   4  13    0.08    0.10
   2   4 -13   -0.02    0.05
   1  -4 -13    1.79    0.23
   1  -4 -13    1.97    0.23
   1  -4 -13    1.98    0.27
   1   4 -13    2.21    0.21
  -1   4  13    2.00    0.25
   0  -4 -13   -0.07    0.06
   0  -4 -13   -0.08    0.08
   0  -4 -13   -0.02    0.06
   0   4  13   -0.09    0.07
   0   4 -13    0.07    0.07
  -1  -4 -13   16.05    0.68
  -1  -4 -13   13.51    0.70
  -1  -4 -13   14.93    0.66
   1   4  13   14.56    0.71
  -1   4 -13   14.91    0.64
  -1   4 -13   16.07    0.50
  -2  -4 -13    0.31    0.14
   2  -4  13    0.43    0.13
  -2  -4 -13    0.34    0.11
  -2  -4 -13    0.38    0.13
   2   4  13    0.04    0.10
  -2   4 -13    0.60    0.14
  -2   4 -13    0.36    0.08
   3  -4  13    2.00    0.26
  -3  -4 -13    2.04    0.25
  -3  -4 -13    2.95    0.31
  -3  -4 -13    3.10    0.36
   3   4  13    2.16    0.29
  -3   4 -13    2.69    0.24
  -3   4 -13    2.25    0.29
  -4  -4 -13    0.39    0.13
  -4  -4 -13    0.72    0.18
   4  -4  13    0.39    0.14
  -4  -4 -13    0.30    0.14
  -4   4 -13    0.39    0.11
  -4   4 -13    0.37    0.14
   4   4  13    0.34    0.16
   5  -4  13    1.32    0.25
  -5  -4 -13    1.21    0.22
  -5  -4 -13    1.76    0.31
  -5  -4 -13    1.62    0.26
  -5   4 -13    1.38    0.22
   5   4  13    1.46    0.28
  -5   4 -13    1.70    0.29
   6  -4  13    5.87    0.57
  -6  -4 -13    4.99    0.47
  -6   4 -13    4.84    0.51
  -6   4 -13    5.33    0.46
   6   4  13    5.30    0.54
   7  -4  13    0.35    0.19
  -7  -4 -13    0.34    0.16
  -7   4 -13    0.46    0.20
   7   4  13    0.30    0.18
  -7   4 -13    0.47    0.17
   8  -5 -13    0.31    0.21
   8  -5 -13    0.50    0.25
   7  -5 -13    0.59    0.24
   7  -5 -13   -0.01    0.18
   6  -5 -13    1.30    0.32
   6  -5 -13    1.07    0.28
   5  -5 -13    0.05    0.13
   5  -5 -13    0.16    0.14
   5   5 -13   -0.04    0.04
   4  -5 -13   -0.05    0.09
   4  -5 -13    0.21    0.16
  -4   5  13    0.23    0.13
   4   5 -13    0.16    0.06
   3  -5 -13    2.08    0.30
   3  -5 -13    1.97    0.31
  -3   5  13    1.94    0.29
   3   5 -13    2.61    0.15
   2  -5 -13    0.37    0.14
   2  -5 -13    0.29    0.15
  -2   5  13    0.10    0.12
   2   5 -13    0.31    0.07
   1  -5 -13    1.07    0.22
   1  -5 -13    1.23    0.20
   1  -5 -13    1.26    0.21
  -1   5  13    0.97    0.19
   1   5 -13    1.09    0.14
   0  -5 -13   18.97    0.80
   0  -5 -13   20.25    0.85
   0  -5 -13   19.50    0.87
   0   5  13   19.40    0.86
   0   5 -13   20.17    0.76
  -1  -5 -13    6.98    0.42
  -1  -5 -13    7.36    0.42
  -1  -5 -13    7.02    0.46
   1   5  13    7.55    0.46
  -1   5 -13    6.88    0.38
  -2  -5 -13    0.11    0.10
  -2  -5 -13    0.29    0.13
  -2  -5 -13    0.13    0.09
  -2   5 -13    0.01    0.04
  -2   5 -13    0.04    0.07
   2   5  13    0.03    0.11
  -3  -5 -13   -0.15    0.07
  -3  -5 -13    0.08    0.13
  -3  -5 -13   -0.06    0.07
  -3   5 -13   -0.06    0.09
   3   5  13   -0.02    0.10
  -3   5 -13    0.11    0.07
  -4  -5 -13    1.08    0.23
  -4  -5 -13    1.16    0.22
  -4  -5 -13    1.39    0.23
  -4   5 -13    1.69    0.27
   4   5  13    0.89    0.22
  -4   5 -13    1.49    0.20
  -5  -5 -13    3.39    0.38
  -5   5 -13    2.40    0.28
  -5   5 -13    2.72    0.36
   5   5  13    2.79    0.38
  -6  -5 -13    0.16    0.14
  -6   5 -13    0.23    0.13
   6   5  13    0.52    0.21
  -6   5 -13    0.09    0.16
  -7  -5 -13   -0.06    0.11
  -7   5 -13    0.13    0.14
   7   5  13   -0.06    0.14
  -7   5 -13   -0.09    0.15
   7  -6 -13    0.38    0.22
   7  -6 -13    0.83    0.27
   6  -6 -13   -0.17    0.13
   6  -6 -13   -0.01    0.15
   5  -6 -13   -0.06    0.13
   5  -6 -13    0.01    0.13
  -5   6  13    0.01    0.13
   4  -6 -13    1.93    0.33
   4  -6 -13    1.27    0.28
  -4   6  13    1.62    0.27
   3  -6 -13    0.72    0.19
   3  -6 -13    0.29    0.16
  -3   6  13    0.73    0.20
   2  -6 -13    1.88    0.30
   2  -6 -13    2.08    0.30
   2   6 -13    2.73    0.16
  -2   6  13    2.43    0.32
   1  -6 -13    0.12    0.11
   1  -6 -13   -0.10    0.07
   1  -6 -13    0.02    0.11
  -1   6  13    0.06    0.10
   1   6 -13   -0.06    0.04
   0  -6 -13    3.02    0.35
   0  -6 -13    4.98    0.42
   0  -6 -13    3.98    0.38
   0   6  13    3.67    0.38
   0   6 -13    3.71    0.25
  -1  -6 -13    5.02    0.44
  -1  -6 -13    4.15    0.39
  -1  -6 -13    4.84    0.45
   1   6  13    4.20    0.41
  -1   6 -13    4.26    0.29
  -2  -6 -13    0.02    0.10
  -2  -6 -13    0.01    0.09
  -2  -6 -13    0.10    0.10
  -2   6 -13    0.06    0.03
   2   6  13    0.06    0.10
  -2   6 -13    0.09    0.09
  -3  -6 -13    0.45    0.17
  -3  -6 -13    0.21    0.13
  -3  -6 -13    0.07    0.12
  -3   6 -13    0.24    0.12
  -3   6 -13    0.18    0.07
   3   6  13    0.17    0.14
  -4  -6 -13    0.04    0.11
  -4  -6 -13    0.06    0.10
   4   6  13    0.02    0.11
  -4   6 -13    0.15    0.11
  -4   6 -13   -0.06    0.06
  -5  -6 -13    0.10    0.11
  -5   6 -13   -0.03    0.08
   5   6  13   -0.18    0.10
  -5   6 -13    0.09    0.12
  -6  -6 -13    0.01    0.10
  -6   6 -13    0.00    0.13
  -6   6 -13   -0.08    0.10
   6   6  13   -0.03    0.13
  -7  -6 -13    0.07    0.13
  -7   6 -13    0.26    0.15
   7   6  13    0.34    0.19
  -7   6 -13    0.08    0.18
   7  -7 -13    0.16    0.20
   7  -7 -13    0.10    0.18
   6  -7 -13    0.42    0.21
   6  -7 -13    0.29    0.19
   5  -7 -13    3.87    0.50
   5  -7 -13    5.78    0.62
  -5   7  13    5.44    0.56
   4  -7 -13    2.71    0.38
   4  -7 -13    3.18    0.44
  -4   7  13    2.97    0.39
   3  -7 -13    1.16    0.26
   3  -7 -13    1.10    0.27
  -3   7  13    1.62    0.28
   2  -7 -13    0.05    0.14
   2  -7 -13    0.07    0.11
  -2   7  13   -0.05    0.10
   1  -7 -13   22.04    0.94
   1  -7 -13   22.81    1.02
   1  -7 -13   21.74    1.00
  -1   7  13   21.96    0.98
   1   7 -13   22.91    0.79
   0  -7 -13    3.33    0.36
   0  -7 -13    3.53    0.35
   0  -7 -13    3.11    0.36
   0   7  13    3.36    0.38
   0   7 -13    3.46    0.24
  -1  -7 -13    0.06    0.12
  -1  -7 -13   -0.03    0.09
  -1  -7 -13   -0.09    0.08
   1   7  13    0.05    0.11
  -1   7 -13   -0.03    0.06
  -2  -7 -13   15.21    0.78
  -2  -7 -13   15.78    0.73
  -2  -7 -13   15.28    0.76
  -2   7 -13   15.20    0.70
   2   7  13   15.15    0.77
  -3  -7 -13    0.14    0.13
  -3  -7 -13    0.09    0.12
  -3  -7 -13    0.14    0.11
  -3   7 -13    0.16    0.07
   3   7  13    0.09    0.14
  -3   7 -13    0.22    0.11
  -4  -7 -13   -0.07    0.10
  -4   7 -13    0.02    0.06
  -4   7 -13    0.05    0.10
   4   7  13    0.07    0.12
  -5  -7 -13    3.38    0.41
   5   7  13    3.17    0.41
  -5   7 -13    2.96    0.38
  -5   7 -13    2.86    0.29
  -6  -7 -13    0.29    0.17
  -6   7 -13    0.09    0.14
  -6   7 -13    0.19    0.12
   6   7  13    0.02    0.14
   6  -8 -13    0.21    0.19
   6  -8 -13   -0.15    0.14
   5  -8 -13    0.70    0.25
   5  -8 -13    0.19    0.21
  -5   8  13    0.06    0.14
   4  -8 -13    1.42    0.30
   4  -8 -13    1.92    0.36
  -4   8  13    1.37    0.29
   3  -8 -13    0.95    0.26
   3  -8 -13    0.36    0.20
  -3   8  13    0.69    0.20
   2  -8 -13    2.78    0.38
   2  -8 -13    3.92    0.46
  -2   8  13    3.00    0.37
   1  -8 -13    0.16    0.13
   1  -8 -13    0.15    0.15
   1  -8 -13    0.18    0.16
   1   8 -13    0.02    0.05
  -1   8  13   -0.02    0.12
   0  -8 -13    4.53    0.46
   0  -8 -13    4.48    0.47
   0  -8 -13    4.12    0.40
   0   8 -13    4.08    0.26
   0   8  13    3.14    0.37
  -1  -8 -13    7.25    0.47
  -1  -8 -13    5.99    0.54
  -1  -8 -13    6.74    0.48
   1   8  13    7.15    0.50
  -1   8 -13    6.70    0.39
  -2  -8 -13    0.21    0.14
  -2  -8 -13    0.29    0.14
  -2  -8 -13    0.20    0.15
   2   8  13    0.46    0.17
  -2   8 -13    0.36    0.13
  -3  -8 -13    0.14    0.13
   3   8  13    0.04    0.13
  -3   8 -13    0.13    0.10
  -4  -8 -13    0.41    0.18
  -4   8 -13    0.31    0.10
  -4   8 -13    0.12    0.12
   4   8  13    0.12    0.16
  -5  -8 -13   -0.04    0.11
  -5   8 -13    0.12    0.14
  -5   8 -13    0.10    0.10
   5   8  13    0.22    0.16
  -6  -8 -13    0.17    0.16
  -6   8 -13    0.44    0.19
  -6   8 -13    0.05    0.10
   6   8  13    0.26    0.18
   6  -9 -13    0.64    0.26
   6  -9 -13    0.32    0.23
   5  -9 -13   -0.08    0.14
   5  -9 -13    0.03    0.17
  -5   9  13    0.01    0.15
   4  -9 -13    4.12    0.52
   4  -9 -13    3.27    0.46
  -4   9  13    3.60    0.45
   3  -9 -13    0.04    0.16
   3  -9 -13    0.18    0.18
  -3   9  13    0.00    0.12
   2  -9 -13    0.10    0.15
   2  -9 -13   -0.04    0.12
  -2   9  13    0.17    0.15
   1  -9 -13    0.96    0.24
   1  -9 -13    1.23    0.25
   1  -9 -13    1.06    0.26
  -1   9  13    1.19    0.26
   1   9 -13    1.16    0.14
   0  -9 -13    0.41    0.17
   0  -9 -13    0.40    0.19
   0  -9 -13    0.09    0.15
   0   9  13    0.50    0.18
   0   9 -13    0.80    0.14
  -1  -9 -13    0.43    0.15
  -1  -9 -13    0.29    0.16
  -1   9 -13    0.37    0.12
   1   9  13    0.21    0.15
  -2  -9 -13    3.88    0.44
  -2   9 -13    4.49    0.41
   2   9  13    5.52    0.53
  -3  -9 -13    0.40    0.18
   3   9  13    0.66    0.22
  -3   9 -13    0.92    0.21
  -4  -9 -13    1.23    0.27
  -4   9 -13    1.49    0.29
   4   9  13    1.13    0.27
  -4   9 -13    1.27    0.14
  -5  -9 -13   -0.20    0.10
  -5   9 -13    0.03    0.14
  -5   9 -13    0.02    0.08
   5   9  13   -0.05    0.14
   5 -10 -13    0.85    0.28
   5 -10 -13    0.82    0.29
  -5  10  13    0.83    0.27
   4 -10 -13    0.82    0.29
   4 -10 -13    0.74    0.24
  -4  10  13    0.79    0.28
   3 -10 -13    0.90    0.26
   3 -10 -13    0.71    0.25
  -3  10  13    1.12    0.27
   2 -10 -13    0.11    0.17
   2 -10 -13   -0.06    0.15
  -2  10  13    0.00    0.12
   1 -10 -13    0.33    0.19
   1 -10 -13    0.14    0.16
   1 -10 -13    0.44    0.19
  -1  10  13    0.53    0.20
   0 -10 -13   -0.09    0.12
   0 -10 -13   -0.09    0.12
   0  10  13   -0.07    0.12
   0  10 -13   -0.02    0.06
  -1 -10 -13    0.95    0.25
   1  10  13    1.10    0.24
  -1  10 -13    1.26    0.19
  -2 -10 -13    0.03    0.12
   2  10  13    0.00    0.14
  -2  10 -13    0.03    0.10
  -3 -10 -13    1.23    0.28
   3  10  13    0.93    0.24
  -3  10 -13    1.51    0.27
  -4 -10 -13    2.36    0.38
  -4  10 -13    2.42    0.36
   4  10  13    1.92    0.34
  -5 -10 -13   -0.03    0.14
   5  10  13    0.14    0.16
  -5  10 -13    0.10    0.08
  -5  10 -13   -0.03    0.14
   4 -11 -13    0.10    0.18
   4 -11 -13   -0.18    0.18
  -4  11  13    0.39    0.21
   3 -11 -13    0.45    0.25
   3 -11 -13    0.87    0.28
  -3  11  13    0.65    0.23
   2 -11 -13    0.08    0.16
  -2  11  13    0.04    0.14
   1 -11 -13    1.40    0.32
  -1  11  13    0.82    0.24
   0 -11 -13    0.94    0.27
   0  11  13    1.31    0.29
   0  11 -13    1.45    0.19
  -1 -11 -13    0.27    0.19
   1  11  13    0.35    0.17
  -1  11 -13    0.19    0.10
  -2 -11 -13    1.62    0.34
  -2  11 -13    1.88    0.28
   2  11  13    1.12    0.27
  -3 -11 -13    0.73    0.25
   3  11  13    0.94    0.25
  -3  11 -13    0.71    0.21
  -4 -11 -13    0.29    0.19
   4  11  13    0.56    0.22
  -4  11 -13    0.09    0.14
   3 -12 -13    0.14    0.22
  -3  12  13    0.38    0.22
   2 -12 -13    0.44    0.22
  -2  12  13    0.51    0.24
   1 -12 -13    1.48    0.34
  -1  12  13    0.86    0.27
   0 -12 -13   -0.03    0.16
   0  12 -13   -0.05    0.08
   0  12  13   -0.13    0.11
  -1 -12 -13    1.85    0.36
   1  12  13    1.99    0.35
  -1  12 -13    1.82    0.25
  -2 -12 -13   -0.02    0.17
   2  12  13    0.01    0.14
  -2  12 -13    0.00    0.11
  -3 -12 -13    2.12    0.39
   3  12  13    2.78    0.42
   1 -13 -13    0.97    0.30
  -1  13  13    1.02    0.29
   0 -13 -13   -0.05    0.16
   0  13  13   -0.02    0.15
  -1 -13 -13   -0.12    0.13
  -1  13 -13    0.05    0.10
   1  13  13    0.14    0.16
   8   0 -14   -0.01    0.12
   7   0 -14   -0.08    0.10
   6   0 -14    0.02    0.10
   5   0 -14   -0.11    0.08
   4   0 -14    1.05    0.19
   4   0 -14    0.34    0.13
   3   0 -14   -0.02    0.06
   3   0 -14   -0.11    0.07
   2   0 -14   14.03    0.64
  -2   0  14   14.15    0.61
   2   0 -14   14.83    0.62
   1   0 -14    0.03    0.08
   1   0 -14    0.00    0.05
  -1   0  14   -0.03    0.06
   0   0 -14    1.39    0.20
   0   0  14    1.55    0.21
   0   0 -14    1.41    0.16
   0   0 -14    1.51    0.14
  -1   0 -14    0.08    0.07
  -1   0 -14   -0.02    0.04
  -1   0 -14    0.04    0.08
   1   0  14   -0.01    0.07
  -2   0 -14    0.11    0.08
  -2   0 -14    0.07    0.09
   2   0  14    0.17    0.10
  -3   0 -14    0.04    0.07
  -3   0 -14   -0.09    0.07
   3   0  14    0.02    0.08
   4   0  14    0.60    0.17
  -4   0 -14    0.57    0.15
  -4   0 -14    0.71    0.19
   5   0  14   -0.07    0.10
  -5   0 -14    0.00    0.12
  -5   0 -14   -0.02    0.09
  -6   0 -14    2.27    0.30
  -6   0 -14    2.48    0.38
   6   0  14    1.29    0.29
  -7   0 -14    0.03    0.12
  -7   0 -14    0.02    0.16
   7   0  14    0.05    0.14
   8  -1 -14    0.05    0.14
   8   1 -14    0.13    0.13
   7  -1 -14    1.53    0.28
   6  -1 -14    0.03    0.13
   6  -1 -14    0.19    0.14
   6   1 -14    0.18    0.12
   5  -1 -14    0.19    0.12
   5  -1 -14    0.07    0.13
   5   1 -14    0.02    0.09
   4  -1 -14    0.99    0.19
   4  -1 -14    1.15    0.21
   4   1 -14    1.46    0.21
   3  -1 -14   21.32    0.91
   3  -1 -14   23.20    0.94
   3   1 -14   22.59    0.87
   2  -1 -14    3.34    0.32
   2  -1 -14    3.30    0.25
  -2   1  14    3.66    0.32
   2   1 -14    2.98    0.28
   2   1 -14    3.33    0.23
   1  -1 -14    0.43    0.10
  -1  -1  14    0.27    0.09
   1  -1 -14    0.31    0.11
  -1   1  14    0.17    0.09
   1   1 -14    0.21    0.06
   1   1 -14    0.19    0.09
   0  -1 -14    7.12    0.33
   0  -1 -14    5.63    0.32
   0  -1  14    7.16    0.38
   0  -1 -14    6.54    0.40
   0   1 -14    6.38    0.30
   0   1 -14    6.82    0.39
   0   1  14    6.83    0.39
  -1  -1 -14    2.70    0.25
   1  -1  14    3.16    0.29
  -1  -1 -14    3.55    0.21
  -1  -1 -14    2.74    0.30
   1   1  14    3.32    0.33
  -1   1 -14    2.88    0.29
  -1   1 -14    3.22    0.21
  -2  -1 -14    0.39    0.09
  -2  -1 -14    0.27    0.10
  -2  -1 -14    0.40    0.13
   2  -1  14    0.36    0.12
  -2   1 -14    0.08    0.10
   2   1  14    0.52    0.14
  -2   1 -14    0.39    0.10
  -3  -1 -14    0.49    0.11
   3  -1  14    0.39    0.14
  -3  -1 -14    0.30    0.13
  -3  -1 -14    0.34    0.11
  -3   1 -14    0.46    0.12
   3   1  14    0.47    0.16
  -3   1 -14    0.24    0.12
  -4  -1 -14    4.55    0.34
   4  -1  14    4.29    0.43
  -4  -1 -14    5.31    0.49
  -4  -1 -14    4.79    0.30
  -4   1 -14    4.97    0.34
   4   1  14    4.74    0.44
  -4   1 -14    5.22    0.47
  -5  -1 -14    2.16    0.33
   5  -1  14    1.84    0.30
  -5  -1 -14    1.99    0.28
  -5   1 -14    1.59    0.27
   5   1  14    2.45    0.33
  -5   1 -14    1.98    0.27
  -6  -1 -14    0.06    0.12
  -6  -1 -14    0.07    0.12
   6  -1  14   -0.10    0.10
  -6   1 -14    0.01    0.09
  -6   1 -14    0.15    0.14
   6   1  14    0.12    0.14
  -7  -1 -14    0.23    0.15
   7  -1  14   -0.05    0.15
   7   1  14    0.13    0.16
  -7   1 -14    0.07    0.15
  -7   1 -14    0.14    0.13
   8  -2 -14    0.48    0.20
   8   2 -14    0.55    0.18
   7  -2 -14    0.11    0.13
   7  -2 -14   -0.01    0.14
   7   2 -14    0.10    0.12
   6  -2 -14    0.16    0.15
   6  -2 -14   -0.10    0.09
   6   2 -14    0.05    0.08
   5  -2 -14    1.44    0.26
   5  -2 -14    1.29    0.26
   5   2 -14    1.52    0.21
   4  -2 -14    0.06    0.10
   4  -2 -14    0.00    0.09
   4   2 -14    0.06    0.07
   3  -2 -14   15.68    0.73
   3  -2 -14   15.35    0.72
   3   2 -14   14.88    0.62
  -3   2  14   14.74    0.68
   2  -2 -14    2.84    0.30
   2  -2 -14    2.28    0.28
   2   2 -14    3.28    0.24
  -2   2  14    3.00    0.30
   1  -2 -14    7.90    0.41
   1  -2 -14    7.36    0.44
   1  -2 -14    6.93    0.37
  -1   2  14    7.49    0.42
   1   2 -14    6.77    0.38
   0  -2  14    6.20    0.34
   0  -2 -14    6.20    0.34
   0  -2 -14    5.92    0.33
   0  -2 -14    5.63    0.39
   0   2 -14    5.72    0.35
   0   2  14    6.13    0.38
   0   2 -14    6.79    0.26
  -1  -2 -14    0.41    0.10
  -1  -2 -14    0.27    0.10
   1  -2  14    0.54    0.13
  -1  -2 -14    0.17    0.10
   1   2  14    0.29    0.12
  -1   2 -14    0.34    0.08
  -1   2 -14    0.56    0.14
  -2  -2 -14    2.35    0.28
  -2  -2 -14    2.57    0.26
  -2  -2 -14    2.66    0.21
   2  -2  14    2.68    0.28
  -2   2 -14    2.36    0.23
  -2   2 -14    2.86    0.30
   2   2  14    3.05    0.32
  -3  -2 -14    3.93    0.35
  -3  -2 -14    3.78    0.39
  -3  -2 -14    3.48    0.25
   3  -2  14    4.38    0.40
   3   2  14    3.19    0.35
  -3   2 -14    4.15    0.28
  -3   2 -14    3.28    0.34
  -4  -2 -14    1.15    0.21
  -4  -2 -14    0.91    0.16
  -4  -2 -14    1.05    0.24
   4  -2  14    1.15    0.23
   4   2  14    0.69    0.18
  -4   2 -14    0.51    0.14
  -4   2 -14    0.71    0.19
  -5  -2 -14    0.95    0.22
  -5  -2 -14    0.69    0.21
  -5  -2 -14    0.82    0.17
   5   2  14    0.74    0.21
  -5   2 -14    0.49    0.20
  -5   2 -14    0.60    0.16
  -6  -2 -14    0.56    0.15
  -6  -2 -14    0.03    0.12
   6  -2  14    0.16    0.15
  -6  -2 -14   -0.14    0.12
   6   2  14    0.01    0.12
  -6   2 -14   -0.08    0.13
  -6   2 -14    0.25    0.13
  -7  -2 -14   -0.04    0.13
   7  -2  14    0.30    0.19
  -7   2 -14   -0.01    0.14
  -7   2 -14   -0.01    0.14
   7   2  14    0.12    0.16
   8  -3 -14    0.14    0.15
   8   3 -14    0.05    0.12
   7  -3 -14    0.05    0.15
   7  -3 -14    0.23    0.18
   7   3 -14    0.22    0.12
   6  -3 -14    0.07    0.14
   6  -3 -14    0.05    0.12
   6   3 -14    0.23    0.11
   5  -3 -14    2.32    0.36
   5  -3 -14    2.67    0.34
   5   3 -14    2.70    0.26
   4  -3 -14    1.02    0.21
   4  -3 -14    1.09    0.23
   4   3 -14    1.29    0.17
   3  -3 -14    0.10    0.10
   3  -3 -14    0.11    0.12
   3   3 -14    0.12    0.07
  -3   3  14    0.08    0.09
   2  -3 -14    1.11    0.19
   2  -3 -14    1.01    0.20
   2   3 -14    1.38    0.17
  -2   3  14    1.51    0.23
   1  -3 -14    0.46    0.15
   1  -3 -14    0.76    0.15
   1  -3 -14    0.66    0.15
   1   3 -14    0.36    0.11
  -1   3  14    0.63    0.15
   0  -3 -14    0.20    0.11
   0  -3 -14    0.06    0.07
   0  -3 -14    0.06    0.07
   0   3 -14    0.09    0.08
   0   3  14    0.12    0.10
   1  -3  14    0.47    0.13
  -1  -3 -14    0.69    0.14
  -1  -3 -14    0.39    0.15
  -1  -3 -14    0.34    0.12
   1   3  14    0.47    0.15
  -1   3 -14    0.67    0.15
  -1   3 -14    0.50    0.09
  -2  -3 -14    4.27    0.41
   2  -3  14    4.42    0.32
  -2  -3 -14    4.42    0.29
  -2  -3 -14    4.31    0.31
   2   3  14    4.89    0.36
  -2   3 -14    4.61    0.26
  -2   3 -14    3.49    0.34
  -3  -3 -14    0.12    0.08
  -3  -3 -14    0.28    0.12
   3  -3  14    0.11    0.11
  -3  -3 -14    0.21    0.13
   3   3  14    0.53    0.16
  -3   3 -14    0.21    0.11
  -3   3 -14    0.08    0.08
  -4  -3 -14    0.31    0.14
  -4  -3 -14    0.73    0.19
   4  -3  14    0.42    0.15
  -4  -3 -14    0.51    0.13
  -4   3 -14    0.60    0.15
  -4   3 -14    0.63    0.17
   4   3  14    0.49    0.18
  -5  -3 -14    2.64    0.32
  -5  -3 -14    2.79    0.31
  -5  -3 -14    2.96    0.37
   5  -3  14    3.91    0.43
  -5   3 -14    2.79    0.31
   5   3  14    2.74    0.36
  -5   3 -14    3.13    0.37
  -6  -3 -14    0.10    0.14
  -6  -3 -14    0.02    0.10
   6  -3  14   -0.10    0.12
  -6   3 -14    0.18    0.12
   6   3  14    0.08    0.14
  -6   3 -14    0.03    0.12
  -7  -3 -14    0.09    0.12
   7  -3  14    0.13    0.16
   7   3  14   -0.06    0.14
  -7   3 -14    0.25    0.16
  -7   3 -14    0.29    0.19
   8  -4 -14    0.24    0.19
   8  -4 -14    0.22    0.22
   7  -4 -14    0.73    0.24
   7  -4 -14    0.15    0.19
   7   4 -14    0.56    0.14
   6  -4 -14    1.07    0.28
   6  -4 -14    1.09    0.26
   6   4 -14    1.67    0.20
   5  -4 -14   -0.01    0.12
   5  -4 -14    0.21    0.16
   5   4 -14    0.16    0.08
   4  -4 -14    0.01    0.12
   4  -4 -14    0.12    0.13
   4   4 -14    0.01    0.06
  -4   4  14   -0.04    0.09
   3  -4 -14    0.14    0.13
   3  -4 -14    0.10    0.13
   3   4 -14    0.19    0.07
  -3   4  14    0.09    0.09
   2  -4 -14    0.33    0.13
   2  -4 -14    0.01    0.09
   2   4 -14    0.20    0.08
  -2   4  14    0.28    0.14
   1  -4 -14    0.06    0.08
   1  -4 -14   -0.01    0.09
   1  -4 -14    0.04    0.09
  -1   4  14   -0.02    0.08
   1   4 -14    0.02    0.06
   0  -4 -14    0.89    0.20
   0  -4 -14    0.56    0.14
   0  -4 -14    0.66    0.16
   0   4  14    1.05    0.20
   0   4 -14    0.80    0.14
  -1  -4 -14    0.58    0.14
  -1  -4 -14    0.50    0.14
  -1  -4 -14    0.53    0.17
  -1   4 -14    0.53    0.06
   1   4  14    0.58    0.16
  -1   4 -14    0.59    0.14
  -2  -4 -14    0.78    0.18
  -2  -4 -14    0.75    0.17
  -2  -4 -14    0.51    0.13
   2   4  14    0.61    0.17
  -2   4 -14    0.83    0.17
  -2   4 -14    0.75    0.12
  -3  -4 -14   15.29    0.70
  -3  -4 -14   16.14    0.77
  -3  -4 -14   15.89    0.71
  -3   4 -14   14.94    0.62
   3   4  14   15.31    0.76
  -3   4 -14   15.69    0.73
  -4  -4 -14    1.33    0.27
   4  -4  14    0.51    0.16
  -4  -4 -14    1.19    0.21
  -4  -4 -14    0.95    0.20
   4   4  14    1.02    0.23
  -4   4 -14    1.23    0.19
  -4   4 -14    1.09    0.23
  -5  -4 -14   -0.04    0.09
  -5  -4 -14    0.15    0.15
  -5  -4 -14    0.09    0.12
   5  -4  14   -0.04    0.10
  -5   4 -14   -0.07    0.10
  -5   4 -14    0.01    0.09
   5   4  14    0.17    0.16
   6  -4  14    0.63    0.21
  -6  -4 -14    0.43    0.17
  -6   4 -14    0.52    0.18
  -6   4 -14    0.17    0.16
   6   4  14    0.53    0.22
   7  -4  14   -0.03    0.15
  -7  -4 -14   -0.18    0.11
  -7   4 -14   -0.02    0.12
   7   4  14    0.02    0.15
  -7   4 -14    0.20    0.18
   7  -5 -14    1.28    0.31
   7  -5 -14    0.44    0.22
   6  -5 -14    0.17    0.15
   6  -5 -14    0.42    0.21
   5  -5 -14    2.17    0.35
   5  -5 -14    1.94    0.34
   4  -5 -14    0.10    0.14
   4  -5 -14   -0.01    0.12
  -4   5  14    0.26    0.13
   4   5 -14    0.17    0.06
   3  -5 -14    9.76    0.59
   3  -5 -14    9.11    0.58
   3   5 -14    9.83    0.39
  -3   5  14    9.36    0.56
   2  -5 -14    0.78    0.19
   2  -5 -14    0.93    0.21
   2   5 -14    0.99    0.13
  -2   5  14    0.82    0.20
   1  -5 -14    4.55    0.36
   1  -5 -14    4.69    0.43
   1  -5 -14    5.09    0.34
   1   5 -14    4.48    0.27
  -1   5  14    4.75    0.43
   0  -5 -14    2.26    0.26
   0  -5 -14    3.12    0.32
   0  -5 -14    2.40    0.33
   0   5 -14    2.97    0.27
   0   5  14    2.60    0.31
  -1  -5 -14    0.12    0.11
  -1  -5 -14    0.21    0.14
  -1  -5 -14    0.28    0.11
   1   5  14    0.22    0.14
  -1   5 -14    0.10    0.09
  -2  -5 -14    1.20    0.24
  -2  -5 -14    1.02    0.19
  -2  -5 -14    1.58    0.23
  -2   5 -14    1.10    0.19
   2   5  14    1.35    0.24
  -2   5 -14    1.41    0.14
  -3  -5 -14    0.66    0.17
  -3  -5 -14    0.38    0.14
  -3  -5 -14    0.60    0.18
  -3   5 -14    0.49    0.11
  -3   5 -14    0.33    0.14
   3   5  14    0.51    0.17
  -4  -5 -14    1.94    0.27
  -4  -5 -14    1.99    0.28
  -4  -5 -14    1.30    0.26
   4   5  14    1.99    0.31
  -4   5 -14    2.18    0.32
  -4   5 -14    1.91    0.23
  -5  -5 -14    1.65    0.27
  -5  -5 -14    2.32    0.31
   5   5  14    1.97    0.32
  -5   5 -14    2.00    0.32
  -5   5 -14    1.55    0.23
  -6  -5 -14    0.07    0.11
   6   5  14    0.36    0.20
  -6   5 -14    0.29    0.14
  -6   5 -14    0.20    0.17
  -7  -5 -14    0.77    0.21
  -7   5 -14    1.34    0.33
   7   5  14    1.34    0.31
  -7   5 -14    1.03    0.23
   7  -6 -14   -0.04    0.17
   7  -6 -14   -0.18    0.15
   6  -6 -14    0.83    0.26
   6  -6 -14    0.44    0.23
   5  -6 -14    0.17    0.15
   5  -6 -14    0.28    0.19
   4  -6 -14    0.16    0.18
   4  -6 -14    0.71    0.23
  -4   6  14    0.29    0.15
   3  -6 -14    6.24    0.57
   3  -6 -14    4.93    0.49
  -3   6  14    6.00    0.54
   2  -6 -14   -0.14    0.09
   2  -6 -14   -0.01    0.09
   2   6 -14   -0.03    0.04
  -2   6  14   -0.12    0.09
   1  -6 -14    1.74    0.27
   1  -6 -14    2.03    0.27
   1  -6 -14    1.54    0.27
   1   6 -14    1.67    0.18
  -1   6  14    1.83    0.29
   0  -6 -14    0.53    0.15
   0  -6 -14    0.42    0.16
   0  -6 -14    0.26    0.13
   0   6  14    0.33    0.15
   0   6 -14    0.28    0.10
  -1  -6 -14    1.95    0.29
  -1  -6 -14    1.92    0.27
  -1  -6 -14    1.84    0.26
   1   6  14    1.86    0.29
  -1   6 -14    1.73    0.23
  -2  -6 -14    4.45    0.44
  -2  -6 -14    3.42    0.36
  -2  -6 -14    4.17    0.40
   2   6  14    4.73    0.46
  -2   6 -14    4.16    0.38
  -3  -6 -14    0.05    0.09
  -3  -6 -14   -0.07    0.10
  -3  -6 -14    0.09    0.13
  -3   6 -14   -0.06    0.05
  -3   6 -14   -0.03    0.08
   3   6  14   -0.01    0.11
  -4  -6 -14    1.25    0.23
  -4  -6 -14    1.44    0.25
  -4   6 -14    1.40    0.19
  -4   6 -14    2.06    0.31
   4   6  14    1.45    0.28
  -5  -6 -14    0.07    0.12
  -5   6 -14    0.05    0.09
   5   6  14    0.15    0.14
  -5   6 -14   -0.17    0.10
  -6  -6 -14    0.10    0.12
  -6   6 -14    0.04    0.10
  -6   6 -14   -0.03    0.13
   6   6  14   -0.10    0.12
   7  -7 -14    0.28    0.23
   7  -7 -14   -0.17    0.17
   6  -7 -14    0.09    0.17
   6  -7 -14    0.13    0.19
   5  -7 -14    0.29    0.18
   5  -7 -14    0.15    0.17
  -5   7  14   -0.15    0.13
   4  -7 -14    0.11    0.15
   4  -7 -14    0.05    0.14
  -4   7  14   -0.06    0.10
   3  -7 -14    2.88    0.38
   3  -7 -14    3.24    0.42
  -3   7  14    2.45    0.34
   2  -7 -14    0.73    0.22
   2  -7 -14    0.96    0.24
   2   7 -14    1.05    0.11
  -2   7  14    1.09    0.24
   1  -7 -14    1.06    0.24
   1  -7 -14    1.37    0.24
   1  -7 -14    1.15    0.23
   1   7 -14    1.78    0.18
  -1   7  14    1.08    0.23
   0  -7 -14    4.71    0.42
   0  -7 -14    5.07    0.47
   0  -7 -14    5.17    0.48
   0   7 -14    5.33    0.31
   0   7  14    6.11    0.45
  -1  -7 -14    1.92    0.31
  -1  -7 -14    1.77    0.28
  -1  -7 -14    1.13    0.22
   1   7  14    1.95    0.31
  -1   7 -14    1.53    0.21
  -2  -7 -14   13.63    0.73
  -2  -7 -14   13.20    0.67
  -2  -7 -14   13.17    0.70
   2   7  14   12.55    0.71
  -2   7 -14   13.56    0.64
  -3  -7 -14    1.50    0.26
  -3  -7 -14    1.38    0.24
  -3  -7 -14    1.38    0.27
   3   7  14    1.59    0.29
  -3   7 -14    1.73    0.15
  -3   7 -14    1.15    0.23
  -4  -7 -14    0.06    0.14
  -4   7 -14    0.46    0.17
   4   7  14    0.13    0.15
  -4   7 -14    0.62    0.13
  -5  -7 -14    0.11    0.13
  -5   7 -14    0.18    0.11
  -5   7 -14    0.06    0.14
   5   7  14    0.46    0.19
  -6  -7 -14    1.10    0.27
  -6   7 -14    1.48    0.31
   6   7  14    1.73    0.34
  -6   7 -14    1.71    0.26
   6  -8 -14    1.14    0.34
   6  -8 -14    1.28    0.33
   5  -8 -14    0.33    0.22
   5  -8 -14    0.14    0.18
  -5   8  14    0.33    0.20
   4  -8 -14    0.31    0.20
   4  -8 -14    0.73    0.24
  -4   8  14    0.65    0.23
   3  -8 -14    0.33    0.17
   3  -8 -14    0.07    0.15
  -3   8  14    0.03    0.13
   2  -8 -14    4.22    0.49
   2  -8 -14    2.47    0.37
  -2   8  14    3.17    0.41
   1  -8 -14   -0.06    0.12
   1  -8 -14   -0.01    0.10
   1  -8 -14    0.08    0.12
  -1   8  14    0.11    0.13
   1   8 -14    0.03    0.06
   0  -8 -14    0.94    0.25
   0  -8 -14    1.05    0.21
   0  -8 -14    1.01    0.24
   0   8  14    1.02    0.24
   0   8 -14    1.22    0.18
  -1  -8 -14   -0.10    0.09
  -1  -8 -14    0.31    0.17
  -1  -8 -14    0.37    0.15
  -1   8 -14    0.00    0.07
   1   8  14   -0.07    0.11
  -2  -8 -14   -0.02    0.11
  -2  -8 -14   -0.08    0.10
  -2  -8 -14    0.12    0.13
   2   8  14    0.00    0.11
  -2   8 -14   -0.02    0.08
  -3  -8 -14    1.50    0.28
   3   8  14    1.28    0.27
  -3   8 -14    1.73    0.27
  -4  -8 -14    0.43    0.18
  -4   8 -14    0.61    0.18
   4   8  14    0.53    0.20
  -4   8 -14    0.66    0.12
  -5  -8 -14   -0.04    0.11
  -5   8 -14    0.25    0.11
  -5   8 -14   -0.02    0.11
   5   8  14    0.10    0.15
  -6  -8 -14    0.28    0.17
   6   8  14    0.06    0.16
  -6   8 -14    0.11    0.11
  -6   8 -14    0.18    0.18
   6  -9 -14    2.78    0.49
   6  -9 -14    2.28    0.42
   5  -9 -14    0.63    0.28
   5  -9 -14    0.56    0.25
  -5   9  14    0.28    0.21
   4  -9 -14    0.16    0.19
   4  -9 -14    0.27    0.19
  -4   9  14    0.07    0.16
   3  -9 -14    0.91    0.27
   3  -9 -14    0.76    0.24
  -3   9  14    0.57    0.20
   2  -9 -14    0.46    0.19
   2  -9 -14    0.50    0.22
  -2   9  14    0.61    0.23
   1  -9 -14    0.03    0.14
   1  -9 -14    0.18    0.16
   1  -9 -14    0.08    0.13
  -1   9  14    0.41    0.18
   1   9 -14    0.12    0.07
   0  -9 -14   -0.09    0.11
   0  -9 -14    0.19    0.15
   0  -9 -14   -0.01    0.14
   0   9 -14    0.00    0.07
   0   9  14    0.06    0.15
  -1  -9 -14   -0.03    0.11
  -1  -9 -14    0.03    0.13
   1   9  14   -0.07    0.11
  -1   9 -14   -0.02    0.07
  -2  -9 -14    0.64    0.23
  -2   9 -14    0.90    0.19
   2   9  14    0.85    0.24
  -3  -9 -14    0.08    0.14
   3   9  14    0.07    0.14
  -3   9 -14    0.02    0.10
  -4  -9 -14    1.12    0.26
   4   9  14    1.51    0.32
  -4   9 -14    1.13    0.25
  -5  -9 -14    0.35    0.19
   5   9  14   -0.05    0.14
  -5   9 -14    0.04    0.08
  -5   9 -14    0.29    0.16
   5 -10 -14    0.15    0.19
   5 -10 -14    0.05    0.19
  -5  10  14    0.01    0.18
   4 -10 -14    2.55    0.42
   4 -10 -14    2.52    0.45
  -4  10  14    3.44    0.49
   3 -10 -14    0.08    0.16
   3 -10 -14    0.08    0.19
  -3  10  14    0.21    0.18
   2 -10 -14    1.28    0.32
   2 -10 -14    1.35    0.31
  -2  10  14    0.52    0.21
   1 -10 -14   -0.06    0.14
   1 -10 -14   -0.07    0.12
   1 -10 -14   -0.06    0.11
  -1  10  14    0.00    0.12
   0 -10 -14    0.09    0.16
   0 -10 -14   -0.03    0.12
   0  10 -14    0.03    0.07
   0  10  14    0.09    0.15
  -1 -10 -14    1.47    0.29
   1  10  14    1.44    0.29
  -1  10 -14    1.45    0.22
  -2 -10 -14    0.66    0.22
   2  10  14    0.56    0.21
  -2  10 -14    0.46    0.15
  -3 -10 -14    1.25    0.27
   3  10  14    0.88    0.25
  -3  10 -14    1.48    0.27
  -4 -10 -14    0.21    0.17
   4  10  14    0.25    0.19
  -4  10 -14    0.39    0.16
   4 -11 -14    0.30    0.23
   4 -11 -14    0.01    0.17
  -4  11  14    0.09    0.19
   3 -11 -14    0.21    0.18
   3 -11 -14   -0.02    0.16
  -3  11  14    0.25    0.19
   2 -11 -14   -0.04    0.15
  -2  11  14    0.17    0.17
   1 -11 -14    0.10    0.17
   1 -11 -14    0.26    0.18
  -1  11  14   -0.07    0.12
   0 -11 -14   -0.06    0.14
   0  11  14   -0.08    0.12
   0  11 -14    0.02    0.08
  -1 -11 -14    1.61    0.32
  -1  11 -14    2.05    0.27
   1  11  14    1.92    0.35
  -2 -11 -14    0.00    0.15
  -2  11 -14    0.11    0.11
   2  11  14    0.14    0.15
  -3 -11 -14   -0.23    0.11
   3  11  14    0.21    0.16
  -3  11 -14    0.11    0.13
   3 -12 -14    0.39    0.26
  -3  12  14    0.76    0.29
   2 -12 -14    0.73    0.27
  -2  12  14    0.70    0.26
   1 -12 -14    0.45    0.23
  -1  12  14    0.03    0.14
   0 -12 -14    0.08    0.19
   0  12  14    0.22    0.17
  -1 -12 -14    0.25    0.20
  -1  12 -14    0.60    0.16
   1  12  14    0.18    0.19
  -2 -12 -14    0.22    0.20
   2  12  14    0.23    0.19
  -2  12 -14    0.27    0.13
   8   0 -15    0.12    0.14
   7   0 -15    0.35    0.15
   6   0 -15   -0.01    0.11
   5   0 -15    2.14    0.29
   4   0 -15   -0.04    0.08
   4   0 -15   -0.02    0.09
   3   0 -15   10.23    0.53
   3   0 -15   10.06    0.52
   2   0 -15    0.06    0.07
   2   0 -15   -0.07    0.07
   1   0 -15    1.80    0.18
  -1   0  15    2.04    0.24
   1   0 -15    1.41    0.21
   0   0  15   -0.06    0.07
   0   0 -15   -0.04    0.04
   0   0 -15   -0.05    0.07
  -1   0 -15    6.99    0.37
   1   0  15    7.98    0.44
  -1   0 -15    7.84    0.45
   2   0  15   -0.12    0.07
  -2   0 -15    0.10    0.07
  -2   0 -15   -0.08    0.07
  -3   0 -15    1.12    0.22
  -3   0 -15    1.17    0.19
   3   0  15    1.18    0.21
   4   0  15    0.08    0.11
  -4   0 -15    0.04    0.11
  -4   0 -15   -0.03    0.08
  -5   0 -15    1.11    0.21
   5   0  15    1.53    0.28
  -5   0 -15    1.14    0.26
  -6   0 -15   -0.09    0.09
  -6   0 -15    0.02    0.13
   6   0  15    0.11    0.15
  -7   0 -15    0.10    0.17
   7   0  15   -0.12    0.13
  -7   0 -15    0.02    0.13
   8  -1 -15    0.14    0.15
   8   1 -15    0.03    0.12
   7  -1 -15    0.03    0.12
   7   1 -15   -0.04    0.10
   6  -1 -15    3.74    0.41
   6   1 -15    4.09    0.39
   5  -1 -15    7.64    0.53
   5  -1 -15    7.12    0.47
   5   1 -15    6.67    0.42
   4  -1 -15    1.45    0.24
   4  -1 -15    1.50    0.24
   4   1 -15    1.48    0.21
   3  -1 -15    7.25    0.44
   3  -1 -15    7.53    0.45
   3   1 -15    7.20    0.41
   2  -1 -15    1.74    0.22
   2  -1 -15    1.46    0.22
  -2   1  15    1.77    0.23
   2   1 -15    1.67    0.23
   2   1 -15    1.62    0.18
   1  -1 -15    4.44    0.39
   1  -1 -15    4.20    0.27
   1   1 -15    4.09    0.30
  -1   1  15    3.89    0.34
   0  -1 -15    2.91    0.26
   0  -1 -15    3.68    0.34
   0  -1  15    2.67    0.27
   0  -1 -15    2.96    0.21
   0   1 -15    2.80    0.28
   0   1  15    3.00    0.32
   0   1 -15    3.21    0.20
  -1  -1 -15    0.29    0.08
   1  -1  15    0.30    0.12
  -1  -1 -15    0.11    0.11
  -1  -1 -15    0.21    0.09
  -1   1 -15    0.37    0.10
   1   1  15    0.33    0.13
  -1   1 -15    0.19    0.11
   2  -1  15    9.65    0.54
  -2  -1 -15   11.46    0.48
  -2  -1 -15   10.55    0.57
  -2  -1 -15   10.09    0.50
   2   1  15   10.74    0.57
  -2   1 -15   10.62    0.56
  -2   1 -15   11.24    0.50
   3  -1  15    0.01    0.08
  -3  -1 -15   -0.02    0.10
  -3  -1 -15    0.18    0.10
   3   1  15    0.03    0.11
  -3   1 -15    0.03    0.08
  -3   1 -15    0.12    0.11
   4  -1  15    0.53    0.19
  -4  -1 -15    0.44    0.14
  -4  -1 -15    0.52    0.18
   4   1  15    0.42    0.16
  -4   1 -15    0.39    0.17
  -4   1 -15    0.39    0.13
  -5  -1 -15    0.01    0.10
   5  -1  15   -0.14    0.10
  -5  -1 -15   -0.04    0.11
   5   1  15    0.16    0.13
  -5   1 -15    0.01    0.09
  -5   1 -15   -0.01    0.11
  -6  -1 -15    0.23    0.14
  -6  -1 -15    0.34    0.18
   6  -1  15    0.27    0.18
   6   1  15    0.36    0.19
  -6   1 -15    0.16    0.15
  -6   1 -15    0.40    0.16
  -7  -1 -15    0.15    0.14
   7  -1  15   -0.11    0.13
   7   1  15    0.07    0.15
  -7   1 -15    0.16    0.13
  -7   1 -15   -0.05    0.16
   8  -2 -15    0.46    0.21
   8   2 -15   -0.07    0.12
   7  -2 -15    0.19    0.16
   7   2 -15    0.05    0.11
   6  -2 -15    0.36    0.16
   6  -2 -15    0.68    0.23
   6   2 -15    0.97    0.19
   5  -2 -15    2.79    0.39
   5  -2 -15    2.35    0.32
   5   2 -15    2.15    0.25
   4  -2 -15    0.90    0.20
   4  -2 -15    1.04    0.22
   4   2 -15    1.27    0.19
   3  -2 -15    0.05    0.09
   3  -2 -15    0.04    0.10
   3   2 -15    0.08    0.08
   2  -2 -15    0.07    0.08
   2  -2 -15    0.11    0.10
  -2   2  15   -0.05    0.08
   2   2 -15   -0.04    0.07
   1  -2 -15    2.50    0.30
   1  -2 -15    3.28    0.30
   1  -2 -15    2.76    0.25
   1   2 -15    2.77    0.27
  -1   2  15    2.73    0.30
   0  -2 -15    0.20    0.09
   0  -2 -15    0.11    0.07
   0  -2 -15    0.13    0.11
   0   2  15    0.27    0.10
   0   2 -15    0.20    0.10
   1  -2  15    1.96    0.24
  -1  -2 -15    1.56    0.19
  -1  -2 -15    1.67    0.21
  -1  -2 -15    1.19    0.22
  -1   2 -15    1.47    0.22
  -1   2 -15    1.85    0.18
   1   2  15    1.63    0.24
  -2  -2 -15    2.00    0.21
   2  -2  15    2.08    0.26
  -2  -2 -15    1.77    0.25
  -2  -2 -15    2.08    0.24
  -2   2 -15    1.67    0.19
   2   2  15    2.40    0.30
  -2   2 -15    1.75    0.25
  -3  -2 -15    0.13    0.12
   3  -2  15   -0.02    0.09
  -3  -2 -15    0.05    0.09
  -3  -2 -15    0.06    0.06
  -3   2 -15    0.01    0.09
  -3   2 -15    0.05    0.07
   3   2  15    0.14    0.12
  -4  -2 -15    0.74    0.18
   4  -2  15    0.90    0.21
  -4  -2 -15    1.11    0.24
  -4  -2 -15    0.80    0.16
  -4   2 -15    0.72    0.20
  -4   2 -15    0.29    0.12
   4   2  15    0.61    0.18
  -5  -2 -15    0.70    0.21
  -5  -2 -15    0.67    0.18
   5  -2  15    0.82    0.23
  -5   2 -15    0.55    0.19
  -5   2 -15    0.63    0.17
   5   2  15    0.60    0.21
   6  -2  15    1.09    0.26
  -6  -2 -15    1.53    0.30
  -6  -2 -15    1.95    0.30
   6   2  15    2.16    0.35
  -6   2 -15    1.89    0.28
  -6   2 -15    1.47    0.29
   7  -2  15    0.54    0.23
  -7  -2 -15    0.62    0.20
  -7   2 -15    0.66    0.25
  -7   2 -15    0.74    0.21
   7   2  15    0.46    0.21
   8  -3 -15    0.03    0.14
   8   3 -15    0.13    0.13
   7  -3 -15    0.05    0.14
   7  -3 -15    0.21    0.20
   7   3 -15   -0.14    0.09
   6  -3 -15    0.11    0.13
   6  -3 -15    0.02    0.14
   6   3 -15    0.19    0.11
   5  -3 -15    0.80    0.23
   5  -3 -15    0.39    0.17
   5   3 -15    0.60    0.14
   4  -3 -15    1.60    0.27
   4  -3 -15    2.12    0.31
   4   3 -15    2.15    0.23
   3  -3 -15    0.78    0.19
   3  -3 -15    0.92    0.20
  -3   3  15    1.36    0.24
   3   3 -15    0.93    0.15
   2  -3 -15    1.31    0.24
   2  -3 -15    1.17    0.21
   2   3 -15    1.76    0.20
  -2   3  15    0.99    0.20
   1  -3 -15    5.55    0.36
   1  -3 -15    5.77    0.41
   1  -3 -15    5.73    0.35
  -1   3  15    5.03    0.37
   1   3 -15    5.28    0.32
   0  -3 -15    0.01    0.07
   0  -3 -15   -0.02    0.09
   0  -3 -15    0.03    0.07
   0   3 -15    0.05    0.07
   0   3  15   -0.08    0.09
  -1  -3 -15    1.18    0.18
  -1  -3 -15    0.72    0.16
  -1  -3 -15    0.95    0.20
   1   3  15    0.64    0.18
  -1   3 -15    1.07    0.12
  -1   3 -15    0.93    0.17
  -2  -3 -15    1.23    0.21
  -2  -3 -15    1.20    0.23
   2  -3  15    1.47    0.24
  -2  -3 -15    1.09    0.17
  -2   3 -15    1.00    0.19
  -2   3 -15    1.07    0.15
   2   3  15    1.25    0.22
  -3  -3 -15    0.11    0.09
   3  -3  15    0.08    0.10
  -3  -3 -15    0.06    0.12
  -3  -3 -15   -0.10    0.07
  -3   3 -15    0.01    0.07
  -3   3 -15    0.10    0.11
   3   3  15    0.15    0.12
   4  -3  15    1.93    0.29
  -4  -3 -15    1.19    0.24
  -4  -3 -15    0.78    0.17
  -4  -3 -15    1.16    0.21
   4   3  15    0.96    0.22
  -4   3 -15    1.55    0.27
  -4   3 -15    1.21    0.19
  -5  -3 -15    0.33    0.13
  -5  -3 -15    0.54    0.20
   5  -3  15    0.25    0.17
  -5  -3 -15    0.39    0.15
   5   3  15    0.33    0.18
  -5   3 -15    0.35    0.18
  -5   3 -15    0.24    0.13
   6  -3  15    0.28    0.19
  -6  -3 -15    0.29    0.15
  -6   3 -15    0.34    0.15
   6   3  15    0.08    0.16
  -6   3 -15    0.19    0.17
   7  -3  15    0.32    0.20
  -7  -3 -15    0.64    0.22
  -7   3 -15    0.51    0.18
  -7   3 -15    0.57    0.24
   7   3  15    0.67    0.24
   7  -4 -15    0.69    0.24
   7  -4 -15    0.49    0.24
   7   4 -15    0.65    0.17
   6  -4 -15    1.42    0.33
   6  -4 -15    1.49    0.30
   6   4 -15    1.86    0.21
   5  -4 -15    0.04    0.13
   5  -4 -15    0.24    0.16
   5   4 -15    0.26    0.10
   4  -4 -15    0.65    0.19
   4  -4 -15    1.26    0.26
   4   4 -15    1.11    0.15
   3  -4 -15    8.89    0.55
   3  -4 -15    7.83    0.53
  -3   4  15    9.13    0.53
   3   4 -15    8.76    0.40
   2  -4 -15    4.55    0.45
   2  -4 -15    5.35    0.39
   2   4 -15    5.31    0.30
  -2   4  15    4.79    0.45
   1  -4 -15    0.70    0.19
   1  -4 -15    0.65    0.15
   1  -4 -15    0.75    0.16
   1   4 -15    0.68    0.14
  -1   4  15    0.57    0.17
   0  -4 -15    1.16    0.19
   0  -4 -15    1.04    0.19
   0  -4 -15    0.94    0.22
   0   4  15    1.02    0.21
   0   4 -15    1.49    0.20
  -1  -4 -15    6.51    0.45
  -1  -4 -15    5.82    0.38
  -1  -4 -15    6.45    0.39
  -1   4 -15    6.28    0.38
   1   4  15    6.32    0.44
  -2  -4 -15    0.09    0.10
  -2  -4 -15    0.13    0.11
  -2  -4 -15    0.02    0.08
   2   4  15    0.04    0.10
  -2   4 -15   -0.03    0.08
  -2   4 -15   -0.02    0.05
  -3  -4 -15    5.21    0.50
  -3  -4 -15    5.90    0.40
  -3  -4 -15    5.34    0.37
  -3   4 -15    5.50    0.40
  -3   4 -15    5.51    0.32
   3   4  15    5.88    0.52
  -4  -4 -15    0.11    0.11
  -4  -4 -15    0.23    0.15
  -4  -4 -15   -0.01    0.09
  -4   4 -15    0.08    0.08
   4   4  15    0.14    0.14
  -4   4 -15   -0.07    0.09
  -5  -4 -15    0.02    0.09
  -5  -4 -15    0.19    0.14
  -5  -4 -15   -0.06    0.12
   5   4  15   -0.05    0.12
  -5   4 -15    0.07    0.13
  -5   4 -15    0.05    0.10
  -6  -4 -15    0.23    0.14
  -6  -4 -15    0.43    0.18
  -6   4 -15    0.45    0.20
   6   4  15    0.07    0.15
  -6   4 -15    0.23    0.14
  -7   4 -15    0.03    0.12
   7   4  15    0.30    0.21
  -7   4 -15    0.10    0.17
   7  -5 -15    0.21    0.23
   7  -5 -15   -0.10    0.16
   6  -5 -15   -0.15    0.11
   6  -5 -15    0.20    0.16
   5  -5 -15   -0.09    0.12
   5  -5 -15    0.19    0.18
   4  -5 -15   -0.02    0.11
   4  -5 -15    0.37    0.17
   4   5 -15    0.08    0.06
  -4   5  15    0.10    0.12
   3  -5 -15    0.21    0.13
   3  -5 -15   -0.08    0.11
   3   5 -15    0.06    0.06
  -3   5  15    0.02    0.10
   2  -5 -15    0.86    0.20
   2  -5 -15    0.50    0.18
  -2   5  15    1.10    0.23
   2   5 -15    0.61    0.11
   1  -5 -15    0.52    0.14
   1  -5 -15    0.62    0.17
   1  -5 -15    0.45    0.16
   1   5 -15    0.81    0.14
  -1   5  15    0.57    0.16
   0  -5 -15    2.14    0.28
   0  -5 -15    2.27    0.26
   0  -5 -15    2.40    0.32
   0   5  15    2.05    0.30
   0   5 -15    2.23    0.24
  -1  -5 -15   -0.04    0.11
  -1  -5 -15    0.23    0.11
  -1  -5 -15    0.12    0.09
  -1   5 -15    0.01    0.07
   1   5  15    0.14    0.13
  -2  -5 -15    2.63    0.31
  -2  -5 -15    2.19    0.33
  -2  -5 -15    2.82    0.32
  -2   5 -15    2.84    0.17
   2   5  15    3.13    0.38
  -2   5 -15    2.57    0.29
  -3  -5 -15    0.22    0.11
  -3  -5 -15    0.05    0.11
  -3  -5 -15    0.10    0.13
  -3   5 -15    0.16    0.08
  -3   5 -15    0.02    0.09
   3   5  15    0.23    0.14
  -4  -5 -15    0.04    0.11
  -4  -5 -15   -0.14    0.12
  -4  -5 -15   -0.09    0.07
  -4   5 -15    0.08    0.08
  -4   5 -15    0.09    0.11
   4   5  15    0.34    0.16
  -5  -5 -15    2.89    0.37
  -5  -5 -15    2.65    0.34
  -5   5 -15    3.48    0.43
   5   5  15    2.44    0.37
  -5   5 -15    2.93    0.32
  -6  -5 -15   -0.04    0.12
   6   5  15    0.24    0.17
  -6   5 -15    0.13    0.16
  -6   5 -15    0.20    0.13
   7  -6 -15   -0.14    0.16
   7  -6 -15    0.01    0.19
   6  -6 -15    0.16    0.19
   6  -6 -15    0.15    0.18
   5  -6 -15    1.05    0.28
   5  -6 -15    0.85    0.26
   4  -6 -15    0.18    0.16
   4  -6 -15    0.21    0.15
  -4   6  15    0.19    0.15
   3  -6 -15    1.52    0.30
   3  -6 -15    2.88    0.39
   3   6 -15    2.15    0.14
  -3   6  15    1.90    0.30
   2  -6 -15    0.92    0.22
   2  -6 -15    0.44    0.19
  -2   6  15    1.17    0.26
   2   6 -15    1.12    0.14
   1  -6 -15    0.64    0.20
   1  -6 -15    0.83    0.18
   1  -6 -15    0.79    0.20
  -1   6  15    0.92    0.22
   1   6 -15    0.83    0.14
   0  -6 -15    6.73    0.51
   0  -6 -15    8.80    0.52
   0  -6 -15    7.64    0.47
   0   6  15    7.47    0.50
   0   6 -15    7.62    0.40
  -1  -6 -15   -0.09    0.11
  -1  -6 -15   -0.02    0.09
  -1  -6 -15    0.06    0.10
   1   6  15   -0.12    0.10
  -1   6 -15   -0.03    0.07
  -2  -6 -15    0.53    0.16
  -2  -6 -15    0.80    0.22
  -2  -6 -15    0.65    0.18
   2   6  15    0.48    0.18
  -2   6 -15    0.57    0.15
  -3  -6 -15    2.35    0.30
  -3  -6 -15    2.45    0.31
  -3  -6 -15    2.57    0.37
   3   6  15    2.12    0.33
  -3   6 -15    2.67    0.34
  -3   6 -15    2.53    0.21
  -4  -6 -15    3.45    0.39
  -4  -6 -15    2.70    0.35
   4   6  15    2.47    0.35
  -4   6 -15    3.01    0.28
  -4   6 -15    2.93    0.37
  -5  -6 -15    0.07    0.11
  -5   6 -15    0.12    0.14
   5   6  15    0.03    0.13
  -5   6 -15   -0.03    0.08
  -6  -6 -15    0.98    0.24
  -6   6 -15    1.19    0.31
  -6   6 -15    1.05    0.22
   6   6  15    0.99    0.28
   6  -7 -15    0.27    0.22
   6  -7 -15   -0.11    0.16
   5  -7 -15    0.00    0.14
   5  -7 -15   -0.10    0.14
   4  -7 -15    2.33    0.38
   4  -7 -15    2.94    0.43
  -4   7  15    2.80    0.41
   3  -7 -15    3.70    0.45
   3  -7 -15    4.03    0.47
  -3   7  15    4.50    0.49
   2  -7 -15    0.24    0.17
   2  -7 -15    0.22    0.15
  -2   7  15    0.65    0.21
   2   7 -15    0.49    0.09
   1  -7 -15    1.99    0.33
   1  -7 -15    1.70    0.27
   1  -7 -15    1.85    0.30
  -1   7  15    1.95    0.32
   1   7 -15    1.89    0.20
   0  -7 -15    2.05    0.33
   0  -7 -15    2.58    0.35
   0  -7 -15    2.27    0.30
   0   7 -15    2.62    0.26
   0   7  15    2.82    0.38
  -1  -7 -15    5.06    0.51
  -1  -7 -15    4.85    0.46
  -1  -7 -15    3.54    0.38
   1   7  15    4.33    0.45
  -1   7 -15    4.08    0.31
  -2  -7 -15    3.92    0.42
  -2  -7 -15    4.26    0.43
  -2  -7 -15    5.13    0.52
   2   7  15    4.73    0.49
  -2   7 -15    4.85    0.36
  -3  -7 -15    0.79    0.21
  -3  -7 -15    1.08    0.26
  -3  -7 -15    0.86    0.21
   3   7  15    1.13    0.27
  -3   7 -15    1.07    0.22
  -3   7 -15    1.13    0.12
  -4  -7 -15    4.46    0.46
  -4   7 -15    3.78    0.43
   4   7  15    4.20    0.48
  -4   7 -15    3.69    0.26
  -5  -7 -15    0.07    0.12
   5   7  15    0.48    0.21
  -5   7 -15    0.28    0.16
  -5   7 -15    0.32    0.12
  -6  -7 -15    0.23    0.16
   6   7  15    0.01    0.15
  -6   7 -15    0.33    0.15
  -6   7 -15    0.18    0.16
   6  -8 -15   -0.16    0.17
   6  -8 -15    0.32    0.23
   5  -8 -15    1.74    0.37
   5  -8 -15    1.62    0.34
  -5   8  15    1.21    0.33
   4  -8 -15    1.99    0.39
   4  -8 -15    2.58    0.42
  -4   8  15    2.79    0.40
   3  -8 -15    0.01    0.14
   3  -8 -15    0.04    0.14
  -3   8  15   -0.18    0.12
   2  -8 -15    0.10    0.16
   2  -8 -15    0.18    0.16
  -2   8  15    0.29    0.17
   1  -8 -15    0.25    0.16
   1  -8 -15    0.14    0.13
   1  -8 -15    0.34    0.15
   1   8 -15    0.23    0.08
  -1   8  15    0.25    0.16
   0  -8 -15    6.43    0.50
   0  -8 -15    8.13    0.67
   0  -8 -15    7.29    0.49
   0   8  15    6.73    0.60
   0   8 -15    7.04    0.39
  -1  -8 -15    0.14    0.12
  -1  -8 -15   -0.08    0.13
  -1  -8 -15    0.21    0.13
   1   8  15   -0.02    0.12
  -1   8 -15    0.02    0.08
  -2  -8 -15    0.98    0.22
  -2  -8 -15    1.33    0.27
  -2  -8 -15    1.19    0.27
  -2   8 -15    0.91    0.20
   2   8  15    1.27    0.27
  -3  -8 -15    8.39    0.57
   3   8  15    9.33    0.62
  -3   8 -15    8.90    0.55
  -4  -8 -15    0.43    0.19
  -4   8 -15    0.43    0.10
  -4   8 -15    0.17    0.15
   4   8  15    0.20    0.17
  -5  -8 -15    0.18    0.17
   5   8  15    0.14    0.16
  -5   8 -15    0.10    0.09
  -5   8 -15    0.30    0.17
   5  -9 -15    0.13    0.20
   5  -9 -15    0.52    0.25
  -5   9  15    0.10    0.18
   4  -9 -15    1.02    0.31
   4  -9 -15    1.21    0.33
  -4   9  15    1.07    0.30
   3  -9 -15    1.41    0.33
   3  -9 -15    0.82    0.26
  -3   9  15    0.88    0.25
   2  -9 -15    2.13    0.37
   2  -9 -15    1.91    0.35
  -2   9  15    3.08    0.44
   1  -9 -15    0.41    0.17
   1  -9 -15    0.26    0.20
   1  -9 -15    0.31    0.17
  -1   9  15    0.20    0.17
   1   9 -15    0.27    0.08
   0  -9 -15    1.53    0.30
   0  -9 -15    1.72    0.29
   0  -9 -15    1.42    0.31
   0   9 -15    1.57    0.20
   0   9  15    1.29    0.28
  -1  -9 -15    1.38    0.28
  -1  -9 -15    1.25    0.26
  -1   9 -15    1.23    0.21
   1   9  15    1.76    0.32
  -2  -9 -15    0.51    0.20
   2   9  15    0.11    0.14
  -2   9 -15    0.20    0.12
  -3  -9 -15    0.96    0.24
  -3   9 -15    0.81    0.21
   3   9  15    0.53    0.21
  -4  -9 -15    2.20    0.36
   4   9  15    1.91    0.35
  -4   9 -15    1.69    0.30
  -5  -9 -15   -0.20    0.10
  -5   9 -15    0.06    0.14
   5   9  15    0.08    0.17
  -5   9 -15    0.05    0.08
   5 -10 -15    1.22    0.35
   5 -10 -15    1.40    0.35
  -5  10  15    0.92    0.31
   4 -10 -15   -0.15    0.16
   4 -10 -15    0.00    0.18
  -4  10  15   -0.06    0.15
   3 -10 -15    0.44    0.25
   3 -10 -15    0.10    0.16
  -3  10  15    0.00    0.17
   2 -10 -15    0.67    0.25
   2 -10 -15    0.68    0.24
  -2  10  15    0.49    0.22
   1 -10 -15    0.15    0.16
   1 -10 -15    0.11    0.16
   1 -10 -15    0.32    0.22
  -1  10  15    0.34    0.19
   0 -10 -15    0.78    0.24
   0 -10 -15    0.45    0.19
   0  10 -15    0.50    0.13
   0  10  15    0.45    0.19
  -1 -10 -15   -0.10    0.13
  -1  10 -15    0.14    0.10
   1  10  15    0.21    0.17
  -2 -10 -15    0.35    0.19
   2  10  15    0.41    0.20
  -2  10 -15    0.64    0.18
  -3 -10 -15    2.03    0.36
   3  10  15    1.00    0.27
  -3  10 -15    1.65    0.28
  -4 -10 -15    0.01    0.14
  -4  10 -15    0.05    0.13
   4  10  15    0.11    0.18
   4 -11 -15    0.06    0.21
   4 -11 -15   -0.21    0.14
  -4  11  15   -0.06    0.17
   3 -11 -15    0.21    0.21
   3 -11 -15    0.21    0.20
  -3  11  15    0.06    0.16
   2 -11 -15    0.03    0.15
  -2  11  15   -0.05    0.14
   1 -11 -15    0.35    0.21
   1 -11 -15    0.14    0.15
  -1  11  15    0.00    0.15
   0 -11 -15   -0.16    0.09
   0  11 -15   -0.02    0.07
   0  11  15    0.00    0.14
  -1 -11 -15    1.02    0.30
  -1  11 -15    1.37    0.22
   1  11  15    0.76    0.25
  -2 -11 -15    0.08    0.15
   2  11  15   -0.07    0.13
  -2  11 -15   -0.04    0.10
  -3 -11 -15    0.46    0.22
  -3  11 -15    0.11    0.13
   3  11  15    0.23    0.20
   2 -12 -15    1.26    0.35
  -2  12  15    1.01    0.32
   1 -12 -15    0.24    0.19
  -1  12  15   -0.01    0.18
   0 -12 -15    0.08    0.17
   0  12  15   -0.01    0.15
  -1 -12 -15    0.21    0.20
   1  12  15    0.19    0.18
  -1  12 -15   -0.07    0.09
   8   0 -16    1.02    0.25
   7   0 -16    0.07    0.14
   6   0 -16    0.37    0.15
   5   0 -16   -0.05    0.08
   4   0 -16    0.18    0.12
   4   0 -16    0.30    0.12
   3   0 -16    0.02    0.08
   3   0 -16   -0.18    0.08
   2   0 -16    2.33    0.24
   2   0 -16    2.02    0.27
  -1   0  16    0.02    0.07
   1   0 -16    0.08    0.09
   0   0 -16    0.01    0.05
   0   0  16   -0.01    0.07
   0   0 -16    0.06    0.09
  -1   0 -16    0.06    0.07
   1   0  16    0.00    0.09
  -1   0 -16   -0.01    0.09
   2   0  16    2.20    0.28
  -2   0 -16    2.09    0.27
  -2   0 -16    2.14    0.23
  -3   0 -16   -0.03    0.07
   3   0  16   -0.01    0.09
  -3   0 -16    0.02    0.11
  -4   0 -16    0.48    0.15
  -4   0 -16    0.45    0.18
   4   0  16    0.56    0.18
  -5   0 -16    0.00    0.12
   5   0  16   -0.08    0.11
  -5   0 -16   -0.01    0.09
  -6   0 -16   -0.16    0.09
  -6   0 -16   -0.09    0.12
   6   0  16    0.20    0.17
   7   0  16    0.11    0.17
  -7   0 -16    0.03    0.13
  -7   0 -16   -0.02    0.16
   7  -1 -16    0.08    0.15
   7   1 -16    0.10    0.12
   6  -1 -16    0.10    0.13
   6   1 -16    0.24    0.13
   5  -1 -16    1.95    0.30
   5  -1 -16    2.78    0.39
   5   1 -16    2.26    0.29
   4  -1 -16    4.81    0.45
   4  -1 -16    3.75    0.38
   4   1 -16    3.07    0.32
   3  -1 -16    5.37    0.38
   3  -1 -16    6.67    0.42
   3   1 -16    5.00    0.35
   2  -1 -16    6.18    0.42
   2  -1 -16    6.78    0.39
   2   1 -16    6.88    0.40
   1  -1 -16    4.17    0.27
   1  -1 -16    4.09    0.38
  -1   1  16    4.68    0.33
   1   1 -16    4.44    0.32
   0  -1  16    0.80    0.16
   0  -1 -16    0.89    0.13
   0  -1 -16    0.82    0.18
   0  -1 -16    0.66    0.13
   0   1 -16    0.84    0.17
   0   1 -16    0.74    0.11
   0   1  16    1.00    0.19
  -1  -1 -16    0.08    0.08
   1  -1  16    0.01    0.08
  -1  -1 -16   -0.01    0.09
   1   1  16   -0.02    0.08
  -1   1 -16    0.05    0.06
  -1   1 -16    0.01    0.08
   2  -1  16    0.90    0.19
  -2  -1 -16    0.73    0.19
  -2  -1 -16    0.80    0.16
  -2   1 -16    0.80    0.18
   2   1  16    0.43    0.15
  -2   1 -16    0.87    0.15
  -3  -1 -16    0.05    0.12
   3  -1  16    0.02    0.11
  -3  -1 -16    0.00    0.08
   3   1  16    0.25    0.14
  -3   1 -16    0.28    0.11
  -3   1 -16    0.18    0.12
  -4  -1 -16    0.33    0.13
  -4  -1 -16    0.74    0.19
   4  -1  16    0.32    0.15
  -4   1 -16    0.25    0.12
   4   1  16    0.55    0.18
  -4   1 -16    0.21    0.14
  -5  -1 -16    0.04    0.10
  -5  -1 -16    0.02    0.12
   5  -1  16    0.14    0.14
  -5   1 -16   -0.08    0.12
   5   1  16   -0.06    0.11
  -5   1 -16    0.02    0.10
   6  -1  16    0.07    0.14
  -6  -1 -16   -0.06    0.14
  -6  -1 -16    0.08    0.13
  -6   1 -16   -0.03    0.11
   6   1  16    0.05    0.15
  -6   1 -16    0.00    0.15
  -7  -1 -16    0.18    0.16
   7  -1  16    0.01    0.16
  -7  -1 -16    0.49    0.24
  -7   1 -16    0.15    0.15
  -7   1 -16    0.30    0.22
   7   1  16    0.21    0.21
   7  -2 -16    0.15    0.15
   7   2 -16    0.16    0.12
   6  -2 -16   -0.08    0.11
   6  -2 -16    0.01    0.14
   6   2 -16    0.11    0.11
   5  -2 -16    3.23    0.39
   5  -2 -16    2.85    0.39
   5   2 -16    2.75    0.29
   4  -2 -16    5.18    0.47
   4  -2 -16    4.62    0.44
   4   2 -16    5.72    0.35
   3  -2 -16   12.74    0.68
   3  -2 -16   13.54    0.67
   3   2 -16   13.29    0.60
   2  -2 -16    0.02    0.08
   2  -2 -16    0.13    0.11
   2   2 -16   -0.09    0.06
  -2   2  16    0.03    0.09
   1  -2 -16   12.53    0.64
   1  -2 -16   11.72    0.56
   1  -2 -16   11.29    0.54
   1   2 -16   13.04    0.58
  -1   2  16   11.99    0.60
   0  -2 -16    1.14    0.17
   0  -2 -16    0.79    0.18
   0  -2 -16    1.00    0.16
   0   2 -16    1.06    0.19
   0   2  16    1.04    0.20
  -1  -2 -16    4.22    0.27
  -1  -2 -16    3.97    0.40
  -1  -2 -16    3.35    0.31
  -1   2 -16    4.11    0.36
  -1   2 -16    3.96    0.24
   1   2  16    4.62    0.41
   2  -2  16    9.46    0.52
  -2  -2 -16    9.92    0.50
  -2  -2 -16   10.14    0.47
  -2  -2 -16    8.73    0.54
  -2   2 -16    7.90    0.50
  -2   2 -16    9.26    0.44
   2   2  16    8.92    0.53
  -3  -2 -16    0.04    0.09
   3  -2  16    0.06    0.10
  -3  -2 -16   -0.09    0.10
  -3   2 -16    0.23    0.09
   3   2  16   -0.02    0.10
  -3   2 -16   -0.04    0.09
   4  -2  16    0.06    0.11
  -4  -2 -16    0.09    0.11
  -4  -2 -16    0.01    0.12
  -4   2 -16    0.02    0.11
  -4   2 -16    0.08    0.09
   4   2  16   -0.15    0.09
  -5  -2 -16    0.26    0.13
  -5  -2 -16    0.02    0.14
   5  -2  16   -0.01    0.13
  -5   2 -16    0.09    0.11
  -5   2 -16    0.07    0.15
   5   2  16    0.13    0.15
   6  -2  16    0.71    0.24
  -6  -2 -16    0.85    0.27
  -6  -2 -16    0.94    0.22
  -6   2 -16    0.83    0.21
   6   2  16    0.74    0.25
  -6   2 -16    0.39    0.20
   7  -2  16    0.41    0.22
  -7  -2 -16    0.10    0.15
   7   2  16    0.47    0.22
  -7   2 -16    0.26    0.20
  -7   2 -16    0.24    0.15
   7  -3 -16    0.94    0.26
   7  -3 -16    0.91    0.28
   7   3 -16    0.88    0.19
   6  -3 -16    0.11    0.16
   6  -3 -16    0.19    0.14
   6   3 -16    0.13    0.11
   5  -3 -16    0.10    0.14
   5  -3 -16    0.08    0.14
   5   3 -16    0.26    0.11
   4  -3 -16    0.12    0.13
[truncated: 94,790 more chars]
