# Supplementary material for: Crystal structure and Hirshfeld surface analysis of diethyl 2-[4-(4-fluoro­phen­yl)-2-methyl-4-oxobutan-2-yl]malonate
Source: Acta Crystallogr E Crystallogr Commun. 2018 Sep 7;74(Pt 10):1388–91. doi: 10.1107/S2056989018012094 (PMC6176437; doi:10.1107/S2056989018012094)
Supplement: Supplementary file 2 [file e-74-01388-Isup2.hkl]

data_I                                                                          
_shelx_title ' p21n in P2(1)/n'                                                 
_shelx_refln_list_code          4                                               
_shelx_F_calc_maximum      315.99                                               
_exptl_crystal_F_000       720.00                                               
_reflns_d_resolution_high  0.7615                                               
                                                                                
loop_                                                                           
 _space_group_symop_operation_xyz                                               
 'x, y, z'                                                                      
 '-x+1/2, y+1/2, -z+1/2'                                                        
 '-x, -y, -z'                                                                   
 'x-1/2, -y-1/2, z-1/2'                                                         
                                                                                
_cell_length_a     7.3066                                                       
_cell_length_b    11.5182                                                       
_cell_length_c    20.2701                                                       
_cell_angle_alpha  90.000                                                       
_cell_angle_beta   93.673                                                       
_cell_angle_gamma  90.000                                                       
                                                                                
_shelx_F_squared_multiplier     1.000                                           
                                                                                
loop_                                                                           
 _refln_index_h                                                                 
 _refln_index_k                                                                 
 _refln_index_l                                                                 
 _refln_F_squared_calc                                                          
 _refln_F_squared_meas                                                          
 _refln_F_squared_sigma                                                         
 _refln_observed_status                                                         
   2   0   0        666.59        658.22        27.54 o                         
   4   0   0        292.06        292.54        21.09 o                         
   6   0   0         32.39         23.84        11.00 o                         
   8   0   0         45.01         39.42        15.59 o                         
   1   1   0       1687.67       1559.56        20.48 o                         
   2   1   0         32.40         27.43         3.77 o                         
   3   1   0        187.16        162.74         9.32 o                         
   4   1   0        142.10        116.18         8.87 o                         
   5   1   0         40.94         44.85         8.43 o                         
   6   1   0        207.18        207.99        18.02 o                         
   7   1   0         59.60         45.87        10.68 o                         
   8   1   0          9.91         24.84        10.03 o                         
   9   1   0          1.79         -2.88         8.80 o                         
   0   2   0        440.01        397.53         7.71 o                         
   1   2   0        322.17        304.26         5.72 o                         
   2   2   0        115.14        120.28         5.49 o                         
   3   2   0       4955.81       4697.50        76.00 o                         
   4   2   0         32.58         30.95         4.96 o                         
   5   2   0        741.63        739.09        19.77 o                         
   6   2   0         73.20         39.83        17.88 o                         
   7   2   0         30.49         25.67         9.08 o                         
   8   2   0         79.03         56.32        12.77 o                         
   9   2   0          5.11          2.01        10.03 o                         
   1   3   0       3770.37       3655.41        43.71 o                         
   2   3   0       2179.72       2041.80        30.98 o                         
   3   3   0        314.87        312.04         8.82 o                         
   4   3   0        508.67        510.13        14.31 o                         
   5   3   0        152.85        178.38        12.85 o                         
   6   3   0          2.78          0.98         4.51 o                         
   7   3   0        262.40        260.85        22.66 o                         
   8   3   0         22.65         29.50        10.79 o                         
   9   3   0          6.43         -3.54         8.80 o                         
   0   4   0       1522.55       1413.86        24.50 o                         
   1   4   0          4.15          8.01         1.70 o                         
   2   4   0        175.80        158.09         6.82 o                         
   3   4   0        263.99        275.85         8.80 o                         
   4   4   0        229.40        228.80        10.65 o                         
   5   4   0         18.08         20.29         5.90 o                         
   6   4   0          2.63         -1.47         4.61 o                         
   7   4   0          0.49         -3.85         5.90 o                         
   8   4   0          6.71          6.21         8.59 o                         
   9   4   0          0.61          3.86         9.25 o                         
   1   5   0       1458.88       1484.75        20.84 o                         
   2   5   0        502.67        533.58         9.97 o                         
   3   5   0         21.65         29.48         3.21 o                         
   4   5   0        180.22        161.20        10.32 o                         
   5   5   0         15.24         19.35         5.95 o                         
   6   5   0         76.12         76.62         9.79 o                         
   7   5   0         16.07         26.89         8.09 o                         
   8   5   0         33.89         26.67        11.00 o                         
   9   5   0          0.01          0.92         7.26 o                         
   0   6   0       9050.72       9886.57       134.49 o                         
   1   6   0       2979.15       3159.78        40.50 o                         
   2   6   0         47.49         54.19         3.70 o                         
   3   6   0          0.20          1.79         2.53 o                         
   4   6   0         35.91         37.29         7.63 o                         
   5   6   0         47.17         43.94         7.95 o                         
   6   6   0         13.01          9.81         7.07 o                         
   7   6   0         73.97         95.10        11.87 o                         
   8   6   0        101.57        112.70        17.74 o                         
   1   7   0         53.35         60.10         3.92 o                         
   2   7   0        400.10        428.83        16.39 o                         
   3   7   0         38.05         33.66         4.89 o                         
   4   7   0         34.79         43.10         6.42 o                         
   5   7   0        155.45        166.08        13.48 o                         
   6   7   0         39.59         44.52         8.55 o                         
   7   7   0         73.57         58.86        10.21 o                         
   8   7   0         22.42         11.57         7.99 o                         
   0   8   0        182.41        178.63        12.93 o                         
   1   8   0        167.34        164.60         7.72 o                         
   2   8   0        490.37        449.36        13.20 o                         
   3   8   0        262.86        257.49        24.87 o                         
   4   8   0        502.64        514.25        17.72 o                         
   5   8   0        664.81        679.33        21.50 o                         
   6   8   0         49.64         58.94         9.79 o                         
   7   8   0        163.44        158.20        15.66 o                         
   8   8   0         48.52         38.43         9.06 o                         
   1   9   0        632.23        606.97        15.34 o                         
   2   9   0         47.13         50.05         5.98 o                         
   3   9   0        176.42        174.99        10.44 o                         
   4   9   0         67.09         66.88         7.02 o                         
   5   9   0        274.14        272.01        15.75 o                         
   6   9   0         76.28         79.20        14.40 o                         
   7   9   0         14.21          8.52         6.56 o                         
   0  10   0        335.80        331.18        22.68 o                         
   1  10   0        158.14        134.65         8.63 o                         
   2  10   0          9.11          8.63         3.47 o                         
   3  10   0         59.16         51.20         7.30 o                         
   4  10   0          6.22          0.48         4.16 o                         
   5  10   0         21.55         28.74         7.31 o                         
   6  10   0         87.71        101.92        11.25 o                         
   7  10   0         24.11         17.77         6.96 o                         
   1  11   0        463.19        438.83        30.44 o                         
   2  11   0        149.77        129.52        15.10 o                         
   3  11   0          1.40          1.70         3.46 o                         
   4  11   0        147.58        148.82        10.36 o                         
   5  11   0         36.41         40.04         7.01 o                         
   6  11   0          5.35          5.90         5.89 o                         
   0  12   0         54.71         47.15        11.22 o                         
   1  12   0          3.58          2.21         4.74 o                         
   2  12   0         60.62         61.33         8.46 o                         
   3  12   0         38.07         25.87         5.13 o                         
   4  12   0          3.59          9.69         5.09 o                         
   5  12   0        179.82        193.11        19.85 o                         
   1  13   0         22.32         21.92         6.73 o                         
   2  13   0         25.09         43.70         8.87 o                         
   3  13   0         70.26         78.89         8.26 o                         
   4  13   0         15.58         17.37         5.23 o                         
   0  14   0          0.02          5.76        10.54 o                         
   1  14   0          5.80         13.92         6.55 o                         
   2  14   0          7.72         10.05         6.53 o                         
   3  14   0        124.67        132.91        12.98 o                         
   1  15   0          1.50         -1.57         6.03 o                         
  -9   0   1         38.75         62.34        18.34 o                         
  -7   0   1         79.07         83.43        17.42 o                         
  -5   0   1         69.33         66.93        12.84 o                         
  -3   0   1       4347.03       4169.44       134.65 o                         
  -1   0   1       1439.72       1311.72        21.53 o                         
   1   0   1       5118.26       4769.57       148.55 o                         
   3   0   1       3191.70       3299.90       109.57 o                         
   5   0   1        482.17        517.27        32.10 o                         
   7   0   1         78.64        102.68        21.09 o                         
   9   0   1         73.97         42.17        18.34 o                         
  -9   1   1          0.00         -3.95        13.75 o                         
  -8   1   1        222.39        238.40        22.36 o                         
  -7   1   1        131.69        154.93        16.82 o                         
  -6   1   1          1.32          7.53         6.13 o                         
  -5   1   1        272.45        280.12        26.13 o                         
  -4   1   1        537.95        549.33        17.87 o                         
  -3   1   1       3260.18       3099.07        62.43 o                         
  -2   1   1         34.05         34.43         3.22 o                         
  -1   1   1       2440.35       2290.08        51.42 o                         
   0   1   1        548.21        487.18         6.23 o                         
   1   1   1       2763.52       2566.57        53.12 o                         
   2   1   1      12217.43      11751.65       178.00 o                         
   3   1   1       1749.24       1715.86        31.88 o                         
   4   1   1          5.28         13.21         5.49 o                         
   5   1   1         52.20         56.76        11.22 o                         
   6   1   1         16.08         20.08         6.50 o                         
   7   1   1         40.09         48.38        10.68 o                         
   8   1   1          0.09         -2.39         7.43 o                         
   9   1   1          7.37          6.89        18.79 o                         
  -9   2   1          1.65         -5.14        14.21 o                         
  -8   2   1          4.13          2.29         8.43 o                         
  -7   2   1          6.23          9.30         6.78 o                         
  -6   2   1        125.12        135.15        14.26 o                         
  -5   2   1        922.88        940.09        22.92 o                         
  -4   2   1       1695.27       1680.73        32.78 o                         
  -3   2   1         74.91         72.35         4.73 o                         
  -2   2   1       2636.58       2468.15        36.47 o                         
  -1   2   1      10230.57       9636.01       118.04 o                         
   0   2   1          3.70         -1.06         1.06 o                         
   1   2   1        132.03        105.17         3.64 o                         
   2   2   1        395.82        349.71         9.23 o                         
   3   2   1         41.44         49.68         4.80 o                         
   4   2   1        196.46        189.33         9.88 o                         
   5   2   1        143.35        144.24        14.98 o                         
   6   2   1        522.95        517.65        24.91 o                         
   7   2   1         31.54         30.56         9.66 o                         
   8   2   1          0.17         -5.50        11.00 o                         
   9   2   1         33.38         54.65        14.22 o                         
  -9   3   1         43.79         34.53        12.04 o                         
  -8   3   1        172.01        174.53        19.58 o                         
  -7   3   1         61.58         57.55        11.45 o                         
  -6   3   1        105.18        105.63        14.00 o                         
  -5   3   1         21.76         25.86         5.79 o                         
  -4   3   1       1571.59       1617.79        31.78 o                         
  -3   3   1        395.28        388.93         9.79 o                         
  -2   3   1          8.47          4.62         1.65 o                         
  -1   3   1        906.69        855.52        12.84 o                         
   0   3   1        246.22        257.91         4.79 o                         
   1   3   1         84.20         79.05         3.47 o                         
   2   3   1         12.31         21.26         2.92 o                         
   3   3   1        706.86        675.32        14.04 o                         
   4   3   1          3.56          2.33         3.97 o                         
   5   3   1        401.35        440.51        14.94 o                         
   6   3   1        233.30        257.14        19.97 o                         
   7   3   1          0.31         -3.62         6.25 o                         
   8   3   1        131.13        143.25        29.80 o                         
   9   3   1         66.81         79.71        16.52 o                         
  -9   4   1         67.13         63.24        27.96 o                         
  -8   4   1         38.54         38.93        11.36 o                         
  -7   4   1          0.45         -4.86         4.86 o                         
  -6   4   1          0.24         -3.78         4.53 o                         
  -5   4   1         63.98         64.45        14.33 o                         
  -4   4   1        213.77        221.70         9.58 o                         
  -3   4   1         39.44         33.49         3.57 o                         
  -2   4   1       1982.12       1856.24        26.46 o                         
  -1   4   1          0.80          1.99         1.32 o                         
   0   4   1        884.34        837.49        11.53 o                         
   1   4   1        109.88        123.31         6.22 o                         
   2   4   1        646.63        641.69        13.11 o                         
   3   4   1         14.55         19.35         3.27 o                         
   4   4   1        264.71        242.10        10.73 o                         
   5   4   1        133.66        129.52        12.81 o                         
   6   4   1          3.20          2.96         4.86 o                         
   7   4   1         18.23         23.43         9.25 o                         
   8   4   1          1.23         -3.08         7.04 o                         
   9   4   1          1.47          9.53         9.47 o                         
  -9   5   1         31.95         36.60        12.53 o                         
  -8   5   1         48.85         59.49        14.21 o                         
  -7   5   1         28.73         31.45         8.45 o                         
  -6   5   1          2.80         -1.32         4.66 o                         
  -5   5   1        420.94        448.04        25.60 o                         
  -4   5   1         59.64         53.11         7.00 o                         
  -3   5   1        496.58        523.19        10.81 o                         
  -2   5   1          0.02          0.62         1.51 o                         
  -1   5   1         24.19         30.11         2.56 o                         
   0   5   1         21.11         28.67         2.20 o                         
   1   5   1       6832.25       6997.77        89.92 o                         
   2   5   1         86.94         84.79         4.80 o                         
   3   5   1         15.88         13.30         4.08 o                         
   4   5   1          2.56          1.12         3.52 o                         
   5   5   1          0.47         -1.32         4.07 o                         
   6   5   1         85.26         79.16        10.38 o                         
   7   5   1         22.72         38.17         9.00 o                         
   8   5   1         22.21         21.88         9.26 o                         
   9   5   1          0.02          8.25        17.42 o                         
  -8   6   1        110.74        130.58        19.76 o                         
  -7   6   1         67.49         83.59        11.64 o                         
  -6   6   1        105.68        104.32        11.63 o                         
  -5   6   1         22.64         26.88         8.50 o                         
  -4   6   1         14.84         16.42         4.29 o                         
  -3   6   1        703.07        695.89        15.94 o                         
  -2   6   1         56.80         62.29         3.72 o                         
  -1   6   1          0.43          0.48         1.49 o                         
   0   6   1        453.23        456.77         8.40 o                         
   1   6   1        905.61        989.70        15.61 o                         
   2   6   1         45.68         47.19         3.98 o                         
   3   6   1        193.49        200.41         9.01 o                         
   4   6   1        154.80        146.83        11.31 o                         
   5   6   1        338.02        304.51        38.92 o                         
   6   6   1         88.68         95.15        14.74 o                         
   7   6   1          6.34         -2.57         5.77 o                         
   8   6   1         12.57          4.83        11.51 o                         
  -8   7   1         28.31         38.68        11.41 o                         
  -7   7   1         88.75         94.47        12.04 o                         
  -6   7   1        102.26         93.88        11.12 o                         
  -5   7   1        255.32        244.03        13.98 o                         
  -4   7   1        750.94        724.88        27.14 o                         
  -3   7   1         95.17        100.04         8.72 o                         
  -2   7   1          0.65         -0.07         2.03 o                         
  -1   7   1        292.02        284.38         6.61 o                         
   0   7   1        546.73        580.88        10.16 o                         
   1   7   1         51.60         51.40         3.25 o                         
   2   7   1          1.84          3.76         2.24 o                         
   3   7   1        115.78        119.95         7.96 o                         
   4   7   1         71.58         70.26         8.77 o                         
   5   7   1         38.95         36.40         7.50 o                         
   6   7   1        177.91        195.63        15.91 o                         
   7   7   1        310.38        301.47        20.79 o                         
   8   7   1         13.22         12.86        10.59 o                         
  -8   8   1         54.03         64.76        12.33 o                         
  -7   8   1          1.37         -5.50         5.63 o                         
  -6   8   1        707.93        726.86        27.14 o                         
  -5   8   1         35.41         40.58         7.95 o                         
  -4   8   1        518.24        516.95        16.20 o                         
  -3   8   1        127.29        112.40         7.81 o                         
  -2   8   1        204.87        195.57        11.12 o                         
  -1   8   1        971.19        957.26        20.44 o                         
   0   8   1        319.90        319.37         8.39 o                         
   1   8   1         29.43         25.15         2.65 o                         
   2   8   1       1809.45       1799.05        44.01 o                         
   3   8   1        162.20        172.05        15.80 o                         
   4   8   1          0.00         -1.49         3.63 o                         
   5   8   1        131.25        139.44        11.34 o                         
   6   8   1        317.24        309.32        17.48 o                         
   7   8   1         14.48          3.89         6.21 o                         
   8   8   1        203.57        246.10        17.80 o                         
  -7   9   1         27.94         25.11         7.27 o                         
  -6   9   1        325.97        374.54        18.79 o                         
  -5   9   1         20.62         19.14         4.93 o                         
  -4   9   1        283.15        272.92        12.51 o                         
  -3   9   1        475.63        501.68        15.40 o                         
  -2   9   1       1795.15       1803.85        33.91 o                         
  -1   9   1          5.20          5.84         3.79 o                         
   0   9   1          2.46          3.77         3.51 o                         
   1   9   1        493.08        469.65        10.00 o                         
   2   9   1          0.32         -0.05         2.51 o                         
   3   9   1          0.02          1.50         2.84 o                         
   4   9   1        552.78        512.07        17.81 o                         
   5   9   1        220.61        212.76        14.31 o                         
   6   9   1         63.90         68.75         7.96 o                         
   7   9   1          9.03         11.66         6.07 o                         
  -7  10   1          5.55         10.78        17.88 o                         
  -6  10   1         18.22         15.86         6.64 o                         
  -5  10   1          1.99          0.69         4.19 o                         
  -4  10   1         87.26         82.32        11.38 o                         
  -3  10   1         33.52         28.32         5.81 o                         
  -2  10   1          0.07         -0.49         3.35 o                         
  -1  10   1        662.40        668.79        16.07 o                         
   0  10   1        190.12        181.69        11.79 o                         
   1  10   1         67.96         60.40         7.38 o                         
   2  10   1         12.56          6.86         3.44 o                         
   3  10   1        227.53        255.05        12.24 o                         
   4  10   1         20.56         15.01         4.27 o                         
   5  10   1         11.58          4.76         4.89 o                         
   6  10   1          8.64          5.92         5.56 o                         
   7  10   1         11.14         10.11         6.20 o                         
  -6  11   1         55.50         69.11        16.17 o                         
  -5  11   1         44.28         48.98        10.06 o                         
  -4  11   1          0.82          0.34         5.29 o                         
  -3  11   1         26.48         23.61         7.41 o                         
  -2  11   1        183.84        169.26        10.07 o                         
  -1  11   1          0.10          2.88         4.59 o                         
   0  11   1          6.43          7.04         4.73 o                         
   1  11   1       1266.12       1181.38        30.23 o                         
   2  11   1         23.13         15.69         3.88 o                         
   3  11   1         54.59         47.96         5.99 o                         
   4  11   1          7.30          4.87         3.86 o                         
   5  11   1         12.32         15.93         5.42 o                         
   6  11   1         60.11         51.20         8.12 o                         
  -5  12   1         80.26         84.53        10.83 o                         
  -4  12   1          9.17         11.10         6.22 o                         
  -3  12   1          0.11          0.30         3.53 o                         
  -2  12   1          6.25         11.54         3.46 o                         
  -1  12   1         14.68         11.69         6.02 o                         
   0  12   1        214.92        213.83        23.16 o                         
   1  12   1         28.65         31.57         6.76 o                         
   2  12   1        186.22        190.49        13.79 o                         
   3  12   1         79.32         76.88         7.24 o                         
   4  12   1          0.20         -2.33         4.04 o                         
   5  12   1         39.37         39.29         7.16 o                         
  -4  13   1         11.75         22.61         6.83 o                         
  -3  13   1          0.34          4.20         3.94 o                         
  -2  13   1        187.98        213.11        15.18 o                         
  -1  13   1          1.46          0.00         4.77 o                         
   0  13   1          0.47         -0.92         4.67 o                         
   1  13   1          0.88          0.26         5.37 o                         
   2  13   1          1.76         -3.47         6.88 o                         
   3  13   1         27.96         39.14         8.14 o                         
   4  13   1        110.09        123.72        11.28 o                         
  -3  14   1          7.87          1.49         8.21 o                         
  -2  14   1         37.22         29.06         7.99 o                         
  -1  14   1          0.08          2.70         5.60 o                         
   0  14   1         24.33         29.60         7.36 o                         
   1  14   1          2.14         -3.75         5.20 o                         
   2  14   1         13.40         17.53         6.64 o                         
   3  14   1         22.53         27.72         7.90 o                         
  -1  15   1          0.58         -5.55         5.55 o                         
   0  15   1         25.87         31.50         8.23 o                         
   1  15   1         94.80         99.50        11.74 o                         
  -8   0   2          3.12         21.09        13.75 o                         
  -6   0   2         24.63         11.92         9.17 o                         
  -4   0   2        174.90        148.54        16.50 o                         
  -2   0   2        540.63        457.78        12.31 o                         
   0   0   2         71.56         64.96         3.57 o                         
   2   0   2      99849.62     104917.09      2827.75 o                         
   4   0   2       3232.46       3489.61       120.49 o                         
   6   0   2         64.03         55.76        10.31 o                         
   8   0   2         44.18         60.51        18.34 o                         
  -9   1   2         68.30         58.98        14.09 o                         
  -8   1   2          4.68         10.08         8.35 o                         
  -7   1   2          3.34          6.34        12.38 o                         
  -6   1   2         13.56         10.42         6.13 o                         
  -5   1   2         16.97         19.40         6.13 o                         
  -4   1   2         91.36         87.50         7.90 o                         
  -3   1   2        540.13        511.44        13.01 o                         
  -2   1   2       9520.28       9263.57       125.93 o                         
  -1   1   2        943.93        854.47        13.30 o                         
   0   1   2       2931.41       2828.02        38.51 o                         
   1   1   2        292.94        289.22         5.58 o                         
   2   1   2        423.50        410.67         8.98 o                         
   3   1   2         47.89         48.96         6.61 o                         
   4   1   2        447.99        469.49        26.35 o                         
   5   1   2          6.24          9.33         4.72 o                         
   6   1   2         14.96          5.55         7.55 o                         
   7   1   2        139.39        156.23        18.01 o                         
   8   1   2        106.04        119.03        20.63 o                         
   9   1   2          6.45         -1.12         8.73 o                         
  -9   2   2         13.69         18.59        10.56 o                         
  -8   2   2          0.99          7.22         7.93 o                         
  -7   2   2         16.63         18.34         8.08 o                         
  -6   2   2         54.21         72.84        16.04 o                         
  -5   2   2          2.40          2.56         3.16 o                         
  -4   2   2          0.66          0.08         2.53 o                         
  -3   2   2       1004.77        966.09        26.94 o                         
  -2   2   2        814.22        755.50        15.79 o                         
  -1   2   2       1563.59       1523.81        30.97 o                         
   0   2   2        193.01        191.00         3.72 o                         
   1   2   2        200.79        210.00         4.61 o                         
   2   2   2        117.15        122.09         5.70 o                         
   3   2   2          7.26          9.46         2.50 o                         
   4   2   2         99.88        121.82         7.21 o                         
   5   2   2        898.85        917.03        27.94 o                         
   6   2   2         19.31         14.47         7.43 o                         
   7   2   2        199.71        199.71        20.07 o                         
   8   2   2          9.28          8.18         8.73 o                         
   9   2   2         19.69         26.72        11.22 o                         
  -9   3   2         26.91          5.00         9.91 o                         
  -8   3   2         28.27         38.58        11.22 o                         
  -7   3   2         94.37         85.43        20.63 o                         
  -6   3   2        105.65        116.90        11.39 o                         
  -5   3   2        636.94        631.17        21.27 o                         
  -4   3   2         18.51         23.69         3.34 o                         
  -3   3   2         71.15         77.46         4.90 o                         
  -2   3   2        525.22        521.99        14.15 o                         
  -1   3   2        449.98        441.47         8.28 o                         
   0   3   2         30.30         32.68         2.34 o                         
   1   3   2        850.65        817.83        10.45 o                         
   2   3   2       4765.84       4845.59        68.45 o                         
   3   3   2       1688.55       1650.68        27.44 o                         
   4   3   2       1478.52       1395.98        25.48 o                         
   5   3   2         20.58         17.44         4.60 o                         
   6   3   2         26.35         20.76         7.93 o                         
   7   3   2         80.47         74.63        12.77 o                         
   8   3   2         32.77         32.41         8.91 o                         
   9   3   2         24.03         23.74        11.98 o                         
  -9   4   2          6.26          9.55        11.92 o                         
  -8   4   2          2.72          5.98        10.54 o                         
  -7   4   2          6.60         -4.85         5.34 o                         
  -6   4   2        131.09        111.63        13.99 o                         
  -5   4   2         27.47         30.53         6.32 o                         
  -4   4   2         12.03         17.32         3.20 o                         
  -3   4   2        119.18        105.97         7.75 o                         
  -2   4   2        127.21        137.84         9.66 o                         
  -1   4   2       1458.05       1412.98        22.18 o                         
   0   4   2       5840.84       5839.31        64.17 o                         
   1   4   2         19.69         15.33         1.64 o                         
   2   4   2       4096.94       4154.93        55.67 o                         
   3   4   2        310.69        311.73         8.89 o                         
   4   4   2        227.85        235.35         9.44 o                         
   5   4   2        193.85        208.27        14.88 o                         
   6   4   2         39.60         57.81         8.89 o                         
   7   4   2          0.86        -10.08        17.42 o                         
   8   4   2         35.57         33.24         9.28 o                         
   9   4   2          8.97         25.59        11.19 o                         
  -9   5   2         27.34         14.34         9.66 o                         
  -8   5   2         24.76         40.78        10.16 o                         
  -7   5   2        143.47        129.31        13.61 o                         
  -6   5   2          0.00          6.22         4.91 o                         
  -5   5   2        187.44        188.79        12.94 o                         
  -4   5   2          2.72          2.27         3.18 o                         
  -3   5   2          4.31          4.00         2.61 o                         
  -2   5   2        400.24        441.99         9.51 o                         
  -1   5   2          2.41          6.21         1.54 o                         
   0   5   2          0.07         -1.02         1.46 o                         
   1   5   2       2738.30       2821.18        29.41 o                         
   2   5   2        121.87        124.88         7.31 o                         
   3   5   2          0.59          2.13         2.42 o                         
   4   5   2        490.46        488.81        17.89 o                         
   5   5   2        122.04        113.85        16.89 o                         
   6   5   2         50.51         66.35        10.17 o                         
   7   5   2          7.77          3.23         5.69 o                         
   8   5   2         33.86         14.74         8.25 o                         
  -8   6   2         22.32         15.59        11.45 o                         
  -7   6   2        151.32        120.90        13.17 o                         
  -6   6   2        151.32        120.37        12.10 o                         
  -5   6   2         53.68         55.90         7.04 o                         
  -4   6   2        242.44        245.95        11.22 o                         
  -3   6   2        437.73        412.75        10.81 o                         
  -2   6   2        127.99        138.53         5.73 o                         
  -1   6   2        265.89        273.46         6.32 o                         
   0   6   2        288.03        311.94         6.74 o                         
   1   6   2        259.69        253.01         4.93 o                         
   2   6   2       2867.92       3041.51        43.56 o                         
   3   6   2       3005.56       2875.16        42.41 o                         
   4   6   2        118.32        130.47        21.33 o                         
   5   6   2        242.29        250.24        16.72 o                         
   6   6   2          0.59          7.14         6.00 o                         
   7   6   2         86.60         88.01        10.20 o                         
   8   6   2          2.02          0.09         6.17 o                         
  -8   7   2         77.89         92.62        12.78 o                         
  -7   7   2          0.02         -5.62         5.62 o                         
  -6   7   2          2.29          6.47         5.23 o                         
  -5   7   2          4.08          3.94         4.90 o                         
  -4   7   2         65.05         67.04         6.70 o                         
  -3   7   2        134.81        122.91         7.51 o                         
  -2   7   2        266.06        258.05         8.67 o                         
  -1   7   2         25.21         27.99         2.62 o                         
   0   7   2        447.37        447.05         8.82 o                         
   1   7   2        177.93        158.79         4.85 o                         
   2   7   2        728.44        772.64        14.25 o                         
   3   7   2         21.35         19.44         5.06 o                         
   4   7   2        176.34        172.57        21.57 o                         
   5   7   2        102.67        107.24        11.31 o                         
   6   7   2         24.55         14.00         5.65 o                         
   7   7   2          6.96          9.65         5.91 o                         
   8   7   2         53.69         47.95        14.69 o                         
  -8   8   2          2.06          1.61         7.10 o                         
  -7   8   2        250.47        259.99        18.98 o                         
  -6   8   2        281.08        301.44        21.34 o                         
  -5   8   2        254.70        242.28        11.77 o                         
  -4   8   2         24.70         22.22         4.65 o                         
  -3   8   2       1224.16       1204.33        25.06 o                         
  -2   8   2        604.33        615.23        15.72 o                         
  -1   8   2         64.91         72.91         5.58 o                         
   0   8   2         47.16         54.40         4.18 o                         
   1   8   2          0.62          0.62         1.30 o                         
   2   8   2         38.42         38.82         4.03 o                         
   3   8   2          6.00          6.47         3.07 o                         
   4   8   2        253.60        247.89        12.00 o                         
   5   8   2         23.48         22.48         5.18 o                         
   6   8   2         93.24         86.75         8.78 o                         
   7   8   2        101.15        111.67        11.82 o                         
   8   8   2          0.29         -5.89         5.89 o                         
  -7   9   2          7.84         14.80         6.72 o                         
  -6   9   2          4.62          2.45         5.38 o                         
  -5   9   2        348.51        339.22        14.47 o                         
  -4   9   2        471.09        470.39        16.02 o                         
  -3   9   2          0.81         -0.09         3.19 o                         
  -2   9   2        164.25        166.99         9.52 o                         
  -1   9   2         34.98         28.84         5.54 o                         
   0   9   2        133.80        147.32         6.81 o                         
   1   9   2        996.23        978.55        24.70 o                         
   2   9   2        102.18        110.77        12.82 o                         
   3   9   2        131.18        104.03         7.80 o                         
   4   9   2         17.72         15.34         6.32 o                         
   5   9   2         99.40        139.47        10.36 o                         
   6   9   2          0.28         -3.46         4.02 o                         
   7   9   2        251.68        267.37        22.39 o                         
  -7  10   2         11.30         13.20        20.63 o                         
  -6  10   2          0.30         10.05         7.66 o                         
  -5  10   2          9.54          7.77         4.84 o                         
  -4  10   2         69.30         64.74         7.81 o                         
  -3  10   2          0.15         -3.58         3.58 o                         
  -2  10   2        294.48        267.83        14.17 o                         
  -1  10   2         12.53         13.94         4.64 o                         
   0  10   2          0.46          7.97         3.85 o                         
   1  10   2        188.35        197.54        12.45 o                         
   2  10   2        209.73        248.99        10.31 o                         
   3  10   2         93.30         68.31         6.49 o                         
   4  10   2         75.15         82.70         8.53 o                         
   5  10   2         77.70         75.03         9.05 o                         
   6  10   2          3.61          0.38         4.96 o                         
   7  10   2          0.16         -4.50         5.48 o                         
  -6  11   2          1.79          4.93        10.31 o                         
  -5  11   2          1.49         -2.44         6.82 o                         
  -4  11   2          4.26          6.47         4.47 o                         
  -3  11   2         50.96         42.29         6.66 o                         
  -2  11   2        428.97        373.76        25.81 o                         
  -1  11   2          4.58          2.80         2.80 o                         
   0  11   2         75.45         73.54        11.12 o                         
   1  11   2        134.77        125.77        10.73 o                         
   2  11   2          1.86          3.56         4.29 o                         
   3  11   2        153.48        141.90         9.29 o                         
   4  11   2          4.08          3.47         4.30 o                         
   5  11   2          5.83          7.12         4.90 o                         
   6  11   2         30.06         33.78         7.68 o                         
  -5  12   2         11.22         -6.65         6.65 o                         
  -4  12   2          1.70         -5.69         5.69 o                         
  -3  12   2        172.06        183.83        12.81 o                         
  -2  12   2        143.46        135.06         8.99 o                         
  -1  12   2         18.70         12.11         5.65 o                         
   0  12   2          6.32          6.74         4.83 o                         
   1  12   2         84.26         68.53         9.79 o                         
   2  12   2          5.68         -2.67         4.74 o                         
   3  12   2          3.36         10.91         4.04 o                         
   4  12   2          2.41          5.49         4.89 o                         
   5  12   2          0.00         -4.41         4.41 o                         
  -4  13   2         35.20         47.06         8.64 o                         
  -3  13   2         56.67         62.30         8.25 o                         
  -2  13   2          0.13         -0.10         2.90 o                         
  -1  13   2         11.75         19.57         6.29 o                         
   0  13   2         19.08         14.06         5.88 o                         
   1  13   2         33.86         30.72         7.41 o                         
   2  13   2          0.36         -3.99         4.42 o                         
   3  13   2          5.96          4.08         5.36 o                         
   4  13   2         45.35         67.19         7.98 o                         
  -3  14   2          4.48         -4.29         4.29 o                         
  -2  14   2          9.28         16.58         6.85 o                         
  -1  14   2        137.32        141.20        13.22 o                         
   0  14   2          1.73         -2.25         5.12 o                         
   1  14   2          7.98          7.66         5.83 o                         
   2  14   2          6.05         12.79         6.48 o                         
   3  14   2         24.44         38.57         8.54 o                         
   0  15   2         49.11         91.16        11.48 o                         
  -9   0   3        363.79        439.21        46.76 o                         
  -7   0   3          7.33         11.00        11.00 o                         
  -5   0   3          0.03          3.67         6.42 o                         
  -3   0   3        418.49        392.19        16.06 o                         
  -1   0   3      34929.84      35495.03       881.03 o                         
   1   0   3        127.58        105.25         6.48 o                         
   3   0   3        966.93       1012.37        24.01 o                         
   5   0   3        100.67        110.38        15.86 o                         
   7   0   3         37.58         43.09        14.67 o                         
   9   0   3          0.60         -8.25        12.83 o                         
  -9   1   3         48.54         59.07        13.57 o                         
  -8   1   3         27.48          8.03        13.29 o                         
  -7   1   3         51.56         25.61        16.04 o                         
  -6   1   3        902.20        912.16        33.71 o                         
  -5   1   3        276.25        303.16        26.02 o                         
  -4   1   3          0.19          3.72         3.09 o                         
  -3   1   3        396.72        377.88        10.76 o                         
  -2   1   3        704.37        704.98        12.87 o                         
  -1   1   3       8641.33       8513.34       104.40 o                         
   0   1   3          0.01          0.73         0.85 o                         
   1   1   3       5194.96       4828.16        65.92 o                         
   2   1   3       1371.45       1248.29        20.43 o                         
   3   1   3        829.12        765.76        15.13 o                         
   4   1   3       2806.45       2772.71        43.54 o                         
   5   1   3        253.19        260.52        15.87 o                         
   6   1   3        295.57        313.53        22.50 o                         
   7   1   3         24.96         24.65         6.39 o                         
   8   1   3          1.33          5.99         8.35 o                         
   9   1   3          1.69         -8.08         8.08 o                         
  -9   2   3          9.57          7.87         9.25 o                         
  -8   2   3         20.39         10.54         8.43 o                         
  -7   2   3          1.23         -0.34         6.13 o                         
  -6   2   3        182.14        202.85        15.01 o                         
  -5   2   3        504.98        499.21        29.47 o                         
  -4   2   3       2207.52       2186.17        40.88 o                         
  -3   2   3       5063.22       5275.62        75.45 o                         
  -2   2   3       4214.63       4162.62        58.97 o                         
  -1   2   3       1262.38       1163.93        30.95 o                         
   0   2   3        719.37        623.60         9.93 o                         
   1   2   3       4253.71       4248.11        50.19 o                         
   2   2   3       1522.58       1509.24        22.04 o                         
   3   2   3        988.10        939.23        16.25 o                         
   4   2   3        861.34        851.07        18.07 o                         
   5   2   3        712.72        691.46        16.62 o                         
   6   2   3         87.57         96.58        10.48 o                         
   7   2   3         34.34         32.49         7.95 o                         
   8   2   3        107.90        111.64        16.45 o                         
   9   2   3         54.37         80.93        15.79 o                         
  -9   3   3         84.53         78.33        15.56 o                         
  -8   3   3         39.95         48.42        16.04 o                         
  -7   3   3          5.21         16.54         7.27 o                         
  -6   3   3        730.68        733.28        25.50 o                         
  -5   3   3        270.11        267.70        18.79 o                         
  -4   3   3        486.61        500.69        11.07 o                         
  -3   3   3        614.93        643.71        13.24 o                         
  -2   3   3        747.93        723.87        15.37 o                         
  -1   3   3        522.05        469.82        11.80 o                         
   0   3   3        121.04        131.05         3.47 o                         
   1   3   3        376.19        376.52         7.07 o                         
   2   3   3       1591.54       1516.14        22.41 o                         
   3   3   3        702.15        735.66        13.74 o                         
   4   3   3          7.62         12.03         3.08 o                         
   5   3   3         35.04         43.72         6.26 o                         
   6   3   3          0.34          2.55         4.70 o                         
   7   3   3         27.41         21.40        10.08 o                         
   8   3   3          0.08         -3.12        10.46 o                         
   9   3   3         10.10         10.84        10.79 o                         
  -9   4   3          0.92         -3.67         8.80 o                         
  -8   4   3         30.70          3.09         9.17 o                         
  -7   4   3        101.88        111.59        15.93 o                         
  -6   4   3         13.08         21.68         6.42 o                         
  -5   4   3        400.32        373.23        15.24 o                         
  -4   4   3          4.62         10.76         3.63 o                         
  -3   4   3          0.25         -0.18         2.12 o                         
  -2   4   3        744.49        757.24        13.78 o                         
  -1   4   3        169.38        141.42         4.45 o                         
   0   4   3       1176.38       1102.30        14.57 o                         
   1   4   3         46.18         45.91         2.64 o                         
   2   4   3        407.23        413.86         8.49 o                         
   3   4   3        129.80        139.43         6.26 o                         
   4   4   3        185.98        182.85         8.80 o                         
   5   4   3        119.39        100.77        10.51 o                         
   6   4   3        188.58        190.36        13.10 o                         
   7   4   3          2.12         -3.60         6.47 o                         
   8   4   3          0.13         10.52         7.15 o                         
   9   4   3         65.37         71.84        12.57 o                         
  -9   5   3          3.39         -0.73         8.99 o                         
  -8   5   3          5.36         17.57         8.10 o                         
  -7   5   3         22.28         19.27        10.80 o                         
  -6   5   3         24.92          9.60        10.26 o                         
  -5   5   3          1.82          1.69         3.45 o                         
  -4   5   3        826.29        827.07        20.78 o                         
  -3   5   3         72.44         60.43         5.32 o                         
  -2   5   3        332.23        369.43         8.73 o                         
  -1   5   3        213.31        239.23         5.95 o                         
   0   5   3       1398.45       1475.27        19.32 o                         
   1   5   3       3815.64       4044.63        40.89 o                         
   2   5   3         28.07         27.60         2.64 o                         
   3   5   3        612.76        558.42        11.27 o                         
   4   5   3         41.43         46.84         4.98 o                         
   5   5   3         58.25         56.64         7.01 o                         
   6   5   3          3.23         -1.60         4.13 o                         
   7   5   3          0.07         -1.80         8.87 o                         
   8   5   3          0.81         -6.00         6.00 o                         
  -8   6   3          2.78         -1.81         6.33 o                         
  -7   6   3          8.41          8.81         7.11 o                         
  -6   6   3        167.68        172.82        14.16 o                         
  -5   6   3        123.26        103.79         9.61 o                         
  -4   6   3        131.31        136.79         8.81 o                         
  -3   6   3          3.68          3.98         2.78 o                         
  -2   6   3        197.26        188.36         6.30 o                         
  -1   6   3        669.46        738.85        12.86 o                         
   0   6   3        995.02       1065.94        16.79 o                         
   1   6   3        805.24        824.21        10.92 o                         
   2   6   3         55.74         52.84         3.55 o                         
   3   6   3        512.00        513.73        12.23 o                         
   4   6   3        106.22        106.55        10.06 o                         
   5   6   3         10.97         13.06         4.42 o                         
   6   6   3         11.55          4.74         4.78 o                         
   7   6   3         17.14         16.39         7.81 o                         
   8   6   3         96.14         99.95        12.97 o                         
  -8   7   3          4.69          9.39         7.29 o                         
  -7   7   3         24.66         43.26         8.97 o                         
  -6   7   3         96.89        113.80        13.86 o                         
  -5   7   3        161.90        171.40        11.35 o                         
  -4   7   3        636.47        627.40        18.30 o                         
  -3   7   3        207.50        185.42        10.25 o                         
  -2   7   3         34.53         32.93         3.29 o                         
  -1   7   3         63.94         68.88         4.25 o                         
   0   7   3        613.83        674.42        11.58 o                         
   1   7   3       1714.13       1720.35        19.71 o                         
   2   7   3         44.93         45.70         4.23 o                         
   3   7   3        107.06         99.10         7.00 o                         
   4   7   3         10.12          0.86         3.20 o                         
   5   7   3        393.98        372.92        14.90 o                         
   6   7   3          0.36          2.26         4.76 o                         
   7   7   3         69.73         69.95         9.49 o                         
   8   7   3         29.42         38.00         9.84 o                         
  -8   8   3         65.89         75.60        12.15 o                         
  -7   8   3         53.28         60.19        10.34 o                         
  -6   8   3        344.58        363.58        17.02 o                         
  -5   8   3          0.74          0.11         4.10 o                         
  -4   8   3       1276.41       1273.40        26.82 o                         
  -3   8   3        285.34        279.26        10.88 o                         
  -2   8   3        683.28        687.66        17.82 o                         
  -1   8   3         24.03         17.33         4.50 o                         
   0   8   3        245.40        259.63         8.76 o                         
   1   8   3        907.95        921.04        16.70 o                         
   2   8   3          7.26          5.33         2.64 o                         
   3   8   3        234.31        231.80        10.05 o                         
   4   8   3       1189.68       1140.65        25.05 o                         
   5   8   3          2.41          0.41         4.10 o                         
   6   8   3        127.14        147.73        14.29 o                         
   7   8   3         74.58         70.04         8.81 o                         
  -7   9   3        116.48        128.66        21.28 o                         
  -6   9   3        269.03        273.70        14.06 o                         
  -5   9   3         82.06         69.17         9.68 o                         
  -4   9   3       1240.64       1247.89        36.78 o                         
  -3   9   3        258.08        261.17        11.50 o                         
  -2   9   3         10.03          8.77         3.72 o                         
  -1   9   3        428.12        416.80        13.40 o                         
   0   9   3       1049.90       1056.20        25.76 o                         
   1   9   3          1.11         -3.11         3.11 o                         
   2   9   3        103.16        131.91         7.67 o                         
   3   9   3         72.44         68.24         6.42 o                         
   4   9   3        223.68        216.74        17.37 o                         
   5   9   3          1.13          1.03         4.76 o                         
   6   9   3          9.25          2.43         5.01 o                         
   7   9   3         35.80         50.68         8.71 o                         
  -7  10   3        131.28        129.35        24.30 o                         
  -6  10   3          3.41         11.98         7.69 o                         
  -5  10   3         73.08         85.13        11.14 o                         
  -4  10   3         35.33         35.44         5.59 o                         
  -3  10   3          6.03          7.81         4.11 o                         
  -2  10   3         18.21         12.11         5.03 o                         
  -1  10   3        487.79        474.31        18.53 o                         
   0  10   3         27.74         20.53         8.60 o                         
   1  10   3        328.54        289.92        15.08 o                         
   2  10   3          0.46          0.97         2.47 o                         
   3  10   3        253.95        225.66        11.56 o                         
   4  10   3          0.00          3.77         4.33 o                         
   5  10   3          4.28         -2.56         4.41 o                         
   6  10   3         86.54        110.13        16.67 o                         
   7  10   3          6.13         -4.53         5.55 o                         
  -6  11   3         54.05         59.15        12.23 o                         
  -5  11   3          3.52          1.55         7.18 o                         
  -4  11   3         90.94        111.26        14.15 o                         
  -3  11   3          8.67          9.95         4.59 o                         
  -2  11   3         69.26         58.84         7.22 o                         
  -1  11   3         49.38         58.67         8.20 o                         
   0  11   3        675.44        751.23        22.58 o                         
   1  11   3         36.79         22.18         5.85 o                         
   2  11   3         19.51         33.08         7.94 o                         
   3  11   3        186.60        169.03        10.08 o                         
   4  11   3         59.57         64.73         7.76 o                         
   5  11   3          0.31          1.92         5.38 o                         
   6  11   3         94.11         85.51        10.58 o                         
  -5  12   3          0.02         -1.01         7.55 o                         
  -4  12   3         77.14         78.03        12.44 o                         
  -3  12   3         12.74          9.04         5.52 o                         
  -2  12   3          0.58          2.75         5.43 o                         
  -1  12   3          0.12         -1.00         2.68 o                         
   0  12   3          8.28         12.97         6.88 o                         
   1  12   3          0.05          4.41         4.82 o                         
   2  12   3         15.04         16.57         5.92 o                         
   3  12   3         10.93          3.92         3.55 o                         
   4  12   3        102.11        103.37        11.05 o                         
   5  12   3         41.55         30.47         7.09 o                         
  -4  13   3          1.22          7.18         8.82 o                         
  -3  13   3        129.03        124.65        11.38 o                         
  -2  13   3          1.88          0.53         4.36 o                         
  -1  13   3          0.31         -4.45         4.45 o                         
   0  13   3        213.62        244.97        15.79 o                         
   1  13   3          1.07         -0.43         4.93 o                         
   2  13   3          7.83         14.35         5.95 o                         
   3  13   3          2.73         -6.00         6.00 o                         
   4  13   3          1.71         -3.65         5.96 o                         
  -3  14   3         17.66         20.80         7.01 o                         
  -2  14   3         43.59         42.91        10.81 o                         
  -1  14   3          0.24         -0.88         8.20 o                         
   0  14   3         81.23         89.11        12.84 o                         
   1  14   3         53.12         63.16         9.23 o                         
   2  14   3          1.10         -2.27         6.22 o                         
   3  14   3         32.36         35.25        10.23 o                         
   0  15   3          1.07         -3.91         5.96 o                         
  -8   0   4         90.02         81.60        19.25 o                         
  -6   0   4        138.58        154.95        21.09 o                         
  -4   0   4        600.97        597.18        30.27 o                         
  -2   0   4       2139.68       2069.33        40.63 o                         
   0   0   4       2380.97       2121.45        38.88 o                         
   2   0   4      16998.62      16591.73       285.39 o                         
   4   0   4       3106.73       3123.94        62.78 o                         
   6   0   4        252.27        255.42        15.95 o                         
   8   0   4        197.74        209.96        31.17 o                         
  -9   1   4         11.99         23.38        10.37 o                         
  -8   1   4        162.77        166.38        20.63 o                         
  -7   1   4        129.77        110.80        16.04 o                         
  -6   1   4          1.60         -2.93         4.58 o                         
  -5   1   4         80.22         69.88         7.91 o                         
  -4   1   4         37.66         39.00         4.73 o                         
  -3   1   4       1653.00       1544.12        29.17 o                         
  -2   1   4       2936.18       2934.62        38.78 o                         
  -1   1   4       1517.90       1565.61        21.26 o                         
   0   1   4      12765.26      12758.81       134.16 o                         
   1   1   4      14512.60      14166.89       171.63 o                         
   2   1   4        604.37        584.87        11.87 o                         
   3   1   4         16.07         16.59         2.95 o                         
   4   1   4        549.56        560.80        13.65 o                         
   5   1   4        210.65        207.97        11.94 o                         
   6   1   4        582.12        594.06        15.32 o                         
   7   1   4         82.81        119.33        11.65 o                         
   8   1   4         20.88         13.13         9.91 o                         
   9   1   4         38.07         69.85        15.14 o                         
  -9   2   4         65.84         60.73        13.87 o                         
  -8   2   4          0.85         16.11         9.17 o                         
  -7   2   4          0.04         -2.55         5.73 o                         
  -6   2   4        291.61        275.44        36.01 o                         
  -5   2   4        184.06        192.14        12.68 o                         
  -4   2   4        266.83        318.80        13.10 o                         
  -3   2   4          9.90         12.60         2.68 o                         
  -2   2   4         13.49         12.75         2.08 o                         
  -1   2   4        123.42        113.31         5.46 o                         
   0   2   4       1482.07       1463.69        25.71 o                         
   1   2   4         56.14         63.72         3.01 o                         
   2   2   4         69.98         79.36         4.37 o                         
   3   2   4        251.19        277.63         7.74 o                         
   4   2   4         61.04         52.68         4.82 o                         
   5   2   4        389.42        373.68        13.43 o                         
   6   2   4        229.07        217.49        15.35 o                         
   7   2   4         80.57         93.97        11.14 o                         
   8   2   4          0.70          6.94         6.77 o                         
   9   2   4         37.39         38.38        14.22 o                         
  -9   3   4          0.60         -6.42        11.92 o                         
  -8   3   4         53.82         86.54        14.53 o                         
  -7   3   4         51.31         70.06        10.30 o                         
  -6   3   4         44.92         46.38         8.10 o                         
  -5   3   4        323.50        314.86        13.95 o                         
  -4   3   4        466.24        434.07         9.94 o                         
  -3   3   4        118.58        153.55         5.81 o                         
  -2   3   4        998.84       1068.02        32.35 o                         
  -1   3   4        589.32        554.94        13.37 o                         
   0   3   4        315.31        304.58         6.58 o                         
   1   3   4        111.62        117.62         4.12 o                         
   2   3   4       3234.71       3250.57        43.69 o                         
   3   3   4        544.37        572.29        14.43 o                         
   4   3   4       1140.68       1077.73        19.70 o                         
   5   3   4         94.69        101.59         8.54 o                         
   6   3   4         21.55         22.92         6.35 o                         
   7   3   4          9.59          7.51         8.04 o                         
   8   3   4         16.98         20.33         7.90 o                         
   9   3   4         89.38         69.24        22.46 o                         
  -9   4   4          0.29         15.92         9.99 o                         
  -8   4   4          1.72          5.50        10.08 o                         
  -7   4   4          5.25          3.96         5.63 o                         
  -6   4   4          3.96         10.81         5.51 o                         
  -5   4   4          4.81          5.14         3.56 o                         
  -4   4   4          2.75          4.31         2.33 o                         
  -3   4   4        117.44         81.48        10.72 o                         
  -2   4   4        701.96        732.00        20.98 o                         
  -1   4   4         65.96         56.29         4.74 o                         
   0   4   4       2352.96       2438.85        33.72 o                         
   1   4   4        467.73        455.40         7.75 o                         
   2   4   4       1870.64       1823.08        26.31 o                         
   3   4   4         32.49         31.12         3.90 o                         
   4   4   4       1673.17       1691.98        27.54 o                         
   5   4   4        203.64        206.79        12.02 o                         
   6   4   4         10.32         10.38         5.63 o                         
   7   4   4         42.88         42.66         9.19 o                         
   8   4   4         44.73         46.94        20.57 o                         
   9   4   4         13.23          6.52         8.16 o                         
  -9   5   4         29.96         35.19        11.66 o                         
  -8   5   4         96.77        138.77        19.59 o                         
  -7   5   4         83.27         81.10        11.09 o                         
  -6   5   4        500.48        536.42        22.99 o                         
  -5   5   4          7.20          1.45         3.62 o                         
  -4   5   4          1.13          1.98         2.78 o                         
  -3   5   4         55.26         48.62         5.95 o                         
  -2   5   4         20.33         19.32         4.86 o                         
  -1   5   4        221.17        222.16         5.77 o                         
   0   5   4       3144.96       3412.32        39.76 o                         
   1   5   4        227.58        222.75         5.26 o                         
   2   5   4       1207.50       1271.24        17.78 o                         
   3   5   4         76.21         85.08         5.01 o                         
   4   5   4          4.32          5.19         3.01 o                         
   5   5   4        345.80        348.70        22.69 o                         
   6   5   4        177.24        173.56        14.82 o                         
   7   5   4         25.20         23.15        10.32 o                         
   8   5   4          4.11          4.18         7.14 o                         
  -8   6   4         18.93         23.57         8.76 o                         
  -7   6   4        166.36        199.66        29.87 o                         
  -6   6   4         48.03         41.08        11.99 o                         
  -5   6   4       1019.74       1060.01        34.95 o                         
  -4   6   4         43.02         44.23         7.35 o                         
  -3   6   4        219.06        232.92         9.47 o                         
  -2   6   4         36.44         36.24         3.62 o                         
  -1   6   4        721.51        703.35        12.39 o                         
   0   6   4        848.09        886.98        13.63 o                         
   1   6   4        406.07        404.13         6.59 o                         
   2   6   4        958.02        991.56        14.88 o                         
   3   6   4        233.13        211.15        10.59 o                         
   4   6   4        259.23        255.63        15.88 o                         
   5   6   4        380.88        394.21        16.89 o                         
   6   6   4          2.47         -3.03         4.50 o                         
   7   6   4         69.00         63.88         9.15 o                         
   8   6   4          0.18          2.29         6.96 o                         
  -8   7   4         23.68         31.35         9.44 o                         
  -7   7   4        241.40        258.29        24.36 o                         
  -6   7   4         81.54        103.92         9.97 o                         
  -5   7   4        239.58        227.87        11.83 o                         
  -4   7   4        308.58        289.17        22.40 o                         
  -3   7   4        361.62        354.43         9.15 o                         
  -2   7   4        116.18        119.75         5.13 o                         
  -1   7   4        802.51        766.32        14.91 o                         
   0   7   4        719.83        744.36        13.66 o                         
   1   7   4        925.17        941.49        14.82 o                         
   2   7   4        301.85        310.54         9.34 o                         
   3   7   4        202.68        210.25        11.49 o                         
   4   7   4        399.82        392.05        13.55 o                         
   5   7   4          9.71          4.14         3.84 o                         
   6   7   4         20.89         24.56         7.41 o                         
   7   7   4         96.85        112.60        11.74 o                         
   8   7   4          1.42          7.03         7.40 o                         
  -8   8   4         13.23         15.68        12.92 o                         
  -7   8   4        249.91        276.38        22.60 o                         
  -6   8   4          6.64          9.05         5.02 o                         
  -5   8   4        320.16        317.79        14.12 o                         
  -4   8   4        186.16        197.07         9.45 o                         
  -3   8   4       1133.77       1168.95        26.34 o                         
  -2   8   4        123.97        113.77         7.13 o                         
  -1   8   4        349.09        350.46        10.66 o                         
   0   8   4         56.02         48.43         4.60 o                         
   1   8   4         57.91         67.83         4.85 o                         
   2   8   4         20.72         14.24         3.23 o                         
   3   8   4         93.48         94.92         7.24 o                         
   4   8   4          0.03         -1.24         4.43 o                         
   5   8   4        142.26        142.77        10.20 o                         
   6   8   4          9.74          2.58         4.53 o                         
   7   8   4          3.14          9.57         5.82 o                         
  -7   9   4          2.02        -10.37        10.37 o                         
  -6   9   4          0.00         10.18         6.44 o                         
  -5   9   4          2.61          5.58         5.48 o                         
  -4   9   4        437.78        458.89        14.99 o                         
  -3   9   4       1031.73       1067.10        27.81 o                         
  -2   9   4        554.26        529.91        14.80 o                         
  -1   9   4        159.49        165.85         9.32 o                         
   0   9   4         17.87         24.58         6.35 o                         
   1   9   4        283.65        276.84         9.41 o                         
   2   9   4         15.58         13.90         3.29 o                         
   3   9   4          8.86          3.27         3.41 o                         
   4   9   4         93.77         98.06         8.82 o                         
   5   9   4        107.44         99.20         9.52 o                         
   6   9   4         35.65         31.97         7.17 o                         
   7   9   4         39.96         31.95         7.91 o                         
  -7  10   4          2.16          0.96         7.90 o                         
  -6  10   4          0.06          2.65         6.61 o                         
  -5  10   4         10.09         -1.75         5.73 o                         
  -4  10   4        211.84        209.04        15.55 o                         
  -3  10   4         39.42         40.44         5.37 o                         
  -2  10   4         31.42         30.12         5.50 o                         
  -1  10   4         47.58         31.34         5.68 o                         
   0  10   4        293.92        289.09        14.81 o                         
   1  10   4         39.68         40.46         6.58 o                         
   2  10   4          1.69         -1.86         3.85 o                         
   3  10   4         44.61         47.12         5.99 o                         
   4  10   4        125.01        129.93        10.38 o                         
   5  10   4         21.77         23.07         6.17 o                         
   6  10   4         23.98         12.95         6.52 o                         
  -6  11   4         22.75         37.11        10.34 o                         
  -5  11   4         62.56         42.21        10.46 o                         
  -4  11   4         47.17         63.40        11.62 o                         
  -3  11   4          2.60          4.59         4.08 o                         
  -2  11   4         17.42         22.16         5.55 o                         
  -1  11   4        150.84        155.18        17.40 o                         
   0  11   4        584.32        509.67        27.73 o                         
   1  11   4        183.54        174.27        12.99 o                         
   2  11   4         57.14         64.02         8.51 o                         
   3  11   4         34.47         28.63         5.29 o                         
   4  11   4          6.35          9.17         4.83 o                         
   5  11   4         55.23         63.40         8.33 o                         
   6  11   4          0.05          2.12         6.33 o                         
  -5  12   4          6.92          1.46         8.38 o                         
  -4  12   4          3.77          7.33        15.34 o                         
  -3  12   4          2.37         -3.62         7.57 o                         
  -2  12   4         84.48         91.35         9.20 o                         
  -1  12   4        106.49        101.52        11.18 o                         
   0  12   4         64.43         65.88         8.47 o                         
   1  12   4          2.34          3.98         5.28 o                         
   2  12   4         66.45         45.39         7.99 o                         
   3  12   4         74.57         64.69        11.55 o                         
   4  12   4         21.58         29.92         6.09 o                         
   5  12   4          1.12          3.29         5.96 o                         
  -4  13   4         29.33         29.21        10.21 o                         
  -3  13   4          0.78         -0.36         7.08 o                         
  -2  13   4          0.27         -1.31         4.45 o                         
  -1  13   4          3.01         -3.99         4.68 o                         
   0  13   4         48.83         61.63         8.70 o                         
   1  13   4         28.53         36.81         7.64 o                         
   2  13   4          3.39          2.52         6.17 o                         
   3  13   4         60.18         79.46        12.68 o                         
   4  13   4         15.16         17.17        10.08 o                         
  -3  14   4        446.83        464.75        20.56 o                         
  -2  14   4         57.71         59.90        12.14 o                         
  -1  14   4         13.60         22.06         6.71 o                         
   0  14   4         10.40         18.78         6.92 o                         
   1  14   4         20.52         28.78         7.49 o                         
   2  14   4          3.81          1.76         7.45 o                         
   3  14   4          1.29          9.17         8.80 o                         
  -9   0   5         31.77         24.75        15.59 o                         
  -7   0   5        219.14        216.39        27.51 o                         
  -5   0   5        104.70         99.94        15.59 o                         
  -3   0   5        589.73        590.35        24.32 o                         
  -1   0   5        158.90        158.16         6.52 o                         
   1   0   5      18093.28      18029.90       308.24 o                         
   3   0   5       1875.27       2017.17        42.58 o                         
   5   0   5          0.61          1.82         6.49 o                         
   7   0   5         64.52         80.68        20.17 o                         
   9   0   5         89.56        134.77        30.25 o                         
  -9   1   5         16.81         17.66        10.79 o                         
  -8   1   5         24.13         12.83         8.59 o                         
  -7   1   5         56.52         65.34        11.46 o                         
  -6   1   5          2.10         -4.28         4.83 o                         
  -5   1   5          3.81          7.10         4.17 o                         
  -4   1   5        751.08        729.89        18.20 o                         
  -3   1   5         99.55         90.11         5.57 o                         
  -2   1   5        744.27        699.06        11.71 o                         
  -1   1   5         20.90         19.56         1.93 o                         
   0   1   5       1246.09       1161.36        15.36 o                         
   1   1   5        294.66        269.38         5.92 o                         
   2   1   5        428.43        402.54         8.84 o                         
   3   1   5       2506.78       2499.88        35.89 o                         
   4   1   5          0.41          1.18         2.21 o                         
   5   1   5        249.76        248.47        10.51 o                         
   6   1   5         89.66        108.57         8.75 o                         
   7   1   5          4.77          3.69         5.37 o                         
   8   1   5        204.68        224.59        23.31 o                         
   9   1   5         11.52          3.90        20.17 o                         
  -9   2   5          6.19          0.62         9.01 o                         
  -8   2   5         23.72         44.70        11.33 o                         
  -7   2   5          0.78         -1.98         5.93 o                         
  -6   2   5        109.02        105.85        11.09 o                         
  -5   2   5         48.41         35.02         5.30 o                         
  -4   2   5        313.04        327.12        11.85 o                         
  -3   2   5       3204.90       3261.42        48.95 o                         
  -2   2   5       6425.67       6492.51        90.21 o                         
  -1   2   5       2218.25       2342.77        28.71 o                         
   0   2   5       5650.75       5721.75        71.81 o                         
   1   2   5       1041.51       1114.26        17.08 o                         
   2   2   5          2.88          2.64         1.80 o                         
   3   2   5        108.63         99.76         6.99 o                         
   4   2   5        493.95        526.45        16.42 o                         
   5   2   5        188.37        210.29        16.93 o                         
   6   2   5        147.37        149.22        11.25 o                         
   7   2   5         17.60         13.31         6.61 o                         
   8   2   5         43.76         51.66        10.48 o                         
   9   2   5        171.49        183.69        23.01 o                         
  -9   3   5        121.00        105.23        16.73 o                         
  -8   3   5         36.38         38.65        14.21 o                         
  -7   3   5        437.29        419.70        24.57 o                         
  -6   3   5        131.44        175.18        22.92 o                         
  -5   3   5         19.33         21.23         4.82 o                         
  -4   3   5       1501.32       1550.81        24.44 o                         
  -3   3   5        383.91        343.18         8.85 o                         
  -2   3   5       2575.65       2871.99        69.91 o                         
  -1   3   5        906.56        883.08        16.70 o                         
   0   3   5        253.36        268.23         5.76 o                         
   1   3   5        262.41        275.77         6.07 o                         
   2   3   5       1766.32       1768.72        24.32 o                         
   3   3   5       1199.93       1183.02        19.95 o                         
   4   3   5        191.49        194.49         8.49 o                         
   5   3   5        864.02        846.39        19.71 o                         
   6   3   5         80.34         58.67         8.69 o                         
   7   3   5         90.35         89.50        19.15 o                         
   8   3   5          3.89          4.17         6.34 o                         
   9   3   5          5.32          5.15         8.16 o                         
  -9   4   5         38.70         49.53        13.00 o                         
  -8   4   5          3.42         -4.46         6.78 o                         
  -7   4   5          2.51         -5.05         5.05 o                         
  -6   4   5        100.54        119.81        12.03 o                         
  -5   4   5        226.67        228.81        11.60 o                         
  -4   4   5         99.35        104.98         6.18 o                         
  -3   4   5        436.40        439.01        12.87 o                         
  -2   4   5        381.20        339.35        22.27 o                         
  -1   4   5        388.89        411.51         8.52 o                         
   0   4   5        765.79        851.41        13.14 o                         
   1   4   5       1259.48       1243.05        17.83 o                         
   2   4   5         83.17         96.76         4.66 o                         
   3   4   5          0.52          2.65         2.15 o                         
   4   4   5         36.30         38.81         4.16 o                         
   5   4   5        128.32        119.70         9.54 o                         
   6   4   5        433.69        433.02        21.07 o                         
   7   4   5         43.06         32.99         8.63 o                         
   8   4   5         72.42         72.92        11.97 o                         
  -8   5   5        108.55        102.67        13.58 o                         
  -7   5   5          2.39         -1.69         5.38 o                         
  -6   5   5        469.23        496.29        27.93 o                         
  -5   5   5        185.10        151.10        10.09 o                         
  -4   5   5        100.83        111.93         8.20 o                         
  -3   5   5        411.07        355.29        25.42 o                         
  -2   5   5       1340.48       1346.88        33.55 o                         
  -1   5   5          5.58          2.00         2.21 o                         
   0   5   5        659.91        688.78        11.88 o                         
   1   5   5         64.78         67.37         3.14 o                         
   2   5   5       1282.65       1209.25        18.71 o                         
   3   5   5       2497.40       2512.62        34.60 o                         
   4   5   5          4.73          4.47         3.05 o                         
   5   5   5         72.39         62.97         9.13 o                         
   6   5   5          0.54          0.80         4.50 o                         
   7   5   5        153.98        160.82        17.47 o                         
   8   5   5         28.77         25.30         8.41 o                         
  -8   6   5         42.91         48.83        10.16 o                         
  -7   6   5         66.02         69.10        13.26 o                         
  -6   6   5        324.35        368.18        16.83 o                         
  -5   6   5         66.32         74.64         7.63 o                         
  -4   6   5         43.20         42.82         6.35 o                         
  -3   6   5         29.77         17.20         5.40 o                         
  -2   6   5        216.64        229.94        17.34 o                         
  -1   6   5        673.93        728.85        12.60 o                         
   0   6   5          9.58          5.68         2.45 o                         
   1   6   5          5.66          2.49         2.18 o                         
   2   6   5        668.35        675.19        10.78 o                         
   3   6   5        275.90        254.66        10.69 o                         
   4   6   5          0.32          1.75         2.95 o                         
   5   6   5          0.45         -3.56         3.56 o                         
   6   6   5         13.08          7.69         5.05 o                         
   7   6   5         10.46          9.87         6.98 o                         
   8   6   5          2.60          8.58         7.18 o                         
  -8   7   5         13.61         -5.50         6.59 o                         
  -7   7   5          0.05          1.10         6.96 o                         
  -6   7   5          9.70         10.25         5.12 o                         
  -5   7   5         10.61         15.88         5.82 o                         
  -4   7   5        136.07        162.21        14.90 o                         
  -3   7   5         19.84         30.93         5.43 o                         
  -2   7   5        176.39        199.42        11.80 o                         
  -1   7   5        598.28        598.01        15.19 o                         
   0   7   5         27.11         20.80         3.15 o                         
   1   7   5         11.82          4.90         2.64 o                         
   2   7   5         12.86          8.98         2.34 o                         
   3   7   5        491.82        483.07        17.17 o                         
   4   7   5         46.66         45.84         5.54 o                         
   5   7   5        167.41        151.93        13.14 o                         
   6   7   5         12.28         14.28         4.99 o                         
   7   7   5        185.09        201.79        33.69 o                         
   8   7   5         39.69         27.65         9.53 o                         
  -8   8   5         69.90         78.25        18.80 o                         
  -7   8   5         47.32         34.68        18.79 o                         
  -6   8   5        123.80        104.64        19.69 o                         
  -5   8   5        432.19        440.72        20.25 o                         
  -4   8   5        176.92        175.65        13.23 o                         
  -3   8   5          0.26          0.80         4.37 o                         
  -2   8   5         38.73         35.99         4.06 o                         
  -1   8   5        457.99        434.74        11.55 o                         
   0   8   5       1301.67       1336.13        23.88 o                         
   1   8   5          0.37         -1.77         2.78 o                         
   2   8   5        420.81        440.52        13.25 o                         
   3   8   5        186.89        200.14        12.04 o                         
   4   8   5        317.38        319.91        14.04 o                         
   5   8   5        195.64        218.98        15.11 o                         
   6   8   5        150.47        147.93        16.26 o                         
   7   8   5          1.40         -0.51         4.96 o                         
  -7   9   5         34.75         20.96        13.57 o                         
  -6   9   5          0.03         -1.12         5.89 o                         
  -5   9   5        299.10        310.68        19.23 o                         
  -4   9   5        208.07        194.94        14.29 o                         
  -3   9   5         34.68         28.94         6.42 o                         
  -2   9   5       2469.75       2490.88        43.34 o                         
  -1   9   5       1070.49       1089.48        21.44 o                         
   0   9   5        197.44        210.56        15.92 o                         
   1   9   5        167.77        194.79        11.85 o                         
   2   9   5        795.85        825.28        19.61 o                         
   3   9   5         10.74         15.45         4.36 o                         
   4   9   5         30.03         27.97         5.60 o                         
   5   9   5          0.57          0.50         4.35 o                         
   6   9   5         70.53         63.90         9.18 o                         
   7   9   5          5.07          1.61         6.96 o                         
  -7  10   5          1.60          2.89         8.44 o                         
  -6  10   5          0.33         -1.94         7.66 o                         
  -5  10   5        374.58        415.88        42.76 o                         
  -4  10   5          2.84          0.32         5.45 o                         
  -3  10   5        111.32        111.21         7.45 o                         
  -2  10   5        110.14        133.18        10.32 o                         
  -1  10   5         17.18         23.06         5.21 o                         
   0  10   5        102.23        117.04         9.50 o                         
   1  10   5        152.11        126.71        10.45 o                         
   2  10   5        101.87         86.24        15.36 o                         
   3  10   5          7.54          9.71         4.01 o                         
   4  10   5          3.25          7.92         4.33 o                         
   5  10   5          3.60          0.94         4.84 o                         
   6  10   5         49.45         54.59        10.27 o                         
  -6  11   5        134.26        174.06        18.82 o                         
  -5  11   5          0.09         -1.21         7.11 o                         
  -4  11   5        170.34        177.12        19.70 o                         
  -3  11   5         64.48         57.47        10.88 o                         
  -2  11   5         47.86         52.80         6.66 o                         
  -1  11   5        104.28         88.53        11.33 o                         
   0  11   5        114.59        105.83        13.76 o                         
   1  11   5          6.81         15.59         6.08 o                         
   2  11   5         49.15         54.80         9.46 o                         
   3  11   5        165.53        163.48        12.65 o                         
   4  11   5         24.96         26.88         6.02 o                         
   5  11   5         25.98         19.45         6.63 o                         
   6  11   5        219.84        237.76        18.16 o                         
  -5  12   5         14.22         12.53         9.31 o                         
  -4  12   5         39.87         60.69        11.55 o                         
  -3  12   5         29.40         20.65         8.34 o                         
  -2  12   5         57.10         62.81         7.52 o                         
  -1  12   5          3.26          6.66         4.72 o                         
   0  12   5          6.27          6.38         8.07 o                         
   1  12   5         11.87         15.23         7.41 o                         
   2  12   5          0.00          3.49         7.82 o                         
   3  12   5         29.12         37.29         9.11 o                         
   4  12   5        132.09        127.09        19.37 o                         
   5  12   5          2.49         -0.40         5.16 o                         
  -4  13   5         75.31         91.90        14.70 o                         
  -3  13   5          2.40         -1.38         6.77 o                         
  -2  13   5          2.93          0.83         7.11 o                         
  -1  13   5        143.28        163.32        12.69 o                         
   0  13   5         40.80         41.19         7.67 o                         
   1  13   5          5.89          5.26         6.82 o                         
   2  13   5         29.22         36.90        20.63 o                         
   3  13   5         16.96         12.54         9.91 o                         
   4  13   5          9.82         -7.13         7.13 o                         
  -3  14   5         42.13         34.19        10.78 o                         
  -2  14   5         56.30         55.46         8.34 o                         
  -1  14   5         11.86         26.98         9.81 o                         
   0  14   5        147.13        170.64        17.98 o                         
   1  14   5          7.26          7.71         9.25 o                         
   2  14   5         70.70         76.70        15.59 o                         
   3  14   5        143.98        175.94        22.00 o                         
  -8   0   6        269.03        236.56        31.17 o                         
  -6   0   6         83.49        100.85        18.34 o                         
  -4   0   6       1074.16       1067.11        27.28 o                         
  -2   0   6       1092.04       1118.62        24.84 o                         
   0   0   6       1238.72       1217.49        24.90 o                         
   2   0   6         26.29         27.77         4.39 o                         
   4   0   6       8089.24       7956.87       145.85 o                         
   6   0   6         59.60         46.46         9.44 o                         
   8   0   6          0.83         -9.17         9.17 o                         
  -9   1   6         19.66         20.17        10.37 o                         
  -8   1   6        243.07        238.49        22.04 o                         
  -7   1   6          5.28          9.29         6.88 o                         
  -6   1   6        255.09        199.18        17.17 o                         
  -5   1   6        179.94        179.28        12.57 o                         
  -4   1   6        560.07        583.42        22.24 o                         
  -3   1   6        626.64        601.21        12.83 o                         
  -2   1   6        679.41        663.60        12.20 o                         
  -1   1   6       2652.31       2691.13        33.23 o                         
   0   1   6         53.95         74.03         3.18 o                         
   1   1   6        101.47        109.56         4.46 o                         
   2   1   6         34.25         32.48         3.20 o                         
   3   1   6       4631.38       4592.05        69.31 o                         
   4   1   6        150.00        135.88         7.23 o                         
   5   1   6        424.66        425.84        12.39 o                         
   6   1   6          4.90          2.95         3.56 o                         
   7   1   6         27.67         39.19         7.65 o                         
   8   1   6        155.02        187.83        22.58 o                         
   9   1   6         24.35         21.48        11.88 o                         
  -9   2   6         25.10         30.88        11.33 o                         
  -8   2   6         20.71         27.05         9.72 o                         
  -7   2   6         29.67         18.34        12.84 o                         
  -6   2   6        101.17        106.59        11.16 o                         
  -5   2   6        458.51        423.91        14.86 o                         
  -4   2   6       2280.95       2322.99        43.51 o                         
  -3   2   6        353.83        356.53         9.30 o                         
  -2   2   6         44.21         53.74         2.91 o                         
  -1   2   6          0.43         -1.04         1.04 o                         
   0   2   6         18.87         15.58         1.97 o                         
   1   2   6        805.66        802.67        12.59 o                         
   2   2   6       2194.81       2176.32        46.04 o                         
   3   2   6          7.61          6.77         2.65 o                         
   4   2   6         28.31         26.96         4.11 o                         
   5   2   6       1030.13       1071.24        23.09 o                         
   6   2   6          3.40          6.93         4.26 o                         
   7   2   6        389.27        373.00        19.62 o                         
   8   2   6         27.96         26.91        11.96 o                         
   9   2   6          5.86         -8.59         8.59 o                         
  -9   3   6         13.63          1.83        15.59 o                         
  -8   3   6         16.46         21.35         9.66 o                         
  -7   3   6         23.58         22.79         7.72 o                         
  -6   3   6         16.06         11.84         5.63 o                         
  -5   3   6         73.12         83.81         7.71 o                         
  -4   3   6        631.52        661.48        14.83 o                         
  -3   3   6         26.80         27.38         3.04 o                         
  -2   3   6        211.65        206.90        12.53 o                         
  -1   3   6       1607.37       1654.39        23.81 o                         
   0   3   6        386.61        402.59         8.20 o                         
   1   3   6         10.16          8.42         1.72 o                         
   2   3   6         80.87         63.54         3.88 o                         
   3   3   6        181.52        199.76        10.94 o                         
   4   3   6        152.02        171.08         8.90 o                         
   5   3   6        664.99        675.92        26.32 o                         
   6   3   6        210.28        210.97        15.69 o                         
   7   3   6         16.65         10.88         6.09 o                         
   8   3   6          3.11         -2.90         5.57 o                         
  -9   4   6         68.20         69.09        20.63 o                         
  -8   4   6          4.99          9.04         6.96 o                         
  -7   4   6         13.11          6.24         6.00 o                         
  -6   4   6         90.12         85.31         8.85 o                         
  -5   4   6         71.49         66.28         7.15 o                         
  -4   4   6          3.73         -1.75         1.92 o                         
  -3   4   6        336.25        356.90         8.71 o                         
  -2   4   6          0.65          2.89         4.35 o                         
  -1   4   6        691.53        692.65        13.55 o                         
   0   4   6       1865.65       1902.86        25.50 o                         
   1   4   6         74.60        100.70         6.75 o                         
   2   4   6       2073.42       2224.22        30.11 o                         
   3   4   6        227.99        204.82         7.44 o                         
   4   4   6         34.75         34.97         4.20 o                         
   5   4   6        439.77        419.83        20.36 o                         
   6   4   6        301.24        321.06        19.63 o                         
   7   4   6          9.28          0.40         6.16 o                         
   8   4   6         17.22         20.22         7.61 o                         
  -8   5   6         47.19         41.48        10.21 o                         
  -7   5   6        189.17        211.28        18.90 o                         
  -6   5   6         96.73        101.80         9.48 o                         
  -5   5   6         55.28         42.72         6.17 o                         
  -4   5   6        275.00        296.36        17.47 o                         
  -3   5   6        118.96        117.34        10.88 o                         
  -2   5   6        201.56        179.84        12.13 o                         
  -1   5   6        298.00        291.90        12.41 o                         
   0   5   6          4.04          2.29         1.84 o                         
   1   5   6       1322.77       1337.96        17.63 o                         
   2   5   6        397.80        382.28         8.82 o                         
   3   5   6        349.18        367.58        10.31 o                         
   4   5   6       1141.59       1132.98        21.75 o                         
   5   5   6         56.48         49.12         8.49 o                         
   6   5   6         23.85         23.90         7.37 o                         
   7   5   6          2.53         -3.85         5.98 o                         
   8   5   6          1.83         -4.00         6.63 o                         
  -8   6   6         41.23         37.63         9.27 o                         
  -7   6   6         26.82         26.65         7.99 o                         
  -6   6   6          1.41         -2.49         3.98 o                         
  -5   6   6        138.02        147.64        10.72 o                         
  -4   6   6         41.29         33.92         7.95 o                         
  -3   6   6        533.05        539.11        20.77 o                         
  -2   6   6         56.23         62.19         6.53 o                         
  -1   6   6          3.10          6.44         2.00 o                         
   0   6   6        193.08        209.16         6.73 o                         
   1   6   6        747.31        759.92        15.11 o                         
   2   6   6        175.38        183.19         7.78 o                         
   3   6   6         31.72         32.78         3.91 o                         
   4   6   6        458.41        472.72        19.76 o                         
   5   6   6         28.45         26.31         5.24 o                         
   6   6   6         50.95         40.67         6.98 o                         
   7   6   6         47.78         67.59        11.16 o                         
   8   6   6          1.04         -6.31         6.31 o                         
  -8   7   6         54.15         49.81        16.52 o                         
  -7   7   6         14.72         20.23         7.03 o                         
  -6   7   6         30.04         30.43         6.96 o                         
  -5   7   6        936.87        908.53        23.33 o                         
  -4   7   6        142.06        130.04        12.93 o                         
  -3   7   6          1.33          2.21         3.67 o                         
  -2   7   6        103.33        102.80         8.53 o                         
  -1   7   6        127.12        139.85         7.92 o                         
   0   7   6        224.88        214.27         8.58 o                         
   1   7   6        132.79        118.08         6.64 o                         
   2   7   6        223.70        228.85        11.35 o                         
   3   7   6         54.10         54.57         5.45 o                         
   4   7   6          1.86          0.57         3.61 o                         
   5   7   6          1.13         -3.61         3.61 o                         
   6   7   6         24.69         18.68         7.83 o                         
   7   7   6         14.70         19.37         9.13 o                         
   8   7   6          5.42          3.67         8.64 o                         
  -7   8   6          1.08          3.72         8.69 o                         
  -6   8   6         60.43         69.65        12.87 o                         
  -5   8   6       1135.62       1186.68        60.86 o                         
  -4   8   6         58.20         57.62         8.17 o                         
  -3   8   6        507.92        465.67        18.74 o                         
  -2   8   6          1.03          1.97         4.06 o                         
  -1   8   6        526.44        524.19        16.55 o                         
   0   8   6        253.75        237.76        19.93 o                         
   1   8   6        308.94        340.92        14.80 o                         
   2   8   6         94.89        104.19        11.12 o                         
   3   8   6          1.72          3.26         3.28 o                         
   4   8   6          4.63         -2.94         3.23 o                         
   5   8   6         35.14         47.14         7.44 o                         
   6   8   6          0.03          4.09         4.99 o                         
   7   8   6         43.91         49.14         9.77 o                         
  -7   9   6          2.75         -7.56         7.95 o                         
  -6   9   6         18.08         14.32         7.05 o                         
  -5   9   6         71.17         84.71        10.63 o                         
  -4   9   6         73.39         85.34        10.13 o                         
  -3   9   6        423.46        381.50        18.15 o                         
  -2   9   6        850.25        870.94        25.24 o                         
  -1   9   6        192.35        186.03        11.14 o                         
   0   9   6         11.44         17.59         4.89 o                         
   1   9   6        283.36        310.38        17.79 o                         
   2   9   6          7.02          1.76         4.86 o                         
   3   9   6          1.22          6.14         3.90 o                         
   4   9   6         11.16         19.05         6.22 o                         
   5   9   6        283.68        290.65        19.19 o                         
   6   9   6         41.66         36.39         8.63 o                         
   7   9   6          4.77         -0.42         8.96 o                         
  -6  10   6          6.13          4.02         6.80 o                         
  -5  10   6         22.03         25.62         7.78 o                         
  -4  10   6         33.20         27.41         7.45 o                         
  -3  10   6          8.54         12.51         5.67 o                         
  -2  10   6       1230.17       1214.55        38.93 o                         
  -1  10   6        168.66        152.48        18.08 o                         
   0  10   6        514.15        480.95        26.47 o                         
   1  10   6         21.57          6.09         8.51 o                         
   2  10   6        123.54        106.50        14.01 o                         
   3  10   6        102.28        112.66        12.17 o                         
   4  10   6          2.19         -1.60         4.10 o                         
   5  10   6          1.69          2.92         5.15 o                         
   6  10   6         23.73         20.06         7.89 o                         
  -6  11   6         19.10         42.30        11.64 o                         
  -5  11   6          3.36          4.88         7.51 o                         
  -4  11   6          0.32         -6.30         8.62 o                         
  -3  11   6        317.38        345.69        23.21 o                         
  -2  11   6        236.46        249.03        18.92 o                         
  -1  11   6         20.82         16.25         6.97 o                         
   0  11   6         33.24         22.79         9.91 o                         
   1  11   6         93.35         87.93        11.31 o                         
   2  11   6        130.38        136.67        13.89 o                         
   3  11   6          2.59         10.08         8.13 o                         
   4  11   6          4.58          2.58         4.52 o                         
   5  11   6          7.20          3.36         6.99 o                         
   6  11   6          2.26         -2.87         5.72 o                         
  -5  12   6         52.00         52.42        12.03 o                         
  -4  12   6         11.41          7.53         7.62 o                         
  -3  12   6         24.83         19.76         8.45 o                         
  -2  12   6         33.78         39.39         9.95 o                         
  -1  12   6          0.99          9.85         7.19 o                         
   0  12   6         95.72         97.60        16.52 o                         
   1  12   6          6.13          0.84        10.39 o                         
   2  12   6          0.59         -0.92         7.93 o                         
   3  12   6         21.43          6.81        14.67 o                         
   4  12   6          6.39         -2.18         3.94 o                         
   5  12   6         84.44         81.95        10.34 o                         
  -4  13   6        119.20        131.08        17.25 o                         
  -3  13   6          0.44          7.09         8.16 o                         
  -2  13   6          0.18          4.39         7.37 o                         
  -1  13   6         85.46         92.90        15.63 o                         
   0  13   6          2.20         -3.33         6.17 o                         
   1  13   6         32.70         29.47        11.92 o                         
   2  13   6         51.97         57.45        14.32 o                         
   3  13   6          0.81         -4.26         7.27 o                         
   4  13   6          0.28         -2.29        16.04 o                         
  -3  14   6          0.16          0.09         8.26 o                         
  -2  14   6         24.49         20.75         9.31 o                         
  -1  14   6        238.84        278.88        29.09 o                         
   0  14   6          0.09         -4.68         8.47 o                         
   1  14   6          0.83         -7.63         7.63 o                         
   2  14   6         24.60         46.94        15.13 o                         
  -9   0   7        152.38        135.69        25.67 o                         
  -7   0   7        487.69        502.54        36.68 o                         
  -5   0   7        315.39        285.19        25.68 o                         
  -3   0   7        408.97        407.04        13.63 o                         
  -1   0   7         42.94         46.03         4.57 o                         
   1   0   7       3130.62       3164.34        51.66 o                         
   3   0   7       1931.24       1879.71        46.83 o                         
   5   0   7        895.30        895.42        27.14 o                         
   7   0   7         22.45         22.02         7.62 o                         
   9   0   7          8.45         -8.25        13.75 o                         
  -9   1   7         30.36         19.83        10.31 o                         
  -8   1   7        244.61        279.61        24.95 o                         
  -7   1   7         27.08          9.58         7.04 o                         
  -6   1   7          0.01         -4.54         4.54 o                         
  -5   1   7          2.46          6.62         3.50 o                         
  -4   1   7        900.76        859.18        25.82 o                         
  -3   1   7        282.73        323.98         8.97 o                         
  -2   1   7        125.54        135.00         4.80 o                         
  -1   1   7        252.67        259.53         6.30 o                         
   0   1   7        429.33        450.66         8.92 o                         
   1   1   7         85.01         59.98         4.14 o                         
   2   1   7        155.78        153.02         7.30 o                         
   3   1   7        193.21        185.88         9.80 o                         
   4   1   7        580.26        559.27        17.02 o                         
   5   1   7        777.22        774.30        17.48 o                         
   6   1   7        124.62        118.77        10.59 o                         
   7   1   7          6.46          4.24         5.55 o                         
   8   1   7          1.18         -5.74         6.16 o                         
   9   1   7          0.49          7.71        16.04 o                         
  -9   2   7         63.36         56.42        21.09 o                         
  -8   2   7          6.72         -1.70         6.78 o                         
  -7   2   7          3.06          3.67         6.39 o                         
  -6   2   7         10.49          7.73         4.91 o                         
  -5   2   7        292.05        299.72        19.36 o                         
  -4   2   7          8.31         13.35         2.95 o                         
  -3   2   7         78.09        112.90         6.06 o                         
  -2   2   7        236.34        245.51         6.15 o                         
  -1   2   7         12.74         15.98         2.00 o                         
   0   2   7       6337.43       6530.66        76.04 o                         
   1   2   7        119.23        139.36         6.68 o                         
   2   2   7        155.94        139.12         5.76 o                         
   3   2   7        250.84        228.74         8.38 o                         
   4   2   7        164.14        169.88        10.73 o                         
   5   2   7        536.04        535.27        14.12 o                         
   6   2   7         11.54         12.89         4.15 o                         
   7   2   7         52.70         46.20         8.10 o                         
   8   2   7         10.05          6.35         7.41 o                         
  -9   3   7         39.30         51.47        13.43 o                         
  -8   3   7          9.33          2.14         7.70 o                         
  -7   3   7        323.55        322.62        24.17 o                         
  -6   3   7         61.98         63.75         8.47 o                         
  -5   3   7        396.24        370.28        14.97 o                         
  -4   3   7         47.64         55.87         4.83 o                         
  -3   3   7        110.94        129.97         5.43 o                         
  -2   3   7       3498.94       3890.05        56.65 o                         
  -1   3   7         49.89         48.18         3.22 o                         
   0   3   7       1673.52       1827.08        28.45 o                         
   1   3   7       1253.00       1277.39        18.64 o                         
   2   3   7         71.57         77.22         4.80 o                         
   3   3   7          5.56          7.25         2.65 o                         
   4   3   7        216.73        213.22        10.20 o                         
   5   3   7        210.61        208.35        11.12 o                         
   6   3   7         33.00         30.61         6.70 o                         
   7   3   7          0.78         -0.47         5.37 o                         
   8   3   7          4.71          9.88         6.70 o                         
  -9   4   7        133.58        141.77        19.05 o                         
  -8   4   7         78.27         90.68        12.13 o                         
  -7   4   7          2.38          5.01         6.00 o                         
  -6   4   7         42.75         35.30         6.43 o                         
  -5   4   7         75.15         64.19         6.97 o                         
  -4   4   7          0.43          2.66         3.49 o                         
  -3   4   7       1300.28       1324.04        32.17 o                         
  -2   4   7        992.13       1058.84        28.24 o                         
  -1   4   7         19.82         17.69         2.08 o                         
   0   4   7         52.64         57.76         4.17 o                         
   1   4   7        300.31        270.85         6.60 o                         
   2   4   7         11.45         19.13         2.65 o                         
   3   4   7        192.84        184.32         7.34 o                         
   4   4   7         34.13         31.93         4.18 o                         
   5   4   7         48.11         52.54         7.01 o                         
   6   4   7         15.25         11.44         6.60 o                         
   7   4   7         45.70         36.01         8.16 o                         
   8   4   7         23.83         36.66         8.74 o                         
  -8   5   7         13.03         22.75         8.34 o                         
  -7   5   7         82.21         81.93        11.05 o                         
  -6   5   7        216.36        199.42        12.69 o                         
  -5   5   7        105.10        107.53        10.98 o                         
  -4   5   7        404.26        414.51        14.23 o                         
  -3   5   7        509.89        557.19        33.62 o                         
  -2   5   7         24.80         34.57         6.31 o                         
  -1   5   7        494.32        434.38        11.10 o                         
   0   5   7        938.01        972.49        15.54 o                         
   1   5   7        306.10        343.48         9.71 o                         
   2   5   7        100.07        115.91         5.61 o                         
   3   5   7         16.76         12.72         2.63 o                         
   4   5   7        945.05        955.22        19.54 o                         
   5   5   7        203.00        198.59        12.47 o                         
   6   5   7          2.51          2.98         5.10 o                         
   7   5   7          7.68         13.50         7.41 o                         
   8   5   7         14.22         19.33         7.77 o                         
  -8   6   7         69.82         78.52        12.20 o                         
  -7   6   7         84.46         87.30        11.23 o                         
  -6   6   7        378.15        406.97        17.07 o                         
  -5   6   7         12.03         12.95         4.25 o                         
  -4   6   7        653.64        662.11        34.13 o                         
  -3   6   7        140.40        161.51        13.40 o                         
  -2   6   7        169.03        158.22        10.07 o                         
  -1   6   7        505.97        497.67        14.85 o                         
   0   6   7        254.05        257.91         7.55 o                         
   1   6   7       2064.64       2142.54        32.79 o                         
   2   6   7        327.38        327.13         7.83 o                         
   3   6   7         29.38         41.38         4.09 o                         
   4   6   7         38.12         42.03         5.56 o                         
   5   6   7          5.69         -1.37         3.47 o                         
   6   6   7         23.99         20.56         7.36 o                         
   7   6   7         41.56         30.59         9.00 o                         
   8   6   7         29.49         30.14         9.77 o                         
  -8   7   7         29.45         11.00        11.98 o                         
  -7   7   7         63.76         51.43        11.91 o                         
  -6   7   7          6.77         13.26         7.15 o                         
  -5   7   7         59.60         71.11        11.31 o                         
  -4   7   7        367.86        361.69        34.92 o                         
  -3   7   7        670.09        629.06        21.45 o                         
  -2   7   7        182.55        201.55        12.03 o                         
  -1   7   7         27.30         33.31         3.57 o                         
   0   7   7         51.21         55.05         5.52 o                         
   1   7   7        195.48        230.09        12.46 o                         
   2   7   7          7.09          7.18         2.04 o                         
   3   7   7          7.60          4.22         3.10 o                         
   4   7   7          6.07         -0.25         3.35 o                         
   5   7   7         69.06         79.00         7.85 o                         
   6   7   7          5.10          2.84         4.60 o                         
   7   7   7          0.01         -0.75         5.37 o                         
  -7   8   7         34.40         27.22        10.93 o                         
  -6   8   7        234.42        208.35        19.25 o                         
  -5   8   7         74.70         65.87        11.44 o                         
  -4   8   7       1384.25       1361.77        34.84 o                         
  -3   8   7       2153.87       2115.67        45.80 o                         
  -2   8   7        211.18        207.92        17.27 o                         
  -1   8   7          2.36          1.78         3.47 o                         
   0   8   7         54.18         51.39         5.82 o                         
   1   8   7        190.47        183.45        10.04 o                         
   2   8   7         14.02         14.26         2.31 o                         
   3   8   7         11.87         13.66         4.16 o                         
   4   8   7        440.19        385.73        17.47 o                         
   5   8   7          1.32         -3.88         3.88 o                         
   6   8   7        165.99        194.00        16.16 o                         
   7   8   7         52.68         53.83        10.34 o                         
  -7   9   7          0.37         -7.37         7.37 o                         
  -6   9   7          7.28         14.38         8.45 o                         
  -5   9   7         19.04         15.32         6.97 o                         
  -4   9   7         40.40         29.84        10.06 o                         
  -3   9   7        364.82        368.13        24.36 o                         
  -2   9   7        960.83       1040.10        28.32 o                         
  -1   9   7         35.81         40.07         6.18 o                         
   0   9   7        381.20        391.94        17.25 o                         
   1   9   7        951.52        870.39        27.91 o                         
   2   9   7        113.49        128.09        12.13 o                         
   3   9   7        110.25        121.32         9.48 o                         
   4   9   7         11.28          6.34         4.66 o                         
   5   9   7         15.42         13.70         6.45 o                         
   6   9   7         51.97         41.62         8.98 o                         
   7   9   7          7.56          2.17         7.04 o                         
  -6  10   7          3.56          0.38         6.59 o                         
  -5  10   7          0.40         -1.86         5.71 o                         
  -4  10   7         22.05         18.27         7.00 o                         
  -3  10   7         38.96         41.54         8.10 o                         
  -2  10   7        100.60        102.37        10.61 o                         
  -1  10   7        100.94         87.32        11.05 o                         
   0  10   7        152.58        159.04        16.09 o                         
   1  10   7         45.93         38.99        12.43 o                         
   2  10   7          1.07         -4.70         4.70 o                         
   3  10   7          9.92         14.33         3.99 o                         
   4  10   7         92.89         98.75        10.44 o                         
   5  10   7          8.80         16.28         6.16 o                         
   6  10   7          0.18         -0.92         6.11 o                         
  -6  11   7          4.01          9.01         9.23 o                         
  -5  11   7         82.54         94.07        14.25 o                         
  -4  11   7         43.93         35.46         9.87 o                         
  -3  11   7          0.11          1.04         6.00 o                         
  -2  11   7         13.18         21.74        13.24 o                         
  -1  11   7         20.61         30.04         8.44 o                         
   0  11   7          0.23         -0.55         6.00 o                         
   1  11   7         63.35         49.73        12.59 o                         
   2  11   7         45.54         38.48        11.22 o                         
   3  11   7          1.16          3.07         7.27 o                         
   4  11   7          0.77         -3.53         3.97 o                         
   5  11   7        219.70        243.56        18.94 o                         
  -5  12   7          6.75         14.08         9.61 o                         
  -4  12   7         70.67         97.09        17.96 o                         
  -3  12   7         76.87         86.43        23.06 o                         
  -2  12   7        111.41        116.54        14.35 o                         
  -1  12   7         48.56         51.71        10.56 o                         
   0  12   7          3.47          9.95         8.80 o                         
   1  12   7          4.11          3.21         8.71 o                         
   2  12   7        113.21        123.53        17.75 o                         
   3  12   7          0.33          0.59         7.93 o                         
   4  12   7          4.77         11.20         8.59 o                         
   5  12   7          8.52          6.46         5.78 o                         
  -4  13   7         93.14        122.27        16.90 o                         
  -3  13   7        102.42        110.29        14.95 o                         
  -2  13   7         39.46         27.43         9.85 o                         
  -1  13   7          3.43         10.79        10.03 o                         
   0  13   7         90.17         88.55        16.52 o                         
   1  13   7        158.91        166.54        21.65 o                         
   2  13   7         69.44         85.99        38.51 o                         
   3  13   7         89.89        102.00        31.17 o                         
   4  13   7         42.73         38.83        12.84 o                         
  -2  14   7         13.40         22.56        13.18 o                         
  -1  14   7          3.79         -8.62         9.15 o                         
   0  14   7          0.45         13.52        10.13 o                         
   1  14   7         24.61         24.78        11.67 o                         
   2  14   7         60.49         49.77        15.59 o                         
  -8   0   8        625.04        652.04        44.94 o                         
  -6   0   8        499.38        541.99        34.85 o                         
  -4   0   8       1469.94       1450.80        34.77 o                         
  -2   0   8       3104.88       3156.52        61.20 o                         
   0   0   8       2355.75       2471.61        45.94 o                         
   2   0   8        554.34        571.77        17.05 o                         
   4   0   8          3.00          4.45         4.00 o                         
   6   0   8       2433.74       2584.53        77.73 o                         
   8   0   8         28.28         -6.42        11.92 o                         
  -9   1   8          5.26         -7.13         7.13 o                         
  -8   1   8         14.72          1.43         7.43 o                         
  -7   1   8          0.57          3.32         9.17 o                         
  -6   1   8        475.58        473.30        23.32 o                         
  -5   1   8        139.57        143.71         9.79 o                         
  -4   1   8         84.96         91.02         8.55 o                         
  -3   1   8         14.37         12.91         3.11 o                         
  -2   1   8        654.84        748.17        13.55 o                         
  -1   1   8        251.75        257.43         6.55 o                         
   0   1   8        198.84        236.12         5.76 o                         
   1   1   8        599.13        563.87        10.23 o                         
   2   1   8        948.06        952.42        15.51 o                         
   3   1   8        640.69        631.66        18.81 o                         
   4   1   8         38.47         42.31         4.72 o                         
   5   1   8        371.49        376.70        12.91 o                         
   6   1   8         22.55         22.40         4.87 o                         
   7   1   8        530.31        531.95        22.72 o                         
   8   1   8          2.08         -0.97         6.42 o                         
  -9   2   8          5.84          6.88         9.08 o                         
  -8   2   8          4.26         -3.06         7.46 o                         
  -7   2   8         61.59         63.57        11.45 o                         
  -6   2   8        128.75         97.54        10.76 o                         
  -5   2   8          1.95          5.91         3.62 o                         
  -4   2   8       1529.75       1612.28        28.88 o                         
  -3   2   8       1531.02       1643.80        24.97 o                         
  -2   2   8       2210.96       2353.37        32.97 o                         
  -1   2   8       1396.32       1442.15        20.08 o                         
   0   2   8       1375.24       1470.81        20.26 o                         
   1   2   8          6.77          2.14         1.71 o                         
   2   2   8          1.31          0.94         1.91 o                         
   3   2   8        890.85        877.25        16.94 o                         
   4   2   8        102.39        102.02         7.24 o                         
   5   2   8         33.16         26.33         4.35 o                         
   6   2   8        217.53        202.30        10.87 o                         
   7   2   8        561.96        587.23        23.41 o                         
   8   2   8         24.42         15.91         8.57 o                         
  -9   3   8         73.87         82.32        21.09 o                         
  -8   3   8          6.65         -6.58         7.04 o                         
  -7   3   8          2.92          2.24         6.17 o                         
  -6   3   8        138.76        106.23        12.78 o                         
  -5   3   8        177.56        157.44        10.25 o                         
  -4   3   8        164.28        165.03         9.75 o                         
  -3   3   8        604.07        656.89        13.95 o                         
  -2   3   8        713.14        732.13        14.35 o                         
  -1   3   8        372.30        374.12         7.54 o                         
   0   3   8       1072.93       1148.82        18.84 o                         
   1   3   8        109.18         94.38         4.52 o                         
   2   3   8        377.01        400.94         9.22 o                         
   3   3   8        312.11        309.11         9.00 o                         
   4   3   8         79.88         68.49         5.67 o                         
   5   3   8          9.17         11.71         3.80 o                         
   6   3   8         74.60         74.16         8.92 o                         
   7   3   8         79.63        105.16        11.40 o                         
   8   3   8         90.18        117.06        12.61 o                         
  -8   4   8        127.25        109.33        19.93 o                         
  -7   4   8          1.79         -0.08         4.86 o                         
  -6   4   8        120.95        100.89         9.44 o                         
  -5   4   8          0.01         -1.52         2.91 o                         
  -4   4   8         70.01         66.40         8.20 o                         
  -3   4   8        492.58        480.71        10.69 o                         
  -2   4   8        368.46        354.03        17.08 o                         
  -1   4   8       2792.48       3113.17        39.75 o                         
   0   4   8         11.60         22.46         2.33 o                         
   1   4   8        285.30        299.08         7.02 o                         
   2   4   8        843.84        861.45        15.26 o                         
   3   4   8         11.78         12.80         2.76 o                         
   4   4   8        137.52        159.38         9.17 o                         
   5   4   8        179.53        164.38        11.29 o                         
   6   4   8        227.62        228.02        23.56 o                         
   7   4   8        109.27         85.25        10.54 o                         
   8   4   8          0.17         -0.71         5.95 o                         
  -8   5   8         67.18         75.70        12.29 o                         
  -7   5   8        224.87        234.53        17.31 o                         
  -6   5   8         60.06         63.57         7.81 o                         
  -5   5   8        474.08        448.54        16.29 o                         
  -4   5   8         96.20         94.23        12.27 o                         
  -3   5   8        119.27        105.45        10.75 o                         
  -2   5   8         14.05         24.54         5.90 o                         
  -1   5   8        225.65        223.41         6.12 o                         
   0   5   8        533.17        545.28        10.60 o                         
   1   5   8        527.77        485.65        11.05 o                         
   2   5   8         33.51         46.50         3.92 o                         
   3   5   8        474.12        455.24        10.83 o                         
   4   5   8         78.35         76.56         6.50 o                         
   5   5   8        419.83        386.43        16.94 o                         
   6   5   8        151.30        152.09        15.75 o                         
   7   5   8         23.01         15.33         6.53 o                         
   8   5   8          0.96         -4.59         5.93 o                         
  -8   6   8        323.17        323.31        39.89 o                         
  -7   6   8         45.34         42.93         8.61 o                         
  -6   6   8          1.14         -1.74         4.05 o                         
  -5   6   8         54.96         61.87         6.04 o                         
  -4   6   8        259.65        244.98        18.08 o                         
  -3   6   8         17.45         13.81         5.59 o                         
  -2   6   8        262.37        244.84        12.04 o                         
  -1   6   8          2.76         -0.96         1.50 o                         
   0   6   8         64.18         76.18         5.19 o                         
   1   6   8        372.31        356.65        10.24 o                         
   2   6   8          7.14          6.13         2.05 o                         
   3   6   8          1.41          4.13         3.07 o                         
   4   6   8          7.79          5.54         3.70 o                         
   5   6   8         14.87         14.01         4.53 o                         
   6   6   8        140.65        135.78        11.65 o                         
   7   6   8         27.10         39.83         9.28 o                         
   8   6   8         13.15          4.87         8.73 o                         
  -8   7   8         65.67         60.30        16.82 o                         
  -7   7   8          7.31          9.17         9.72 o                         
  -6   7   8         56.87         62.25        17.53 o                         
  -5   7   8         42.43         29.77         8.34 o                         
  -4   7   8         41.99         25.24        11.13 o                         
  -3   7   8        202.25        201.25        18.79 o                         
  -2   7   8       1481.24       1445.13        33.12 o                         
  -1   7   8        711.53        670.41        17.40 o                         
   0   7   8        326.09        342.66        21.31 o                         
   1   7   8        961.42        944.05        20.84 o                         
   2   7   8        578.23        549.27        11.00 o                         
   3   7   8        323.36        328.52        13.37 o                         
   4   7   8         56.87         45.12         6.07 o                         
   5   7   8          6.88          5.23         4.59 o                         
   6   7   8         84.99         71.52         9.14 o                         
   7   7   8          0.11         -1.78         5.98 o                         
  -7   8   8          1.64         -7.50         7.50 o                         
  -6   8   8        138.37        121.57        16.14 o                         
  -5   8   8         14.63         13.75         7.94 o                         
  -4   8   8        102.72        108.40        10.70 o                         
  -3   8   8        271.26        278.85        26.34 o                         
  -2   8   8          8.03          9.69         6.09 o                         
  -1   8   8       2159.50       2100.11        38.77 o                         
   0   8   8          9.25         18.02         4.28 o                         
   1   8   8        128.71        119.75         9.04 o                         
   2   8   8         16.70          5.61         7.80 o                         
   3   8   8         74.43         99.56        13.05 o                         
   4   8   8         96.21         98.92        11.86 o                         
   5   8   8         27.07         23.21         6.87 o                         
   6   8   8          6.29         10.60         6.31 o                         
   7   8   8         27.13         32.71         8.97 o                         
  -7   9   8          3.43         -0.09         9.26 o                         
  -6   9   8         28.54         22.54        15.43 o                         
  -5   9   8         18.98         28.95         7.65 o                         
  -4   9   8          3.12          1.28         4.93 o                         
  -3   9   8        422.52        400.69        18.96 o                         
  -2   9   8       1020.36        956.91        32.57 o                         
  -1   9   8        838.86        776.66        24.15 o                         
   0   9   8        241.09        249.60        14.37 o                         
   1   9   8        268.02        275.78        17.55 o                         
   2   9   8        324.68        289.51        22.96 o                         
   3   9   8          2.79         -0.21         3.23 o                         
   4   9   8          1.44          5.98         4.65 o                         
   5   9   8         27.66         24.51         9.66 o                         
   6   9   8         17.18         19.77         7.45 o                         
  -6  10   8         98.05        108.85        13.57 o                         
  -5  10   8          5.27         -0.20         6.08 o                         
  -4  10   8          8.06         -0.20         5.95 o                         
  -3  10   8         59.22         55.87        10.59 o                         
  -2  10   8         75.23         60.10         8.79 o                         
  -1  10   8         74.11         75.31        10.63 o                         
   0  10   8        371.12        346.86        20.69 o                         
   1  10   8        187.19        173.04        41.26 o                         
   2  10   8        292.67        292.09        24.41 o                         
   3  10   8        182.17        202.13        20.41 o                         
   4  10   8         11.35         15.93        11.96 o                         
   5  10   8         80.14        107.72        11.82 o                         
   6  10   8         36.15         22.35         8.19 o                         
  -6  11   8         69.82         76.95        12.56 o                         
  -5  11   8         32.99         16.15         8.30 o                         
  -4  11   8         46.41         48.08        15.68 o                         
  -3  11   8         14.74         10.42         6.77 o                         
  -2  11   8         68.70         63.20        10.52 o                         
  -1  11   8        120.27        116.66        13.31 o                         
   0  11   8         79.26         71.10        13.93 o                         
   1  11   8         19.70         12.08         9.38 o                         
   2  11   8        358.75        315.19        27.51 o                         
   3  11   8          9.81          3.21         9.63 o                         
   4  11   8         62.88         58.08        10.66 o                         
   5  11   8          1.14         -1.52         5.43 o                         
  -5  12   8        141.90        177.35        20.19 o                         
  -4  12   8          0.12          1.75         7.04 o                         
  -3  12   8         84.58         84.80        12.87 o                         
  -2  12   8          6.15         10.90         7.61 o                         
  -1  12   8         83.02         76.18        15.52 o                         
   0  12   8        103.71         94.06        16.21 o                         
   1  12   8         13.11         28.59         9.99 o                         
   2  12   8          0.16         -0.62         7.93 o                         
   3  12   8         35.95         16.50        11.00 o                         
   4  12   8         10.92          2.50        10.54 o                         
  -4  13   8         29.36         19.13        19.26 o                         
  -3  13   8        145.90        119.78        20.72 o                         
  -2  13   8        348.93        398.46        34.14 o                         
  -1  13   8          0.04         -8.56        16.50 o                         
   0  13   8          1.69         -2.75         9.17 o                         
   1  13   8         21.30          2.82         8.31 o                         
   2  13   8         24.93         18.20        11.00 o                         
   3  13   8         36.04         27.05        11.67 o                         
  -2  14   8         77.94         69.67        17.47 o                         
  -1  14   8        208.00        181.40        24.00 o                         
   0  14   8        137.24        164.11        23.34 o                         
   1  14   8          7.63          1.34        14.21 o                         
  -9   0   9        150.64        145.78        26.59 o                         
  -7   0   9        229.36        216.39        27.51 o                         
  -5   0   9       1967.23       1882.10        76.20 o                         
  -3   0   9        591.91        600.42        17.69 o                         
  -1   0   9       3238.02       3342.62        64.12 o                         
   1   0   9        399.55        397.22        15.49 o                         
   3   0   9       2362.65       2277.46        49.26 o                         
   5   0   9        447.03        378.86        24.45 o                         
   7   0   9        224.24        205.60        17.25 o                         
  -9   1   9         31.02          4.98        16.50 o                         
  -8   1   9        115.96        115.20        16.52 o                         
  -7   1   9         39.55         38.96         9.72 o                         
  -6   1   9         42.50         37.57         7.57 o                         
  -5   1   9         30.49         36.77         6.65 o                         
  -4   1   9        268.81        276.13        18.00 o                         
  -3   1   9         90.48         94.53         6.24 o                         
  -2   1   9       4084.75       4273.91        57.34 o                         
  -1   1   9        966.44       1157.88        17.12 o                         
   0   1   9       1016.09       1039.81        15.58 o                         
   1   1   9        630.10        674.90        11.82 o                         
   2   1   9        236.49        228.07         7.44 o                         
   3   1   9        204.87        202.27         8.60 o                         
   4   1   9        113.14        105.99         6.96 o                         
   5   1   9          1.86          0.22         3.18 o                         
   6   1   9        134.97        139.85         9.77 o                         
   7   1   9        357.33        383.16        22.20 o                         
   8   1   9         36.15         25.29         8.81 o                         
  -9   2   9          1.55         -1.38         8.43 o                         
  -8   2   9         20.46          8.01        13.29 o                         
  -7   2   9         24.27         19.91         8.08 o                         
  -6   2   9          4.13         -0.98         4.61 o                         
  -5   2   9        201.28        204.54        12.06 o                         
  -4   2   9         97.30         92.40         7.40 o                         
  -3   2   9          0.38          0.19         2.32 o                         
  -2   2   9        537.97        583.74        11.35 o                         
  -1   2   9       3317.66       3726.74        46.14 o                         
   0   2   9       1044.10       1043.90        19.02 o                         
   1   2   9        475.04        447.82         9.18 o                         
   2   2   9       1942.28       1949.63        27.57 o                         
   3   2   9         18.26         18.40         3.33 o                         
   4   2   9        220.10        223.28         9.91 o                         
   5   2   9        397.15        414.07        15.17 o                         
   6   2   9        165.10        159.40        10.80 o                         
   7   2   9         36.38         36.01         7.53 o                         
   8   2   9          6.09         12.11         8.25 o                         
  -9   3   9         99.79        120.59        17.82 o                         
  -8   3   9          2.62         12.73         8.59 o                         
  -7   3   9         42.31         38.51         8.89 o                         
  -6   3   9         74.01         76.08         9.96 o                         
  -5   3   9        753.48        749.08        20.95 o                         
  -4   3   9         48.18         46.61         5.72 o                         
  -3   3   9         90.73         81.57         5.06 o                         
  -2   3   9        328.48        355.58         9.31 o                         
  -1   3   9         20.97         23.25         2.80 o                         
   0   3   9       1177.59       1347.91        21.71 o                         
   1   3   9         24.37         39.38         3.21 o                         
   2   3   9        888.21        942.86        16.27 o                         
   3   3   9         74.32         83.82         5.34 o                         
   4   3   9         10.64          8.99         3.42 o                         
   5   3   9        118.08        115.67         8.50 o                         
   6   3   9         74.67         80.58         9.23 o                         
   7   3   9         10.77         19.78         6.96 o                         
   8   3   9          8.52         11.80         7.22 o                         
  -8   4   9         64.11         78.18        18.21 o                         
  -7   4   9        143.29        128.76        13.33 o                         
  -6   4   9        451.19        440.56        22.57 o                         
  -5   4   9        262.38        260.22        12.49 o                         
  -4   4   9          2.90          0.94         3.18 o                         
  -3   4   9         77.94         93.58         8.26 o                         
  -2   4   9          8.41          5.75         1.77 o                         
  -1   4   9       2597.32       2818.41        36.76 o                         
   0   4   9         69.55         79.01         5.94 o                         
   1   4   9        241.25        239.75         6.94 o                         
   2   4   9        646.88        680.64        11.99 o                         
   3   4   9         46.67         44.66         4.33 o                         
   4   4   9         39.37         33.74         4.21 o                         
   5   4   9          3.33          3.44         3.42 o                         
   6   4   9         46.10         38.74         7.29 o                         
   7   4   9          3.46         12.29         6.22 o                         
   8   4   9         13.09         10.11         7.43 o                         
  -8   5   9        262.90        264.72        22.41 o                         
  -7   5   9          0.10         -1.14         5.08 o                         
  -6   5   9         11.19         10.84         4.85 o                         
  -5   5   9         89.83         97.43         8.21 o                         
  -4   5   9          0.00          0.59         5.54 o                         
  -3   5   9         45.89         61.28         9.04 o                         
  -2   5   9         34.13         32.58         6.23 o                         
  -1   5   9         63.93         76.89         4.21 o                         
   0   5   9          4.54          4.72         1.78 o                         
   1   5   9         56.05         57.37         4.25 o                         
   2   5   9          1.20          2.68         2.06 o                         
   3   5   9         55.67         56.41         4.62 o                         
   4   5   9          0.64          3.62         3.26 o                         
   5   5   9         72.38         74.55         8.34 o                         
   6   5   9         78.09         85.53        11.12 o                         
   7   5   9          1.34         -2.56         5.48 o                         
   8   5   9         97.17        137.06        14.42 o                         
  -8   6   9         23.33         27.96        13.61 o                         
  -7   6   9        123.91        139.44        39.42 o                         
  -6   6   9        125.57        100.16        13.85 o                         
  -5   6   9        161.80        142.89        24.45 o                         
  -4   6   9         43.90         60.32         9.69 o                         
  -3   6   9          0.02         -2.19         4.70 o                         
  -2   6   9        140.43        140.46         9.59 o                         
  -1   6   9         38.09         53.50         4.72 o                         
   0   6   9        218.95        224.90        11.00 o                         
   1   6   9        421.68        430.83        12.39 o                         
   2   6   9        169.96        184.65         6.84 o                         
   3   6   9        307.07        302.61        11.22 o                         
   4   6   9         57.03         52.50         6.75 o                         
   5   6   9         67.92         60.96         7.64 o                         
   6   6   9          3.54         18.18         6.19 o                         
   7   6   9         75.04         64.13         8.97 o                         
  -8   7   9          0.22        -10.31        10.31 o                         
  -7   7   9          2.48         12.12        11.87 o                         
  -6   7   9        102.76        128.86        15.76 o                         
  -5   7   9        271.27        262.87        20.59 o                         
  -4   7   9        285.37        310.06        21.88 o                         
  -3   7   9         63.57         67.37         7.96 o                         
  -2   7   9        548.96        572.49        21.45 o                         
  -1   7   9        283.91        257.27        15.10 o                         
   0   7   9         17.66         20.42         4.04 o                         
   1   7   9        614.53        618.43        16.23 o                         
   2   7   9        139.74        144.70         7.18 o                         
   3   7   9          0.41          2.21         3.58 o                         
   4   7   9          8.02          1.97         4.79 o                         
   5   7   9         14.57         24.91         9.76 o                         
   6   7   9          1.84          7.24         5.87 o                         
   7   7   9         27.88         16.72         8.38 o                         
  -7   8   9          0.10          2.08        10.68 o                         
  -6   8   9         11.60          6.71         8.61 o                         
  -5   8   9        211.36        214.73        21.44 o                         
  -4   8   9         31.31         26.45         6.69 o                         
  -3   8   9          4.56          4.37         4.59 o                         
  -2   8   9       1580.19       1560.99        36.18 o                         
  -1   8   9       2378.55       2396.21        43.47 o                         
   0   8   9         47.27         41.68         5.58 o                         
   1   8   9          0.51          5.62         4.37 o                         
   2   8   9         48.39         58.15        10.96 o                         
   3   8   9          5.48         -0.15         3.67 o                         
   4   8   9          6.37          5.77         4.59 o                         
   5   8   9          3.23         -2.73         4.82 o                         
   6   8   9         34.41         25.95         8.10 o                         
   7   8   9          6.04          1.74         6.72 o                         
  -7   9   9          3.89          4.62         9.34 o                         
  -6   9   9         44.71         47.55        14.29 o                         
  -5   9   9         23.48         19.82         7.44 o                         
  -4   9   9        265.37        246.53        16.35 o                         
  -3   9   9         89.93        101.40        10.59 o                         
  -2   9   9          0.97          0.68         4.56 o                         
  -1   9   9         20.46         19.32         5.11 o                         
   0   9   9       1948.32       1915.26        53.92 o                         
   1   9   9        180.48        151.35        17.10 o                         
   2   9   9         58.63         61.97        12.32 o                         
   3   9   9        376.32        382.49        15.44 o                         
   4   9   9        219.19        227.59        15.20 o                         
   5   9   9         11.71         13.13         6.27 o                         
   6   9   9         14.00         15.40         6.96 o                         
  -6  10   9         88.25         66.82        11.36 o                         
  -5  10   9          1.07         -5.73         5.73 o                         
  -4  10   9         34.61         34.02         8.59 o                         
  -3  10   9         54.46         60.07         9.32 o                         
  -2  10   9         44.73         49.21         8.47 o                         
  -1  10   9        494.06        448.90        58.69 o                         
   0  10   9         93.73         98.43        41.26 o                         
   1  10   9        340.16        298.61        25.56 o                         
   2  10   9        199.68        173.20        19.12 o                         
   3  10   9         20.12         22.46         9.72 o                         
   4  10   9          2.23         11.09         4.69 o                         
   5  10   9         45.71         52.88         9.79 o                         
   6  10   9        129.68        134.04        13.89 o                         
  -5  11   9          9.61         15.25         7.90 o                         
  -4  11   9         61.28         71.16        12.43 o                         
  -3  11   9        121.17        104.61        13.17 o                         
  -2  11   9          3.29         -1.41         8.35 o                         
  -1  11   9          2.76         19.67        12.38 o                         
   0  11   9         50.01         54.99        12.77 o                         
   1  11   9         42.29         56.72        13.43 o                         
   2  11   9         56.98         79.06        14.49 o                         
   3  11   9          0.91         -8.25         8.25 o                         
   4  11   9         15.05         -2.38         7.93 o                         
   5  11   9         26.45         24.18         6.67 o                         
  -5  12   9         46.48         45.60        12.02 o                         
  -4  12   9         12.32         17.49         8.87 o                         
  -3  12   9         26.55         26.59        12.32 o                         
  -2  12   9         11.47          9.23        10.13 o                         
  -1  12   9         54.05         76.50        15.87 o                         
   0  12   9         51.94         74.16        15.87 o                         
   1  12   9         61.63         86.80        16.45 o                         
   2  12   9         35.93         30.65        19.71 o                         
   3  12   9         55.34         85.91        15.87 o                         
   4  12   9          0.93          1.31         8.80 o                         
  -3  13   9          2.90         -4.85        10.03 o                         
  -2  13   9         22.06         15.99        11.45 o                         
  -1  13   9         84.49         98.67        28.42 o                         
   0  13   9          5.94         -0.18        11.00 o                         
   1  13   9         31.82         31.99        14.21 o                         
   2  13   9         41.43         33.00        12.77 o                         
   3  13   9         24.88         10.34        10.31 o                         
  -1  14   9          5.72         -2.29        16.04 o                         
   0  14   9         13.64         25.80        13.00 o                         
   1  14   9         46.16         30.83        19.25 o                         
  -8   0  10        362.84        397.04        41.26 o                         
  -6   0  10       1250.16       1211.10        58.72 o                         
  -4   0  10       1210.76       1227.26        31.42 o                         
  -2   0  10       1346.03       1374.51        31.60 o                         
   0   0  10       2835.81       2993.48        74.08 o                         
   2   0  10         45.43         50.93         5.04 o                         
   4   0  10         93.88        109.24        10.20 o                         
   6   0  10         18.62         34.78         7.80 o                         
   8   0  10        190.19        194.14        22.25 o                         
  -9   1  10        116.27         87.63        21.55 o                         
  -8   1  10         20.74         10.56        10.54 o                         
  -7   1  10        132.81        173.93        27.51 o                         
  -6   1  10        237.55        227.44        16.61 o                         
  -5   1  10         65.62         68.57         9.03 o                         
  -4   1  10        141.79        150.51        12.27 o                         
  -3   1  10        676.68        729.87        15.89 o                         
  -2   1  10          0.46          3.02         1.93 o                         
  -1   1  10        102.66        110.22         4.88 o                         
   0   1  10          0.35         -1.48         1.48 o                         
   1   1  10        371.15        399.00         8.76 o                         
   2   1  10        171.60        167.75         6.51 o                         
   3   1  10         51.82         55.33         4.85 o                         
   4   1  10        377.00        395.64        12.74 o                         
   5   1  10        486.01        443.33        14.82 o                         
   6   1  10         34.57         20.69         7.32 o                         
   7   1  10         22.48         20.58         6.01 o                         
   8   1  10         29.78         29.89         9.61 o                         
  -9   2  10          1.42         -1.39         8.08 o                         
  -8   2  10         12.36         14.18         9.01 o                         
  -7   2  10        115.01        115.40        12.32 o                         
  -6   2  10          8.90         15.82         6.16 o                         
  -5   2  10         22.04         18.71         5.49 o                         
  -4   2  10         27.57         24.18         4.60 o                         
  -3   2  10        232.98        251.16         7.65 o                         
  -2   2  10        237.75        264.69        10.68 o                         
  -1   2  10       1483.63       1549.26        24.10 o                         
   0   2  10        615.93        690.92        11.89 o                         
   1   2  10        406.92        414.21        11.68 o                         
   2   2  10         83.47         87.43         5.02 o                         
   3   2  10        143.09        161.22         7.36 o                         
   4   2  10        497.65        500.97        13.53 o                         
   5   2  10        475.67        497.06        14.74 o                         
   6   2  10          5.98          9.40         4.43 o                         
   7   2  10        104.07        100.80        11.24 o                         
   8   2  10         37.86         33.63         9.15 o                         
  -8   3  10         41.45         44.21        11.45 o                         
  -7   3  10          3.64         11.24         6.43 o                         
  -6   3  10          1.10          8.52         4.99 o                         
  -5   3  10         51.06         61.03         7.17 o                         
  -4   3  10        506.58        535.14        16.22 o                         
  -3   3  10        675.98        746.39        16.52 o                         
  -2   3  10        351.95        349.69         9.76 o                         
  -1   3  10        233.61        266.61        10.23 o                         
   0   3  10        112.46        114.77         5.98 o                         
   1   3  10        236.95        247.68         7.69 o                         
   2   3  10        483.86        452.80        10.41 o                         
   3   3  10         67.32         67.62         5.45 o                         
   4   3  10         89.94         82.87         6.44 o                         
   5   3  10         47.79         48.66         5.67 o                         
   6   3  10         24.63         20.73         6.35 o                         
   7   3  10          8.50          4.65         6.01 o                         
   8   3  10          5.80          6.86         6.70 o                         
  -8   4  10         32.39         41.58        10.29 o                         
  -7   4  10        184.95        198.27        38.30 o                         
  -6   4  10        117.00        102.71        10.77 o                         
  -5   4  10        109.98        103.82         8.82 o                         
  -4   4  10          3.33          5.37         2.94 o                         
  -3   4  10        101.68        111.33         6.17 o                         
  -2   4  10        119.67        115.32         6.71 o                         
  -1   4  10        226.60        213.01         8.70 o                         
   0   4  10        706.90        690.07        14.07 o                         
   1   4  10        337.95        343.67         8.44 o                         
   2   4  10        173.51        171.67         7.15 o                         
   3   4  10         18.32         12.04         3.01 o                         
   4   4  10          2.31          0.50         2.64 o                         
   5   4  10         85.25         80.98         6.43 o                         
   6   4  10         27.78         33.50         7.20 o                         
   7   4  10         27.11         22.79         7.34 o                         
   8   4  10         23.36         27.29         8.85 o                         
  -8   5  10         35.60         41.21         9.30 o                         
  -7   5  10          0.09         -4.69         4.69 o                         
  -6   5  10         29.41         20.83         5.98 o                         
  -5   5  10        101.97         96.36        10.88 o                         
  -4   5  10          4.66          5.48         5.69 o                         
  -3   5  10        387.52        347.81        19.53 o                         
  -2   5  10        658.09        666.77        16.89 o                         
  -1   5  10        165.23        182.90         7.67 o                         
   0   5  10          1.55          2.93         1.65 o                         
   1   5  10        105.50        113.35         7.26 o                         
   2   5  10        403.46        401.63        11.55 o                         
   3   5  10        374.15        378.16        10.95 o                         
   4   5  10         78.19         97.86         7.74 o                         
   5   5  10         85.83         74.68         7.75 o                         
   6   5  10         39.73         43.62         6.82 o                         
   7   5  10        188.51        197.25        15.77 o                         
   8   5  10          1.46          0.35         6.42 o                         
  -8   6  10        166.88        180.70        54.55 o                         
  -7   6  10          0.96         -2.29         9.47 o                         
  -6   6  10        513.06        520.22        30.05 o                         
  -5   6  10        131.76        129.55        14.21 o                         
  -4   6  10        281.78        244.33        18.35 o                         
  -3   6  10          5.87         -4.70         4.70 o                         
  -2   6  10          7.58          0.07         3.28 o                         
  -1   6  10         10.76         11.59         2.76 o                         
   0   6  10       1177.56       1152.48        20.84 o                         
   1   6  10        697.47        615.98        16.13 o                         
   2   6  10         67.69         71.26         6.85 o                         
   3   6  10        711.32        731.79        16.72 o                         
   4   6  10         13.54         16.28         5.01 o                         
   5   6  10          9.08         11.82         5.57 o                         
   6   6  10         19.08          7.74         7.19 o                         
   7   6  10        167.19        174.02        13.36 o                         
  -7   7  10         15.40         41.87        15.13 o                         
  -6   7  10         14.57          1.63         8.91 o                         
  -5   7  10         43.96         38.55         9.64 o                         
  -4   7  10          1.61          8.75         6.43 o                         
  -3   7  10         35.78         20.62         7.28 o                         
  -2   7  10         11.91          2.58         6.09 o                         
  -1   7  10          0.38          0.86         2.37 o                         
   0   7  10       2040.50       2028.50        38.35 o                         
   1   7  10        941.02        902.10        24.62 o                         
   2   7  10         56.14         59.83         7.88 o                         
   3   7  10        788.70        774.51        31.70 o                         
   4   7  10        261.20        283.77        17.40 o                         
   5   7  10        163.90        148.60        13.10 o                         
   6   7  10         12.00         16.12         7.19 o                         
   7   7  10          7.27          3.58         6.24 o                         
  -7   8  10          0.78        -10.54        10.54 o                         
  -6   8  10         62.01         60.88        12.47 o                         
  -5   8  10          0.75         -5.03         8.32 o                         
  -4   8  10        237.03        238.71        24.62 o                         
  -3   8  10        513.59        523.17        27.26 o                         
  -2   8  10         16.56         18.86         5.66 o                         
  -1   8  10         28.89         32.77         4.71 o                         
   0   8  10        104.83        106.62         9.95 o                         
   1   8  10        283.56        292.38        15.61 o                         
   2   8  10         15.50         11.92         7.43 o                         
   3   8  10        486.36        461.67        18.02 o                         
   4   8  10         25.47         39.54         7.29 o                         
   5   8  10         80.51         91.46        11.12 o                         
   6   8  10         15.95          5.56         6.27 o                         
   7   8  10          2.61         -3.08         6.43 o                         
  -7   9  10          3.65         13.66        12.27 o                         
  -6   9  10         30.83         24.86        10.88 o                         
  -5   9  10         14.02         25.43         9.26 o                         
  -4   9  10         18.53         16.74         6.52 o                         
  -3   9  10         11.98         16.32         6.62 o                         
  -2   9  10        196.24        184.77        13.41 o                         
  -1   9  10         21.78         16.30         5.06 o                         
   0   9  10       1356.44       1397.79        42.51 o                         
   1   9  10        156.25        163.33        18.26 o                         
   2   9  10        154.84        155.83        41.26 o                         
   3   9  10        125.86        111.09         9.11 o                         
   4   9  10        178.91        182.91        13.79 o                         
   5   9  10         24.68         29.66         7.62 o                         
   6   9  10          5.51         11.34         7.27 o                         
  -6  10  10         10.91          9.88         7.97 o                         
  -5  10  10          2.59         -2.73         5.51 o                         
  -4  10  10         17.96         15.76         7.26 o                         
  -3  10  10         31.34         23.30         7.05 o                         
  -2  10  10        292.15        316.58        22.91 o                         
  -1  10  10        102.54         98.21        11.25 o                         
   0  10  10        101.85        131.22        36.67 o                         
   1  10  10          0.00         -5.50         5.83 o                         
   2  10  10         92.10        120.38        17.47 o                         
   3  10  10         33.28         27.26         9.66 o                         
   4  10  10        156.64        181.82        12.65 o                         
   5  10  10         47.33         44.51         8.84 o                         
  -5  11  10          1.50         11.74        22.44 o                         
  -4  11  10         83.05         62.51        13.58 o                         
  -3  11  10         74.87         75.44        15.64 o                         
  -2  11  10        119.47        122.67        19.05 o                         
  -1  11  10         33.56         51.60        13.66 o                         
   0  11  10         64.87         69.07        14.26 o                         
   1  11  10          2.45         -6.46         7.43 o                         
   2  11  10          2.99         16.07        23.84 o                         
   3  11  10         80.32        104.58        16.86 o                         
   4  11  10        358.61        351.06        29.89 o                         
   5  11  10         41.63         58.80        16.24 o                         
  -4  12  10         16.13         15.92        12.11 o                         
  -3  12  10         28.81         25.81        15.59 o                         
  -2  12  10         30.36         64.89        16.07 o                         
  -1  12  10         55.83         20.68        10.83 o                         
   0  12  10          6.51         14.21         9.72 o                         
   1  12  10          0.02          2.04         8.73 o                         
   2  12  10          0.08          3.48         9.38 o                         
   3  12  10         35.57         47.91        13.93 o                         
   4  12  10        198.94        162.76        20.88 o                         
  -3  13  10         40.65         34.65        14.49 o                         
  -2  13  10          1.81          2.49        10.31 o                         
  -1  13  10         16.40          4.04        16.04 o                         
   0  13  10        340.41        455.34        40.34 o                         
   1  13  10         58.83         52.02        14.87 o                         
   2  13  10          0.62          6.33        10.54 o                         
   3  13  10          6.63         -2.94         9.38 o                         
   0  14  10          3.32         -0.92        11.92 o                         
  -7   0  11        650.57        662.15        43.10 o                         
  -5   0  11        157.15        176.04        22.00 o                         
  -3   0  11        668.30        663.96        20.07 o                         
  -1   0  11        127.32        114.40         7.91 o                         
   1   0  11        442.91        460.96        12.38 o                         
   3   0  11         40.53         47.73         8.22 o                         
   5   0  11        956.40        899.45        58.06 o                         
   7   0  11        145.61        118.84        23.04 o                         
  -8   1  11         12.24         15.31         8.73 o                         
  -7   1  11        729.60        693.27        32.56 o                         
  -6   1  11        488.13        458.00        21.70 o                         
  -5   1  11        231.79        244.70        30.50 o                         
  -4   1  11         77.13         83.81         7.66 o                         
  -3   1  11       1302.25       1294.17        24.26 o                         
  -2   1  11       1006.22       1101.05        22.37 o                         
  -1   1  11        773.92        790.64        13.45 o                         
   0   1  11       2025.89       2081.31        28.34 o                         
   1   1  11        402.99        397.50         9.77 o                         
   2   1  11        416.95        451.92         9.14 o                         
   3   1  11        152.97        161.79         7.44 o                         
   4   1  11         55.35         51.70         6.49 o                         
   5   1  11        302.92        311.26        13.50 o                         
   6   1  11        267.11        248.68        13.70 o                         
   7   1  11          9.73          3.80         5.09 o                         
   8   1  11         12.58         27.29        18.85 o                         
  -8   2  11         28.72         35.14        11.19 o                         
  -7   2  11          1.37         -1.11         5.72 o                         
  -6   2  11          0.01         -3.10         4.60 o                         
  -5   2  11          0.52          3.96         4.43 o                         
  -4   2  11          3.23          5.91         3.77 o                         
  -3   2  11         23.18         14.89         3.39 o                         
  -2   2  11         29.88         26.41         3.02 o                         
  -1   2  11         86.78         97.13         5.92 o                         
   0   2  11        308.65        325.19         7.60 o                         
   1   2  11        769.77        799.30        14.19 o                         
   2   2  11       1114.31       1079.52        18.25 o                         
   3   2  11        118.15        108.04         6.76 o                         
   4   2  11        106.73        115.05         8.06 o                         
   5   2  11         91.29         97.81         7.83 o                         
   6   2  11        311.05        289.07        13.89 o                         
   7   2  11          1.05         -4.58         5.55 o                         
   8   2  11         34.93         40.72         9.49 o                         
  -8   3  11          0.38          2.12         8.13 o                         
  -7   3  11         14.47         10.22         6.59 o                         
  -6   3  11         43.65         40.65         8.07 o                         
  -5   3  11         33.27         27.49         8.86 o                         
  -4   3  11         11.03         18.45         4.54 o                         
  -3   3  11        256.10        219.61        16.28 o                         
  -2   3  11        383.97        378.75        12.29 o                         
  -1   3  11         48.56         53.28         3.90 o                         
   0   3  11          7.08         10.08         3.07 o                         
   1   3  11         12.48          6.59         2.21 o                         
   2   3  11         44.53         36.17         3.78 o                         
   3   3  11        230.29        229.58        13.98 o                         
   4   3  11        230.12        209.44         9.47 o                         
   5   3  11         80.09         67.06         6.59 o                         
   6   3  11          8.15          7.02         4.92 o                         
   7   3  11          0.05          7.72         6.34 o                         
   8   3  11         12.51         10.59         7.35 o                         
  -8   4  11          1.44          5.61         9.70 o                         
  -7   4  11         40.78         32.38         8.07 o                         
  -6   4  11          0.01          1.20         5.03 o                         
  -5   4  11          1.43          4.32         3.90 o                         
  -4   4  11        196.30        217.59        10.61 o                         
  -3   4  11        109.05        106.60        10.26 o                         
  -2   4  11          0.47          2.64         2.92 o                         
  -1   4  11       1329.91       1407.64        21.28 o                         
   0   4  11        237.55        240.73         8.49 o                         
   1   4  11       2508.50       2662.03        35.92 o                         
   2   4  11         25.05         20.86         3.19 o                         
   3   4  11          0.03         -0.69         2.37 o                         
   4   4  11        482.27        511.05        16.51 o                         
   5   4  11        116.51        113.88         7.78 o                         
   6   4  11          7.09         -0.58         4.62 o                         
   7   4  11          0.33          2.94         5.55 o                         
   8   4  11          4.73          4.06         7.08 o                         
  -8   5  11        225.27        214.46        26.58 o                         
  -7   5  11         10.91          5.08         6.29 o                         
  -6   5  11        219.82        209.30        39.82 o                         
  -5   5  11          0.96          0.70         3.54 o                         
  -4   5  11         71.04         67.90        12.12 o                         
  -3   5  11         39.78         32.37         7.50 o                         
  -2   5  11        811.64        807.53        22.72 o                         
  -1   5  11        177.70        202.89         7.76 o                         
   0   5  11        261.37        255.18        10.55 o                         
   1   5  11         66.01         60.16         6.11 o                         
   2   5  11         23.14         19.42         3.25 o                         
   3   5  11        260.51        259.57        10.03 o                         
   4   5  11          2.10          0.74         3.04 o                         
   5   5  11          9.02          5.65         4.26 o                         
   6   5  11         59.69         67.39        12.06 o                         
   7   5  11         90.49         95.87        10.37 o                         
  -8   6  11          8.49         16.01        12.53 o                         
  -7   6  11          8.99          0.09         9.25 o                         
  -6   6  11         76.45         79.76        16.52 o                         
  -5   6  11        290.07        235.54        23.96 o                         
  -4   6  11          0.21          5.06         6.38 o                         
  -3   6  11          3.36         -4.56         4.56 o                         
  -2   6  11         84.54         79.92         7.81 o                         
  -1   6  11         27.57         24.28         4.25 o                         
   0   6  11          0.68          3.15         3.00 o                         
   1   6  11        102.36        100.00         7.63 o                         
   2   6  11         10.87         14.53         3.13 o                         
   3   6  11         23.53         23.75         4.26 o                         
   4   6  11        252.49        252.95        14.02 o                         
   5   6  11          0.27         -1.88         3.98 o                         
   6   6  11         20.49         19.21         8.34 o                         
   7   6  11          6.76         -0.15         5.83 o                         
  -7   7  11         95.33         68.76        16.86 o                         
  -6   7  11         41.82         44.37        11.11 o                         
  -5   7  11        162.71        161.16        17.25 o                         
  -4   7  11         26.78         28.36         8.60 o                         
  -3   7  11       1573.48       1472.61        47.69 o                         
  -2   7  11       1069.03       1003.52        27.15 o                         
  -1   7  11         25.04         36.72         5.20 o                         
   0   7  11       1914.98       1945.49        35.94 o                         
   1   7  11         25.79         22.72         4.75 o                         
   2   7  11        136.04        158.37        11.63 o                         
   3   7  11       1122.19       1168.13        32.24 o                         
   4   7  11         34.49         28.50         6.67 o                         
   5   7  11          5.05          9.92         5.77 o                         
   6   7  11          1.08          5.13         5.50 o                         
   7   7  11         21.40         28.41         7.74 o                         
  -7   8  11         15.70          4.86        11.87 o                         
  -6   8  11          1.81         16.55         9.57 o                         
  -5   8  11         67.76         72.96        13.09 o                         
  -4   8  11        244.15        238.80        16.11 o                         
  -3   8  11        178.75        179.81        13.50 o                         
  -2   8  11        409.60        371.64        23.29 o                         
  -1   8  11         45.60         43.29         5.61 o                         
   0   8  11         33.37         36.89         5.47 o                         
   1   8  11        372.71        355.54        18.24 o                         
   2   8  11        263.84        253.35        18.42 o                         
   3   8  11          2.84          4.08         7.46 o                         
   4   8  11         18.79         19.45         6.53 o                         
   5   8  11          6.09          1.49         5.45 o                         
   6   8  11          3.19         -4.72         4.72 o                         
  -6   9  11          0.08          2.33         8.76 o                         
  -5   9  11          8.98         15.27         6.98 o                         
  -4   9  11         64.42         63.64         9.72 o                         
  -3   9  11          4.15          7.36         7.04 o                         
  -2   9  11        239.92        223.00        18.16 o                         
  -1   9  11         40.39         39.42         7.61 o                         
   0   9  11        302.56        296.51        13.41 o                         
   1   9  11        387.14        318.96        35.30 o                         
   2   9  11        532.94        585.26        69.70 o                         
   3   9  11         60.57         55.45        12.63 o                         
   4   9  11         25.30         23.58         7.62 o                         
   5   9  11        181.20        173.36        15.02 o                         
   6   9  11         27.09         26.59        11.02 o                         
  -6  10  11         32.61         30.83         9.62 o                         
  -5  10  11         60.36         58.35        10.68 o                         
  -4  10  11         29.20         45.33        12.54 o                         
  -3  10  11          2.15          2.47         7.19 o                         
  -2  10  11         14.55          8.02         7.57 o                         
  -1  10  11          5.79          6.72         3.63 o                         
   0  10  11          1.08         -1.83         7.70 o                         
   1  10  11        506.31        471.99        47.23 o                         
   2  10  11        299.24        301.88        26.58 o                         
   3  10  11         20.37         21.77        10.31 o                         
   4  10  11         51.80         42.39         6.34 o                         
   5  10  11          2.58          1.72         5.45 o                         
  -5  11  11         13.32         10.92        10.70 o                         
  -4  11  11         17.85          4.09        10.04 o                         
  -3  11  11         17.98         23.84        12.77 o                         
  -2  11  11        133.36        153.10        21.36 o                         
  -1  11  11          6.99          3.32        17.88 o                         
   0  11  11          0.84         16.50         9.08 o                         
   1  11  11          4.08          4.65        16.96 o                         
   2  11  11         54.31         42.82        26.59 o                         
   3  11  11         20.64         13.59        14.21 o                         
   4  11  11          5.02          7.24         9.38 o                         
  -4  12  11         37.98         25.65        13.18 o                         
  -3  12  11         59.45         66.22        16.95 o                         
  -2  12  11         16.91          2.02         8.73 o                         
  -1  12  11          8.09         -7.78         7.78 o                         
   0  12  11          9.97         12.67        19.25 o                         
   1  12  11          5.99         16.34        10.56 o                         
   2  12  11        168.22        157.31        21.36 o                         
   3  12  11          7.92         14.73         9.38 o                         
   4  12  11          6.39         -2.75         9.72 o                         
  -3  13  11        213.90        178.24        25.71 o                         
  -2  13  11         37.15         51.60        21.54 o                         
  -1  13  11         24.87         23.62        12.53 o                         
   0  13  11         15.31         17.32        12.33 o                         
   1  13  11         14.74          9.00        15.59 o                         
   2  13  11          0.66         -0.49         9.84 o                         
  -8   0  12         80.60         93.51        22.00 o                         
  -6   0  12        162.06        131.11        21.09 o                         
  -4   0  12       2371.43       2291.20        65.07 o                         
  -2   0  12         19.40         22.33         4.57 o                         
   0   0  12        131.61        117.07         6.85 o                         
   2   0  12          1.88          5.15         5.26 o                         
   4   0  12        418.80        433.49        21.68 o                         
   6   0  12         17.64         11.31        12.03 o                         
   8   0  12          0.28         -5.04         9.08 o                         
  -8   1  12          0.99          6.14         8.35 o                         
  -7   1  12         64.56         57.30        11.33 o                         
  -6   1  12         32.50         32.93         7.68 o                         
  -5   1  12       1197.28       1185.78        33.86 o                         
  -4   1  12       1698.14       1709.08        43.68 o                         
  -3   1  12          6.59          7.66         3.62 o                         
  -2   1  12        551.80        502.47        11.64 o                         
  -1   1  12        758.52        830.52        14.32 o                         
   0   1  12        252.29        289.72         7.64 o                         
   1   1  12        300.22        293.77         9.93 o                         
   2   1  12        415.36        394.42         9.67 o                         
   3   1  12        638.20        661.65        14.30 o                         
   4   1  12         63.70         69.85         7.20 o                         
   5   1  12          2.99          4.05         3.96 o                         
   6   1  12        241.06        245.94        12.96 o                         
   7   1  12        137.92        136.84        14.92 o                         
   8   1  12         95.82        107.84        15.05 o                         
  -8   2  12         47.28        106.65        27.50 o                         
  -7   2  12          0.22          0.79         6.27 o                         
  -6   2  12         58.68         55.25         8.97 o                         
  -5   2  12       1122.14       1109.56        32.37 o                         
  -4   2  12         78.20         69.88        12.31 o                         
  -3   2  12         54.81         47.85         6.06 o                         
  -2   2  12         26.96         39.39         4.95 o                         
  -1   2  12        176.21        209.09         8.47 o                         
   0   2  12       1198.67       1191.55        18.49 o                         
   1   2  12       1514.11       1548.35        23.38 o                         
   2   2  12         46.62         56.89         4.43 o                         
   3   2  12         58.42         60.94         5.00 o                         
   4   2  12        167.40        144.54         7.88 o                         
   5   2  12          8.60          8.30         4.21 o                         
   6   2  12        134.70        112.26        11.14 o                         
   7   2  12        140.42        164.87        12.85 o                         
   8   2  12         44.63         48.09         9.74 o                         
  -8   3  12         47.57         82.26        16.04 o                         
  -7   3  12        109.02         96.68        12.75 o                         
  -6   3  12         55.93         58.19         9.06 o                         
  -5   3  12         38.24         33.35         6.90 o                         
  -4   3  12        187.62        176.98        11.12 o                         
  -3   3  12          0.66         -0.42         2.75 o                         
  -2   3  12        152.46        152.48        15.61 o                         
  -1   3  12        693.76        792.77        15.68 o                         
   0   3  12        150.91        164.83         7.74 o                         
   1   3  12         89.20         97.81         5.23 o                         
   2   3  12         16.08         15.51         2.98 o                         
   3   3  12        336.22        320.64        10.59 o                         
   4   3  12        178.70        180.40        10.95 o                         
   5   3  12         56.12         70.39         6.32 o                         
   6   3  12          0.47         -1.48         8.73 o                         
   7   3  12          3.61          1.87         5.89 o                         
   8   3  12         44.11         47.01         9.81 o                         
  -8   4  12         60.17         58.73        11.66 o                         
  -7   4  12         60.61         42.02         8.47 o                         
  -6   4  12         61.15         56.27         8.76 o                         
  -5   4  12        191.57        203.74        21.87 o                         
  -4   4  12         18.40         16.67         4.50 o                         
  -3   4  12         48.75         63.87         6.26 o                         
  -2   4  12          5.91          8.45         3.60 o                         
  -1   4  12          6.32          8.51         3.27 o                         
   0   4  12        127.08        112.30         7.43 o                         
   1   4  12       1085.65       1140.01        24.33 o                         
   2   4  12        825.85        788.29        15.39 o                         
   3   4  12         10.63          4.84         4.16 o                         
   4   4  12         92.17         86.00         6.58 o                         
   5   4  12          6.70         -0.75         3.32 o                         
   6   4  12         23.03         18.57         5.79 o                         
   7   4  12        137.02        173.09        14.78 o                         
  -8   5  12          1.01         -7.75        13.29 o                         
  -7   5  12         74.92         78.76        17.75 o                         
  -6   5  12         89.92         89.70         9.98 o                         
  -5   5  12        283.74        277.92        13.63 o                         
  -4   5  12         22.53         39.09        10.94 o                         
  -3   5  12          0.58         -4.25        16.93 o                         
  -2   5  12        157.06        152.25         8.77 o                         
  -1   5  12         94.60         95.49         6.99 o                         
   0   5  12        320.78        288.53        13.76 o                         
   1   5  12          0.05         -2.29         2.73 o                         
   2   5  12        138.00        145.15         7.72 o                         
   3   5  12         13.44         11.80         3.31 o                         
   4   5  12         32.77         25.16         4.41 o                         
   5   5  12          0.02          0.18         4.66 o                         
   6   5  12        132.75        124.64        10.81 o                         
   7   5  12         41.60         34.26         7.41 o                         
  -7   6  12         11.92         18.49        11.19 o                         
  -6   6  12        104.21         88.39        16.95 o                         
  -5   6  12          5.78         15.57         8.21 o                         
  -4   6  12        377.08        362.02        23.68 o                         
  -3   6  12         71.39         69.68        10.59 o                         
  -2   6  12        184.67        167.92         8.64 o                         
  -1   6  12          1.54          1.88         3.00 o                         
   0   6  12        738.33        685.82        17.68 o                         
   1   6  12         45.58         41.88         5.86 o                         
   2   6  12        108.57         92.20         6.37 o                         
   3   6  12        221.87        213.94        11.32 o                         
   4   6  12          9.86          1.83         4.11 o                         
   5   6  12          9.49          9.28         5.13 o                         
   6   6  12         48.35         47.87         8.36 o                         
   7   6  12         19.83         24.08         8.02 o                         
  -7   7  12          3.19          0.32        13.75 o                         
  -6   7  12         81.42         66.34        16.17 o                         
  -5   7  12          0.52         -3.64         8.00 o                         
  -4   7  12        124.71         91.92        13.21 o                         
  -3   7  12        194.34        178.02        12.86 o                         
  -2   7  12        117.68         86.69        14.79 o                         
  -1   7  12          0.99          4.81         3.57 o                         
   0   7  12        967.73        900.70        21.52 o                         
   1   7  12        419.87        413.05        15.71 o                         
   2   7  12        189.29        203.23        11.64 o                         
   3   7  12        602.09        613.49        23.72 o                         
   4   7  12         88.95         89.00         9.11 o                         
   5   7  12        251.22        263.07        16.32 o                         
   6   7  12        117.36        125.10        12.15 o                         
   7   7  12         50.37         68.05        11.85 o                         
  -7   8  12          2.90         20.17        14.91 o                         
  -6   8  12         51.26         47.10        16.07 o                         
  -5   8  12        107.59        108.57        15.52 o                         
  -4   8  12          5.99          7.80         5.55 o                         
  -3   8  12         98.93         98.23        13.36 o                         
  -2   8  12        170.48        159.90        16.05 o                         
  -1   8  12        393.60        426.14        15.24 o                         
   0   8  12          5.34         -1.01         3.50 o                         
   1   8  12        257.36        263.27        13.37 o                         
   2   8  12        178.31        172.81        11.23 o                         
   3   8  12         60.02         56.94         5.81 o                         
   4   8  12         38.29         50.52         7.94 o                         
   5   8  12         97.95         91.23        12.05 o                         
   6   8  12         14.35         24.28         7.94 o                         
  -6   9  12         16.88          8.76         9.34 o                         
  -5   9  12          0.55          2.03         7.95 o                         
  -4   9  12         66.11         42.88        10.73 o                         
  -3   9  12         39.07         71.34        12.52 o                         
  -2   9  12          0.02         -3.22         6.23 o                         
  -1   9  12        234.81        262.32        11.94 o                         
   0   9  12         10.50          1.40         3.82 o                         
   1   9  12          6.29         -0.63         4.86 o                         
   2   9  12        322.19        281.12        24.61 o                         
   3   9  12         85.69         87.41        14.87 o                         
   4   9  12         98.72        104.61        10.34 o                         
   5   9  12         24.39         17.84         7.45 o                         
   6   9  12         44.24         42.83         8.62 o                         
  -6  10  12        308.00        366.42        39.43 o                         
  -5  10  12         77.33         82.00        17.82 o                         
  -4  10  12          0.39          6.62         8.49 o                         
  -3  10  12          0.00          9.28         8.10 o                         
  -2  10  12         65.60         74.06        12.58 o                         
  -1  10  12         56.61         60.39        11.56 o                         
   0  10  12        418.14        380.39        19.41 o                         
   1  10  12        308.33        275.08        36.68 o                         
   2  10  12        214.67        215.92        23.01 o                         
   3  10  12          1.05          9.61         8.73 o                         
   4  10  12        170.35        138.86        20.63 o                         
   5  10  12        116.90        120.91        12.29 o                         
  -5  11  12          1.65         12.30        11.41 o                         
  -4  11  12          1.73         11.69        10.19 o                         
  -3  11  12         44.41         47.05        16.96 o                         
  -2  11  12         28.89         14.28        10.68 o                         
  -1  11  12          0.26          5.04         9.72 o                         
   0  11  12          1.02         -4.03         4.77 o                         
   1  11  12        280.17        240.25        47.68 o                         
   2  11  12         11.60         17.39        10.68 o                         
   3  11  12         30.13         34.98        12.63 o                         
   4  11  12         29.59         25.60        12.11 o                         
  -4  12  12         11.75          9.05        12.92 o                         
  -3  12  12          1.61         -6.70        10.31 o                         
  -2  12  12          6.58         -5.09         8.73 o                         
  -1  12  12          6.77          5.12        10.03 o                         
   0  12  12         99.69         92.42        15.38 o                         
   1  12  12         45.84         29.66        12.92 o                         
   2  12  12          2.08         -0.46        10.37 o                         
   3  12  12         16.76         13.75        11.02 o                         
  -2  13  12          0.11         -2.06        10.13 o                         
  -1  13  12        161.77        191.24        24.95 o                         
   0  13  12          3.75         -6.59         9.30 o                         
   1  13  12          4.46         20.88        11.45 o                         
   2  13  12         20.88         37.59        19.25 o                         
  -7   0  13         19.75          6.42        10.08 o                         
  -5   0  13        253.94        239.32        27.51 o                         
  -3   0  13        122.35        114.34        11.98 o                         
  -1   0  13          0.46         -2.89         2.89 o                         
   1   0  13        430.29        455.34        12.89 o                         
   3   0  13        344.86        343.46        23.03 o                         
   5   0  13        112.63        110.18        12.14 o                         
   7   0  13        190.35        200.94        18.35 o                         
  -8   1  13         57.18         39.47        12.84 o                         
  -7   1  13        181.25        167.66        29.80 o                         
  -6   1  13          9.01         14.82         5.95 o                         
  -5   1  13       1358.80       1314.37        36.81 o                         
  -4   1  13        237.78        230.23        15.97 o                         
  -3   1  13        509.66        513.67        16.13 o                         
  -2   1  13          3.21         -2.03         2.10 o                         
  -1   1  13       2152.24       2303.86        31.78 o                         
   0   1  13       1027.14       1060.99        17.46 o                         
   1   1  13          6.50         11.74         2.60 o                         
   2   1  13          6.44         12.31         2.74 o                         
   3   1  13        291.66        292.25        11.05 o                         
   4   1  13         59.59         61.32         5.61 o                         
   5   1  13         28.82         24.93         5.70 o                         
   6   1  13          1.68         -4.02         4.16 o                         
   7   1  13         43.43         60.78         8.63 o                         
   8   1  13         94.29        106.57        13.34 o                         
  -8   2  13          8.37          6.98         8.35 o                         
  -7   2  13         55.61         61.75        15.20 o                         
  -6   2  13        188.23        196.73        15.88 o                         
  -5   2  13         24.38         18.09         7.29 o                         
  -4   2  13        195.00        198.67        13.94 o                         
  -3   2  13         32.01         41.74         7.41 o                         
  -2   2  13         16.67         17.11         4.12 o                         
  -1   2  13          1.53         -1.96         1.96 o                         
   0   2  13         57.76         59.61         4.09 o                         
   1   2  13         33.66         40.30         3.71 o                         
   2   2  13        223.45        252.87         8.65 o                         
   3   2  13        178.52        185.54         8.58 o                         
   4   2  13        544.27        558.12        14.19 o                         
   5   2  13         41.09         43.32         5.44 o                         
   6   2  13          2.86          3.22         4.50 o                         
   7   2  13         22.32          9.67         6.64 o                         
  -8   3  13         30.90         25.21         9.72 o                         
  -7   3  13        102.74        102.27        12.77 o                         
  -6   3  13         55.19         62.75         9.30 o                         
  -5   3  13         38.91         37.59         7.41 o                         
  -4   3  13          7.40          5.67         6.62 o                         
  -3   3  13         94.34        120.40         8.97 o                         
  -2   3  13         34.42         37.03         6.62 o                         
  -1   3  13         30.22         22.91         4.10 o                         
   0   3  13         18.79         30.58         4.00 o                         
   1   3  13         24.85         19.64         3.06 o                         
   2   3  13        311.60        331.25        10.03 o                         
   3   3  13          0.58         -1.99         2.45 o                         
   4   3  13        103.24         86.59         6.53 o                         
   5   3  13         96.54         93.88         7.34 o                         
   6   3  13         12.98          8.94         4.65 o                         
   7   3  13          2.03          5.60         6.54 o                         
  -8   4  13        144.15        173.27        16.64 o                         
  -7   4  13         17.14         17.70         7.03 o                         
  -6   4  13        101.94        105.42        11.64 o                         
  -5   4  13         16.07         20.65         5.50 o                         
  -4   4  13        165.82        187.16        11.55 o                         
  -3   4  13         53.10         48.08         5.94 o                         
  -2   4  13          2.34          0.33         3.28 o                         
  -1   4  13        164.91        184.27         9.65 o                         
   0   4  13          1.90         -2.74         2.74 o                         
   1   4  13       1370.56       1395.18        31.57 o                         
   2   4  13         30.40         32.30         3.89 o                         
   3   4  13        210.33        225.75        14.72 o                         
   4   4  13         38.51         38.06         4.80 o                         
   5   4  13        132.55        135.44         8.86 o                         
   6   4  13        445.35        481.98        20.71 o                         
   7   4  13         35.72         35.09         7.31 o                         
  -8   5  13         23.65         36.37        14.74 o                         
  -7   5  13         15.17         22.66        27.50 o                         
  -6   5  13        126.56        108.26        19.32 o                         
  -5   5  13          0.50          1.21         5.12 o                         
  -4   5  13         12.05         11.41         5.31 o                         
  -3   5  13        230.12        218.82        18.44 o                         
  -2   5  13         19.73         25.34         4.77 o                         
  -1   5  13        100.31        103.01         7.56 o                         
   0   5  13       1867.11       1806.77        33.86 o                         
   1   5  13        689.16        655.42        17.42 o                         
   2   5  13          7.70          6.97         3.07 o                         
   3   5  13          2.79         -2.15         3.06 o                         
   4   5  13        122.18        121.09         9.84 o                         
   5   5  13        237.05        256.47        15.65 o                         
   6   5  13         19.88         21.11         6.99 o                         
   7   5  13         10.78         -1.97         6.06 o                         
  -7   6  13         77.75         53.61        20.63 o                         
  -6   6  13          4.57         -8.77         9.01 o                         
  -5   6  13          6.29         -1.22         6.88 o                         
  -4   6  13        165.50        148.25        15.35 o                         
  -3   6  13         65.88         53.32        12.50 o                         
  -2   6  13        221.51        229.34        17.77 o                         
  -1   6  13          0.83         -1.43         3.44 o                         
   0   6  13        362.92        354.23        22.22 o                         
   1   6  13        378.14        408.10        15.61 o                         
   2   6  13          1.69          5.26         2.25 o                         
   3   6  13         28.88         18.86         4.15 o                         
   4   6  13          0.01          2.56         3.66 o                         
   5   6  13          0.03         -1.18         5.29 o                         
   6   6  13          0.01         -2.41         5.14 o                         
   7   6  13         17.19         16.41         7.20 o                         
  -7   7  13          2.44         11.77        12.27 o                         
  -6   7  13         26.65         32.25        12.92 o                         
  -5   7  13        507.66        462.09        49.95 o                         
  -4   7  13        293.43        269.93        21.22 o                         
  -3   7  13        119.97        121.25        14.75 o                         
  -2   7  13         13.55          1.72         6.00 o                         
  -1   7  13       2125.25       2052.39        38.33 o                         
   0   7  13        310.25        310.44        13.25 o                         
   1   7  13          0.00         -1.59         3.44 o                         
   2   7  13       1393.34       1406.89        30.62 o                         
   3   7  13         12.00         13.23         3.91 o                         
   4   7  13          2.46          1.46         3.92 o                         
   5   7  13        277.01        280.24        16.54 o                         
   6   7  13          9.74         13.11         6.39 o                         
  -6   8  13         12.20          0.25        16.50 o                         
  -5   8  13         10.05         23.83        15.34 o                         
  -4   8  13        106.87        143.08        16.54 o                         
  -3   8  13         68.41         60.69        13.35 o                         
  -2   8  13        257.83        294.75        29.27 o                         
  -1   8  13          9.21          6.72         3.82 o                         
   0   8  13        394.46        372.44        17.29 o                         
   1   8  13        579.58        624.80        19.18 o                         
   2   8  13         19.98         27.56         5.91 o                         
   3   8  13         12.19          9.70         6.20 o                         
   4   8  13         18.06         21.76         6.35 o                         
   5   8  13          8.43          8.10         5.55 o                         
   6   8  13         16.29         18.03         6.52 o                         
  -6   9  13         37.23         43.11        15.79 o                         
  -5   9  13          5.82         -1.53         8.04 o                         
  -4   9  13        367.10        335.44        25.08 o                         
  -3   9  13          5.58          5.69         7.77 o                         
  -2   9  13         11.14          6.21         7.29 o                         
  -1   9  13         94.90        104.22         8.59 o                         
   0   9  13         40.92         46.57         8.47 o                         
   1   9  13         39.27         30.12         6.53 o                         
   2   9  13        424.89        422.80        38.06 o                         
   3   9  13         57.99         62.46        11.70 o                         
   4   9  13         96.15        117.28         9.65 o                         
   5   9  13          3.54         -4.72         4.84 o                         
  -5  10  13         74.23         76.41        14.80 o                         
  -4  10  13         57.59         71.53        14.15 o                         
  -3  10  13         70.63         84.99        13.74 o                         
  -2  10  13          0.38          1.08         7.52 o                         
  -1  10  13         40.05         31.90         8.39 o                         
   0  10  13          0.51         -4.16         4.16 o                         
   1  10  13        120.12        105.23        11.73 o                         
   2  10  13         13.09          1.98         6.17 o                         
   3  10  13        119.44        114.44        13.85 o                         
   4  10  13        210.79        205.39        19.00 o                         
   5  10  13          7.13          4.71         5.32 o                         
  -4  11  13         17.11          8.16        12.55 o                         
  -3  11  13         59.01         59.70        13.28 o                         
  -2  11  13          1.30          5.38         9.66 o                         
  -1  11  13        113.94        101.23        26.59 o                         
   0  11  13        109.58        121.24        12.56 o                         
   1  11  13         15.01         23.32         7.20 o                         
   2  11  13        122.82        146.04        17.01 o                         
   3  11  13         57.10         72.95        12.40 o                         
   4  11  13         13.18         25.50        10.41 o                         
  -3  12  13         29.72         23.84        14.26 o                         
  -2  12  13         37.13         43.41        14.87 o                         
  -1  12  13        109.42        108.43        28.42 o                         
   0  12  13          1.39         -5.50         5.50 o                         
   1  12  13        130.06        171.77        16.24 o                         
   2  12  13          1.40         -0.19         7.07 o                         
   3  12  13        209.81        226.49        30.26 o                         
  -1  13  13         79.17         91.36        19.12 o                         
   0  13  13          6.30         -3.16        10.03 o                         
   1  13  13         14.64          1.73         6.51 o                         
  -8   0  14          0.01         -0.92        11.00 o                         
  -6   0  14          1.95          1.83         9.17 o                         
  -4   0  14         72.39         67.47        32.55 o                         
  -2   0  14       1243.07       1316.83        33.01 o                         
   0   0  14        118.17        134.69         7.81 o                         
   2   0  14         21.00         10.51         4.70 o                         
   4   0  14         59.96         56.96         8.87 o                         
   6   0  14        189.05        189.98        29.99 o                         
  -8   1  14         25.21          8.39         8.73 o                         
  -7   1  14        151.14        140.28        25.67 o                         
  -6   1  14          5.28         12.22         6.84 o                         
  -5   1  14          8.57          7.92         5.77 o                         
  -4   1  14        124.47        111.66        11.62 o                         
  -3   1  14       2074.24       2055.45        47.99 o                         
  -2   1  14        294.70        304.21        11.19 o                         
  -1   1  14         18.90         24.14         3.18 o                         
   0   1  14        630.20        608.00        14.72 o                         
   1   1  14        281.08        289.32         9.49 o                         
   2   1  14         37.53         31.65         3.73 o                         
   3   1  14         38.75         36.02         4.31 o                         
   4   1  14        458.22        442.12        13.28 o                         
   5   1  14        168.05        183.56        10.98 o                         
   6   1  14          2.60          3.74         4.25 o                         
   7   1  14          2.05          9.60         6.02 o                         
  -8   2  14         56.27         47.41        12.27 o                         
  -7   2  14          7.31          6.36         6.84 o                         
  -6   2  14          1.24          1.76         6.28 o                         
  -5   2  14        147.70        131.90        12.68 o                         
  -4   2  14          0.15          3.77         4.43 o                         
  -3   2  14       1294.81       1388.80        31.35 o                         
  -2   2  14        282.68        268.99        15.35 o                         
  -1   2  14        651.01        667.54        16.47 o                         
   0   2  14        544.65        568.07        11.56 o                         
   1   2  14         35.24         33.89         4.33 o                         
   2   2  14        256.11        241.37         9.05 o                         
   3   2  14        328.07        344.60        13.54 o                         
   4   2  14         91.98         80.71         7.86 o                         
   5   2  14         72.18         66.75         7.14 o                         
   6   2  14          6.91         10.25         6.75 o                         
   7   2  14          4.23          5.14         6.07 o                         
  -8   3  14          0.02          8.25         8.59 o                         
  -7   3  14         23.92         15.36         7.62 o                         
  -6   3  14          4.80         11.22         6.43 o                         
  -5   3  14        229.10        239.07        16.43 o                         
  -4   3  14         99.47        107.52        10.50 o                         
  -3   3  14         12.19          9.48         4.11 o                         
  -2   3  14        109.94        116.87        10.19 o                         
  -1   3  14         48.14         53.71         5.91 o                         
   0   3  14          9.06          8.93         3.35 o                         
   1   3  14         52.55         47.54         4.39 o                         
   2   3  14        445.10        403.48        11.03 o                         
   3   3  14         19.76         18.05         3.87 o                         
   4   3  14         50.90         48.54         5.36 o                         
   5   3  14        239.53        272.05        12.01 o                         
   6   3  14          3.96          4.47         4.53 o                         
   7   3  14          2.78         11.65         6.09 o                         
  -8   4  14         18.32         21.15        13.18 o                         
  -7   4  14         38.50         44.40        14.17 o                         
  -6   4  14        136.32        130.63        20.20 o                         
  -5   4  14         16.05         10.93         5.63 o                         
  -4   4  14          4.37          1.52         3.98 o                         
  -3   4  14         22.91         12.50         4.34 o                         
  -2   4  14         11.97         17.05         5.66 o                         
  -1   4  14          1.03          1.67         3.17 o                         
   0   4  14         60.26         72.13         6.72 o                         
   1   4  14         54.01         49.82         4.08 o                         
   2   4  14         60.33         65.15         5.65 o                         
   3   4  14       1461.30       1423.33        26.58 o                         
   4   4  14        106.07         97.47         7.12 o                         
   5   4  14          2.68          1.99         3.74 o                         
   6   4  14         29.41         40.38         7.54 o                         
   7   4  14          8.14         -1.92         5.56 o                         
  -7   5  14        139.64         78.40        38.51 o                         
  -6   5  14         27.05         25.14        11.46 o                         
  -5   5  14        175.37        188.70        22.36 o                         
  -4   5  14         15.34         12.58         4.50 o                         
  -3   5  14        915.64        879.97        23.22 o                         
  -2   5  14         84.64         83.77         7.90 o                         
  -1   5  14        454.19        430.74        14.34 o                         
   0   5  14        239.18        247.43        14.02 o                         
   1   5  14         18.59         16.45         4.64 o                         
   2   5  14        117.81        119.80         7.25 o                         
   3   5  14         46.35         45.24         5.43 o                         
   4   5  14        156.50        174.20        10.23 o                         
   5   5  14        156.06        172.23        11.59 o                         
   6   5  14         12.29         19.22         6.59 o                         
   7   5  14         95.53         99.65        11.72 o                         
  -7   6  14          0.52        -10.31        10.31 o                         
  -6   6  14         44.92         57.68        17.88 o                         
  -5   6  14         24.66         20.03        10.79 o                         
  -4   6  14         30.43         32.94        13.38 o                         
  -3   6  14        483.56        523.83        34.54 o                         
  -2   6  14          4.68         -2.91         2.91 o                         
  -1   6  14        161.36        160.92        10.01 o                         
   0   6  14         24.03         32.86         5.41 o                         
   1   6  14        153.66        169.75        10.87 o                         
   2   6  14        371.22        381.57        16.53 o                         
   3   6  14          1.39         -1.46         3.02 o                         
   4   6  14        129.59        137.46         9.90 o                         
   5   6  14          3.79          1.28         5.45 o                         
   6   6  14          0.22          0.45         5.31 o                         
  -7   7  14          4.08          1.95        20.63 o                         
  -6   7  14          9.85          9.98        11.61 o                         
  -5   7  14          3.16          6.42        11.24 o                         
  -4   7  14          2.46          1.89         6.56 o                         
  -3   7  14        309.72        260.23        19.89 o                         
  -2   7  14         83.97         92.55         7.80 o                         
  -1   7  14        116.66        129.63        12.49 o                         
   0   7  14        487.41        487.29        16.78 o                         
   1   7  14        171.77        149.68        12.35 o                         
   2   7  14       1238.38       1214.94        28.22 o                         
   3   7  14        148.59        140.86         8.33 o                         
   4   7  14         20.54         33.27        11.78 o                         
   5   7  14         17.97         16.75         6.29 o                         
   6   7  14        106.24        140.65        13.29 o                         
  -6   8  14        132.88        111.50        21.71 o                         
  -5   8  14         32.68         23.85        10.48 o                         
  -4   8  14         59.52         50.39        11.71 o                         
  -3   8  14         27.46         11.95         7.80 o                         
  -2   8  14        307.35        300.47        40.13 o                         
  -1   8  14          0.34          2.54         3.82 o                         
   0   8  14         87.78         99.15         8.98 o                         
   1   8  14          0.18          4.96         8.29 o                         
   2   8  14          0.00         -0.59         4.18 o                         
   3   8  14        145.92        139.95        14.46 o                         
   4   8  14         56.80         54.11         7.34 o                         
   5   8  14         12.16          6.47         5.43 o                         
   6   8  14          9.05         13.77         6.70 o                         
  -6   9  14        222.78        230.71        29.24 o                         
  -5   9  14         47.32         43.29        12.78 o                         
  -4   9  14         14.87         14.76         9.43 o                         
  -3   9  14         55.58         67.47        12.24 o                         
  -2   9  14         73.15         47.57        11.18 o                         
  -1   9  14          4.31         13.32         4.68 o                         
   0   9  14          3.26          1.62         4.44 o                         
   1   9  14          0.52         -2.20         4.43 o                         
   2   9  14         76.69         75.33        11.46 o                         
   3   9  14         12.83          4.80         6.45 o                         
   4   9  14         95.51        113.69        14.40 o                         
   5   9  14          6.07         11.17         8.60 o                         
  -5  10  14          1.25          6.32         9.87 o                         
  -4  10  14        250.95        261.33        26.37 o                         
  -3  10  14         10.22         11.21         9.28 o                         
  -2  10  14         80.47         95.18        23.16 o                         
  -1  10  14          0.29         -4.34         5.55 o                         
   0  10  14          3.49          3.46         4.85 o                         
   1  10  14        119.57        133.19        13.75 o                         
   2  10  14         42.58         50.05         9.79 o                         
   3  10  14        123.62        113.64        13.91 o                         
   4  10  14         35.45         26.29         9.11 o                         
  -4  11  14          0.36         10.87        10.17 o                         
  -3  11  14          8.33         12.66         9.28 o                         
  -2  11  14          2.94          5.36        10.31 o                         
  -1  11  14          1.53          6.72         7.89 o                         
   0  11  14          1.08         -2.77         5.51 o                         
   1  11  14        150.03        174.16        16.30 o                         
   2  11  14         11.95          7.90         7.00 o                         
   3  11  14          0.02          0.27        11.82 o                         
  -3  12  14         32.83         51.79        17.75 o                         
  -2  12  14         52.09         65.52        17.17 o                         
  -1  12  14         26.05         17.32        19.25 o                         
   0  12  14         24.96         14.11        11.61 o                         
   1  12  14         26.93         34.92        11.90 o                         
   2  12  14         27.79         22.40         8.67 o                         
  -7   0  15         35.40         32.09        13.75 o                         
  -5   0  15        224.64        196.22        26.59 o                         
  -3   0  15       1002.80        930.64        34.05 o                         
  -1   0  15        134.84        162.08        14.31 o                         
   1   0  15        773.06        692.82        27.62 o                         
   3   0  15         99.54        106.28        10.88 o                         
   5   0  15         81.39        114.73        12.94 o                         
   7   0  15          9.66         -0.78         7.41 o                         
  -8   1  15          0.01          7.23         8.59 o                         
  -7   1  15          7.20         -0.75         7.04 o                         
  -6   1  15        334.73        360.50        25.91 o                         
  -5   1  15        689.06        650.30        24.73 o                         
  -4   1  15        131.36        135.44        12.10 o                         
  -3   1  15        701.11        671.45        22.89 o                         
  -2   1  15        161.35        151.61         8.74 o                         
  -1   1  15        376.85        380.50        14.49 o                         
   0   1  15        276.01        278.69         8.92 o                         
   1   1  15         20.65         24.00         3.53 o                         
   2   1  15        974.67        980.42        18.31 o                         
   3   1  15          4.20          5.03         3.52 o                         
   4   1  15         41.64         40.61         5.89 o                         
   5   1  15          5.95         -0.66         3.92 o                         
   6   1  15         26.12         26.40         6.13 o                         
   7   1  15          0.10          4.16         5.77 o                         
  -8   2  15         10.65         11.25        24.29 o                         
  -7   2  15          0.07          9.81         8.31 o                         
  -6   2  15         62.28         65.14        13.84 o                         
  -5   2  15        223.83        216.91        16.12 o                         
  -4   2  15         94.58        101.07        10.70 o                         
  -3   2  15         14.60          5.33         4.70 o                         
  -2   2  15          4.15          1.45         3.69 o                         
  -1   2  15        268.88        258.89        11.55 o                         
   0   2  15          6.16         16.28         3.71 o                         
   1   2  15        169.44        151.82         7.31 o                         
   2   2  15        209.33        178.54         8.18 o                         
   3   2  15          1.59          4.99         2.91 o                         
   4   2  15         46.77         66.79         6.42 o                         
   5   2  15         62.84         60.57         7.31 o                         
   6   2  15        137.83        156.96        13.05 o                         
   7   2  15         46.92         55.77         8.94 o                         
  -8   3  15          7.34          7.50         8.73 o                         
  -7   3  15          0.48         -0.59         8.78 o                         
  -6   3  15         10.95         10.41         6.60 o                         
  -5   3  15         59.35         54.02         9.09 o                         
  -4   3  15        165.87        183.33        14.49 o                         
  -3   3  15         80.38         90.86         9.42 o                         
  -2   3  15        103.63        126.45        13.87 o                         
  -1   3  15        469.58        501.61        14.70 o                         
   0   3  15          0.01          0.25         3.13 o                         
   1   3  15         93.21         88.83         6.48 o                         
   2   3  15         88.81        107.10         6.72 o                         
   3   3  15          5.46          4.13         3.14 o                         
   4   3  15        121.66        113.86        10.19 o                         
   5   3  15         28.80         31.08         5.44 o                         
   6   3  15         20.55         21.75         6.65 o                         
   7   3  15         23.57         48.94         8.69 o                         
  -7   4  15         55.75         56.70        11.01 o                         
  -6   4  15        163.62        155.38        13.99 o                         
  -5   4  15         13.35         16.88         6.51 o                         
  -4   4  15         83.91         95.92        14.56 o                         
  -3   4  15        804.31        797.12        22.46 o                         
  -2   4  15        474.20        468.68        17.47 o                         
  -1   4  15         67.49         61.93         6.53 o                         
   0   4  15        112.58        107.22         8.24 o                         
   1   4  15        579.17        574.70        16.60 o                         
   2   4  15          0.47          2.42         2.91 o                         
   3   4  15        504.20        509.38        15.02 o                         
   4   4  15          3.32          5.80         3.80 o                         
   5   4  15          1.54          2.96         4.22 o                         
   6   4  15         24.47         24.42         6.44 o                         
   7   4  15          5.69         10.95         8.14 o                         
  -7   5  15          8.18          2.49        14.21 o                         
  -6   5  15          2.36         -0.68        16.04 o                         
  -5   5  15          5.58          2.02        12.83 o                         
  -4   5  15          3.91          9.54         5.53 o                         
  -3   5  15          2.39          4.41         4.37 o                         
  -2   5  15         69.97         67.44        11.25 o                         
  -1   5  15         61.74         57.47         6.26 o                         
   0   5  15        209.77        203.70        11.30 o                         
   1   5  15         11.11          7.65         4.00 o                         
   2   5  15        252.37        251.73        10.08 o                         
   3   5  15         12.06         11.48         3.89 o                         
   4   5  15          6.06          2.85         4.90 o                         
   5   5  15        267.79        263.92        14.79 o                         
   6   5  15         18.72         11.17         6.45 o                         
  -7   6  15         12.80         -6.55        11.22 o                         
  -6   6  15         19.91         14.20        11.98 o                         
  -5   6  15         94.43         87.39        17.47 o                         
  -4   6  15         12.76         17.75         8.10 o                         
  -3   6  15        208.13        195.98        21.31 o                         
  -2   6  15         60.56         91.21        12.31 o                         
  -1   6  15         78.92         74.51         7.42 o                         
   0   6  15        726.48        705.14        22.05 o                         
   1   6  15          1.76         -3.48         3.71 o                         
   2   6  15         50.78         55.10         7.12 o                         
   3   6  15        216.13        226.19        11.01 o                         
   4   6  15        256.50        269.04        13.99 o                         
   5   6  15          2.82          3.40         4.91 o                         
   6   6  15         73.55         95.95        11.72 o                         
  -6   7  15          1.33          4.58        17.42 o                         
  -5   7  15          0.06         -4.58         9.08 o                         
  -4   7  15        270.28        246.65        21.44 o                         
  -3   7  15        392.56        374.16        24.84 o                         
  -2   7  15         27.64         38.87         9.00 o                         
  -1   7  15        186.49        171.66        11.06 o                         
   0   7  15        218.36        227.97        12.94 o                         
   1   7  15        401.69        394.35        21.27 o                         
   2   7  15        403.01        421.08        17.77 o                         
   3   7  15         99.01         96.31         7.16 o                         
   4   7  15        348.17        360.30        16.95 o                         
   5   7  15         10.60         24.13         6.47 o                         
   6   7  15          7.80         17.14         7.09 o                         
  -6   8  15          1.04          4.03        22.00 o                         
  -5   8  15        134.80        141.18        18.29 o                         
  -4   8  15        230.12        228.32        21.32 o                         
  -3   8  15          0.58         -4.63         7.00 o                         
  -2   8  15         13.84         17.24         8.63 o                         
  -1   8  15         23.41         21.76         4.99 o                         
   0   8  15        692.16        649.52        21.11 o                         
   1   8  15          0.23          4.63         4.51 o                         
   2   8  15        105.70        102.66         9.84 o                         
   3   8  15        752.55        813.11        30.60 o                         
   4   8  15         39.83         30.62         6.48 o                         
   5   8  15         15.06         15.14         6.02 o                         
  -5   9  15         13.72         20.69        11.14 o                         
  -4   9  15         90.18        100.89        16.55 o                         
  -3   9  15         75.43         95.04        16.13 o                         
  -2   9  15        205.29        218.06        30.65 o                         
  -1   9  15         19.37         26.24         5.43 o                         
   0   9  15        136.93        140.18        10.87 o                         
   1   9  15        116.94        126.46        11.84 o                         
   2   9  15         15.83         22.40         9.60 o                         
   3   9  15         62.48         71.47        11.58 o                         
   4   9  15        140.88        176.53        17.65 o                         
   5   9  15          0.58         -1.23         5.52 o                         
  -5  10  15         83.43        109.35        17.73 o                         
  -4  10  15          0.25         -6.64         8.57 o                         
  -3  10  15         20.27         13.55        10.54 o                         
  -2  10  15         37.27         55.82        12.47 o                         
  -1  10  15          8.63         20.01         8.15 o                         
   0  10  15         45.30         48.56         7.98 o                         
   1  10  15          9.57          7.26         8.01 o                         
   2  10  15         41.60         44.11        10.03 o                         
   3  10  15        154.70        145.89        23.53 o                         
   4  10  15          0.80          4.80         7.72 o                         
  -4  11  15          5.07         -8.08         8.81 o                         
  -3  11  15          5.06         13.88         9.84 o                         
  -2  11  15          4.26         -1.04         9.38 o                         
  -1  11  15          4.99         13.17         8.68 o                         
   0  11  15          0.00         -4.71         4.71 o                         
   1  11  15         95.00        105.45        16.00 o                         
   2  11  15         15.88         -1.52         6.42 o                         
   3  11  15         12.17         21.74         8.95 o                         
  -2  12  15         51.32        104.30        21.65 o                         
  -1  12  15          2.03         10.23        11.98 o                         
   0  12  15          2.85          2.95        10.31 o                         
   1  12  15          4.39          5.62         8.83 o                         
  -8   0  16        107.96         93.52        22.92 o                         
  -6   0  16         34.71         33.92        13.75 o                         
  -4   0  16         13.08         22.00         7.78 o                         
  -2   0  16        196.52        202.08        16.45 o                         
   0   0  16          1.35          1.46         3.40 o                         
   2   0  16        218.91        196.45        13.61 o                         
   4   0  16         50.54         45.47         8.90 o                         
   6   0  16          1.49         -4.89         8.57 o                         
  -7   1  16         12.58          8.35         8.59 o                         
  -6   1  16         18.98         15.59         8.43 o                         
  -5   1  16        204.91        211.04        18.84 o                         
  -4   1  16        359.27        349.38        38.91 o                         
  -3   1  16        508.87        519.44        42.45 o                         
  -2   1  16        531.08        609.30        21.33 o                         
  -1   1  16        410.82        399.14        14.57 o                         
   0   1  16         67.12         74.31         5.02 o                         
   1   1  16          1.77          2.03         2.86 o                         
   2   1  16         76.09         71.27         6.26 o                         
   3   1  16          5.88         10.82         4.37 o                         
   4   1  16         25.23         35.57         6.53 o                         
   5   1  16          2.79          0.96         4.22 o                         
   6   1  16          8.60          1.54         5.03 o                         
   7   1  16         23.48         18.52         6.77 o                         
  -7   2  16         12.87         14.26         8.59 o                         
  -6   2  16          1.13          1.25         6.23 o                         
  -5   2  16        269.00        267.38        18.32 o                         
  -4   2  16        531.43        486.61        26.50 o                         
  -3   2  16       1198.09       1211.98        34.27 o                         
  -2   2  16          4.60          0.49         3.62 o                         
  -1   2  16       1076.41       1110.34        24.52 o                         
   0   2  16         86.42         93.54         7.31 o                         
   1   2  16        375.40        369.46        11.70 o                         
   2   2  16        842.46        850.79        21.32 o                         
   3   2  16          0.81          2.98         3.54 o                         
   4   2  16          0.01          1.35         3.86 o                         
   5   2  16         15.85          8.60         4.97 o                         
   6   2  16         61.86         69.11         8.53 o                         
   7   2  16         20.91         25.29         7.36 o                         
  -7   3  16         65.94         82.85        12.33 o                         
  -6   3  16          0.39         13.16         6.98 o                         
  -5   3  16         12.38         14.31         6.75 o                         
  -4   3  16          2.63          4.89         5.76 o                         
  -3   3  16         51.33         39.63         7.52 o                         
  -2   3  16        162.43        200.60        22.50 o                         
  -1   3  16         35.27         22.65         5.02 o                         
   0   3  16         30.92         38.83         5.56 o                         
   1   3  16        350.27        377.73        11.80 o                         
   2   3  16        335.75        299.90        11.68 o                         
   3   3  16         74.35         76.67         6.74 o                         
   4   3  16        458.35        445.52        16.25 o                         
   5   3  16          6.98         17.89        10.32 o                         
   6   3  16         53.28         46.14         8.86 o                         
   7   3  16         12.63          9.08         7.31 o                         
  -7   4  16         31.57         50.12        15.87 o                         
  -6   4  16          6.69         15.39         7.11 o                         
  -5   4  16        298.36        286.30        19.07 o                         
  -4   4  16        205.30        168.80        21.63 o                         
  -3   4  16         71.01         63.92         7.94 o                         
  -2   4  16        104.34         77.30         9.13 o                         
  -1   4  16         50.66         59.50         6.64 o                         
   0   4  16         74.35         81.65         7.43 o                         
   1   4  16         66.47         65.03         7.12 o                         
   2   4  16         20.49         24.62         5.62 o                         
   3   4  16         24.86         19.98         4.39 o                         
   4   4  16         61.17         59.30         6.62 o                         
   5   4  16        772.82        800.35        20.83 o                         
   6   4  16          2.28          4.81         5.69 o                         
  -7   5  16         15.25         10.76        16.04 o                         
  -6   5  16          7.80         24.23        11.98 o                         
  -5   5  16         73.11         71.04        35.76 o                         
  -4   5  16        274.76        230.08        13.51 o                         
  -3   5  16         99.18         92.61         9.26 o                         
  -2   5  16         41.65         38.03         6.48 o                         
  -1   5  16       1730.62       1735.77        34.54 o                         
   0   5  16         65.51         62.26         6.95 o                         
   1   5  16        429.21        413.40        16.15 o                         
   2   5  16          1.03          2.91         2.73 o                         
   3   5  16         68.53         70.67         6.53 o                         
   4   5  16        154.19        157.94        10.83 o                         
   5   5  16        116.73        121.72        10.75 o                         
   6   5  16          9.89          6.16         6.51 o                         
  -7   6  16          0.37         -7.96         9.91 o                         
  -6   6  16         14.40         22.92        16.04 o                         
  -5   6  16          0.02         -4.13         9.08 o                         
  -4   6  16        211.96        215.99        19.57 o                         
  -3   6  16          4.04          4.58         3.83 o                         
  -2   6  16        473.78        409.87        17.21 o                         
  -1   6  16        496.13        490.03        17.29 o                         
   0   6  16        173.26        188.94        11.83 o                         
   1   6  16         16.02          7.67         4.67 o                         
   2   6  16          0.16          4.20         4.44 o                         
   3   6  16         70.26         65.36         9.43 o                         
   4   6  16         11.03          5.34         4.34 o                         
   5   6  16         32.76         37.96         7.91 o                         
   6   6  16        115.60        129.17        20.64 o                         
  -6   7  16         56.19         47.23        15.86 o                         
  -5   7  16          0.06          0.17        13.75 o                         
  -4   7  16         27.54         31.16        10.51 o                         
  -3   7  16        260.17        218.19        19.48 o                         
  -2   7  16          4.47          0.53         5.80 o                         
  -1   7  16        100.87        109.11        11.00 o                         
   0   7  16          2.76         -1.18         4.12 o                         
   1   7  16        105.16        105.88         9.57 o                         
   2   7  16         19.05         12.93         5.42 o                         
   3   7  16          0.31         -5.72         5.72 o                         
   4   7  16        382.51        427.31        23.29 o                         
   5   7  16         38.49         44.79         8.22 o                         
  -6   8  16          0.81          3.67        12.32 o                         
  -5   8  16          7.54         25.13        13.28 o                         
  -4   8  16         23.92         23.65        10.56 o                         
  -3   8  16         46.64         26.09         9.77 o                         
  -2   8  16          7.42         -6.14         6.14 o                         
  -1   8  16         11.05          6.43         5.32 o                         
   0   8  16        471.02        475.62        18.51 o                         
   1   8  16          0.84          2.95         4.39 o                         
   2   8  16         29.95         39.92         7.38 o                         
   3   8  16         26.87         27.16         8.76 o                         
   4   8  16         11.32         17.69         4.95 o                         
   5   8  16          0.02          1.18         5.35 o                         
  -5   9  16        123.97        102.51        21.36 o                         
  -4   9  16        248.80        298.42        27.12 o                         
  -3   9  16         79.45         80.62        14.27 o                         
  -2   9  16          3.82          5.06         9.18 o                         
  -1   9  16          2.44         -2.39         4.27 o                         
   0   9  16          2.33         -3.51         4.34 o                         
   1   9  16         39.01         34.89         7.53 o                         
   2   9  16          1.11          2.35         6.40 o                         
   3   9  16         10.77          7.48         6.88 o                         
   4   9  16         37.98         51.58        17.56 o                         
  -4  10  16        186.67        203.48        29.19 o                         
  -3  10  16        126.82        132.95        18.14 o                         
  -2  10  16         35.56         40.47        11.85 o                         
  -1  10  16         61.68         88.47        11.82 o                         
   0  10  16         22.37         25.39         7.11 o                         
   1  10  16         87.90         79.86        11.82 o                         
   2  10  16        134.14        141.32        15.64 o                         
   3  10  16         51.04         49.71        19.93 o                         
  -3  11  16          0.00         -8.21         8.21 o                         
  -2  11  16         18.65         30.01        13.28 o                         
  -1  11  16         10.79         25.67        12.97 o                         
   0  11  16        100.11        131.08        22.36 o                         
   1  11  16         36.65         37.40         9.54 o                         
   2  11  16         40.13         30.25        16.85 o                         
  -1  12  16          0.03          4.06        11.33 o                         
   0  12  16         53.77        102.34        20.35 o                         
  -7   0  17         61.83         44.01        16.50 o                         
  -5   0  17        155.55        216.38        29.34 o                         
  -3   0  17       1146.88       1125.50        39.86 o                         
  -1   0  17        229.30        267.74        29.34 o                         
   1   0  17        366.90        327.69        17.80 o                         
   3   0  17        428.43        388.57        35.72 o                         
   5   0  17        114.77        106.25        13.07 o                         
  -7   1  17        157.68        176.54        36.67 o                         
  -6   1  17          7.24         -7.04         7.04 o                         
  -5   1  17          0.95          3.97         5.82 o                         
  -4   1  17        556.63        543.81        25.08 o                         
  -3   1  17        406.54        417.46        27.40 o                         
  -2   1  17        166.90        176.79        13.45 o                         
  -1   1  17        463.26        467.88        22.22 o                         
   0   1  17        428.14        427.33        13.79 o                         
   1   1  17         13.70          8.47         3.96 o                         
   2   1  17         76.53         88.28         7.79 o                         
   3   1  17          0.69          1.26         3.44 o                         
   4   1  17        427.27        441.77        19.44 o                         
   5   1  17         28.58         23.34         5.80 o                         
   6   1  17          0.01         -2.55         4.96 o                         
  -7   2  17          1.70         10.91         9.25 o                         
  -6   2  17          3.92          0.36         6.43 o                         
  -5   2  17         42.32         68.32        12.21 o                         
  -4   2  17         47.43         40.14         8.16 o                         
  -3   2  17         63.44         64.55         8.97 o                         
  -2   2  17        568.69        591.83        21.96 o                         
  -1   2  17         20.47         24.87         7.67 o                         
   0   2  17        267.04        283.12        13.15 o                         
   1   2  17        840.25        824.04        19.84 o                         
   2   2  17          1.97          3.35         3.69 o                         
   3   2  17         58.16         48.47         6.60 o                         
   4   2  17        289.02        281.91        16.47 o                         
   5   2  17         15.29         17.76         5.55 o                         
   6   2  17          6.59          9.00         5.64 o                         
  -7   3  17         64.30         89.10        12.78 o                         
  -6   3  17          5.09         -4.76         5.87 o                         
  -5   3  17         19.55         16.44         6.42 o                         
  -4   3  17         16.93         23.69         6.88 o                         
  -3   3  17         29.32         26.07         6.65 o                         
  -2   3  17         60.92         54.44         7.66 o                         
  -1   3  17        665.88        648.71        17.97 o                         
   0   3  17         97.16         87.02         7.68 o                         
   1   3  17        656.15        661.10        18.00 o                         
   2   3  17          0.00          0.16         3.16 o                         
   3   3  17          1.46         -0.15         3.73 o                         
   4   3  17         38.44         39.23         6.70 o                         
   5   3  17         68.28         67.86         8.61 o                         
   6   3  17         12.11         13.52         7.01 o                         
  -7   4  17          5.95         18.88        12.63 o                         
  -6   4  17         88.77        103.56        17.93 o                         
  -5   4  17         65.89         64.18        14.87 o                         
  -4   4  17         52.96         61.27         9.23 o                         
  -3   4  17        408.59        426.17        20.48 o                         
  -2   4  17         67.66         85.22         8.93 o                         
  -1   4  17        256.41        277.26        13.62 o                         
   0   4  17        101.99         90.23         8.25 o                         
   1   4  17        652.43        620.87        18.30 o                         
   2   4  17          0.84         -1.73         2.87 o                         
   3   4  17          0.05          1.37         3.58 o                         
   4   4  17          2.80          0.02         4.28 o                         
   5   4  17          2.06         -0.28         4.53 o                         
   6   4  17         17.12         20.03         7.26 o                         
  -7   5  17         12.25         21.67        13.75 o                         
  -6   5  17          3.47         10.90        13.29 o                         
  -5   5  17          0.43         -8.08         8.08 o                         
  -4   5  17         90.37         79.58        13.44 o                         
  -3   5  17        152.11        151.91        11.65 o                         
  -2   5  17        257.66        244.12        14.51 o                         
  -1   5  17         23.19         23.99         5.21 o                         
   0   5  17         90.63         70.87         7.50 o                         
   1   5  17         49.25         41.04         6.63 o                         
   2   5  17        191.40        208.95        11.02 o                         
   3   5  17          1.68          2.08         3.42 o                         
   4   5  17         71.33         80.84         7.70 o                         
   5   5  17        104.56        106.59        11.41 o                         
   6   5  17         46.66         54.78        10.62 o                         
  -6   6  17          7.59         -6.08        11.33 o                         
  -5   6  17          5.19         -6.68        10.03 o                         
  -4   6  17         37.57         37.68        12.27 o                         
  -3   6  17         81.43         83.41         8.68 o                         
  -2   6  17        363.85        367.78        20.36 o                         
  -1   6  17         90.74         90.95         8.69 o                         
   0   6  17        200.24        241.93        13.38 o                         
   1   6  17         77.67         74.70         8.34 o                         
   2   6  17         50.44         56.56         9.51 o                         
   3   6  17         44.20         35.57         5.32 o                         
   4   6  17          0.00         -3.72         3.72 o                         
   5   6  17         36.57         19.15         8.87 o                         
  -6   7  17          1.62         -3.85        12.83 o                         
  -5   7  17          0.02         -5.78         9.47 o                         
  -4   7  17         22.87         38.02        14.58 o                         
  -3   7  17          1.09          7.85         7.62 o                         
  -2   7  17        379.50        400.23        17.41 o                         
  -1   7  17        106.69         98.99        11.92 o                         
   0   7  17         44.35         53.48         7.37 o                         
   1   7  17        420.79        456.47        18.92 o                         
   2   7  17         95.73         87.98         9.39 o                         
   3   7  17         10.98          8.43         6.40 o                         
   4   7  17        142.62        137.28        10.07 o                         
   5   7  17         50.53         48.57         8.41 o                         
  -5   8  17          0.45         11.10        19.71 o                         
  -4   8  17         20.76          7.46         9.53 o                         
  -3   8  17         85.32         54.06        11.73 o                         
  -2   8  17         26.41         29.96        10.30 o                         
  -1   8  17          3.31         -1.91         4.31 o                         
   0   8  17         26.50          9.09         8.43 o                         
   1   8  17        151.98        154.35        15.71 o                         
   2   8  17        129.19        114.23        13.33 o                         
   3   8  17         11.64         24.35        10.06 o                         
   4   8  17         59.99         74.01        12.56 o                         
  -5   9  17         41.42         44.81        16.45 o                         
  -4   9  17          4.90         -0.73         9.46 o                         
  -3   9  17         76.55         93.80        15.49 o                         
  -2   9  17         32.10         27.34        17.90 o                         
  -1   9  17         52.37         43.05         9.90 o                         
   0   9  17         58.92         50.40         8.06 o                         
   1   9  17         20.32         27.11         7.51 o                         
   2   9  17          0.31          4.54         5.92 o                         
   3   9  17         12.90          7.69         8.56 o                         
   4   9  17         82.54         75.87        13.78 o                         
  -4  10  17         29.42          9.78        10.25 o                         
  -3  10  17         14.53         16.59        10.11 o                         
  -2  10  17        197.83        199.99        21.35 o                         
  -1  10  17         22.70         13.84         8.76 o                         
   0  10  17         46.58         57.47         8.88 o                         
   1  10  17          6.86          8.73         6.43 o                         
   2  10  17         45.33         75.17        11.90 o                         
   3  10  17         18.21         14.61         8.74 o                         
  -2  11  17          6.06          5.50        16.50 o                         
  -1  11  17          0.36         11.99        11.67 o                         
   0  11  17          1.92         -3.60         9.49 o                         
   1  11  17          5.64         17.03         8.47 o                         
   2  11  17          0.47         -6.94         6.94 o                         
  -6   0  18        136.16        178.78        28.42 o                         
  -4   0  18         95.41         92.20        13.61 o                         
  -2   0  18        180.54        186.13        26.59 o                         
   0   0  18        324.65        360.06        19.68 o                         
   2   0  18          7.12          9.02         5.45 o                         
   4   0  18         31.13         29.19         8.25 o                         
   6   0  18         14.63         10.95         8.16 o                         
  -7   1  18         50.23         54.82        13.28 o                         
  -6   1  18         18.82         32.82        13.29 o                         
  -5   1  18          4.51         -0.73         5.40 o                         
  -4   1  18          2.91          2.44         5.24 o                         
  -3   1  18         13.63         12.92         5.77 o                         
  -2   1  18        123.30        161.90        17.17 o                         
  -1   1  18       1968.25       2045.15        61.97 o                         
   0   1  18          1.35          3.78         3.36 o                         
   1   1  18        113.35        106.66        11.58 o                         
   2   1  18        100.79        101.19         8.41 o                         
   3   1  18         13.66          4.41         3.88 o                         
   4   1  18        112.04         98.20         8.83 o                         
   5   1  18          0.43         -0.88         4.45 o                         
   6   1  18         55.48         49.47         7.42 o                         
  -7   2  18         83.16         75.67        14.53 o                         
  -6   2  18         29.50         32.07         8.89 o                         
  -5   2  18         47.70         43.60         8.97 o                         
  -4   2  18         12.66         14.97         6.97 o                         
  -3   2  18        266.65        270.91        17.79 o                         
  -2   2  18        851.11        877.60        28.62 o                         
  -1   2  18        775.99        780.22        27.30 o                         
   0   2  18         47.31         41.94         6.80 o                         
   1   2  18       1046.31       1125.25        25.28 o                         
   2   2  18        132.16        114.92         8.75 o                         
   3   2  18        132.26        123.36        10.33 o                         
   4   2  18        181.70        161.58        14.70 o                         
   5   2  18          2.52          6.08         5.17 o                         
   6   2  18        134.44        149.21        12.60 o                         
  -7   3  18          2.72          8.59         7.50 o                         
  -6   3  18          7.78         17.71         8.10 o                         
  -5   3  18          4.67          2.71         6.06 o                         
  -4   3  18         92.53         69.57        10.21 o                         
  -3   3  18         40.76         29.08         7.82 o                         
  -2   3  18         48.17         47.08         8.10 o                         
  -1   3  18         47.92         37.67         6.09 o                         
   0   3  18          9.53          4.92         4.08 o                         
   1   3  18         11.97         15.49         4.13 o                         
   2   3  18         39.93         39.78         6.80 o                         
   3   3  18        118.15        130.47        15.37 o                         
   4   3  18        123.10        106.61         9.81 o                         
   5   3  18          2.79          8.71         5.89 o                         
   6   3  18         30.18         26.75         7.79 o                         
  -7   4  18         51.09         42.17        22.00 o                         
  -6   4  18          0.04          4.18        10.31 o                         
  -5   4  18         23.40         28.74         7.63 o                         
  -4   4  18        130.14         84.72        10.77 o                         
  -3   4  18        273.71        262.94        38.85 o                         
  -2   4  18        119.90         89.16         9.69 o                         
  -1   4  18         50.72         43.47         7.10 o                         
   0   4  18          9.53          3.10         4.22 o                         
   1   4  18          1.81          6.30         4.37 o                         
   2   4  18        470.61        476.01        16.74 o                         
   3   4  18          5.39         11.28         4.50 o                         
   4   4  18          0.96         -2.57         4.66 o                         
   5   4  18          3.66         -2.98         4.91 o                         
   6   4  18          6.50          1.86         6.01 o                         
  -6   5  18         21.09         13.38        11.88 o                         
  -5   5  18          0.31          2.62         9.38 o                         
  -4   5  18         32.54         45.34        10.49 o                         
  -3   5  18        113.42        134.41        12.67 o                         
  -2   5  18          8.48          5.55         5.05 o                         
  -1   5  18         57.10         60.64         7.27 o                         
   0   5  18          3.68          3.78         4.14 o                         
   1   5  18        406.44        415.38        18.80 o                         
   2   5  18          2.69         -1.23         4.32 o                         
   3   5  18         21.00         19.51         4.82 o                         
   4   5  18          2.41         -0.06         4.61 o                         
   5   5  18          0.73         -0.87         5.68 o                         
  -6   6  18          3.11         19.19        15.13 o                         
  -5   6  18          1.34          1.33        10.56 o                         
  -4   6  18         43.51         49.65        23.84 o                         
  -3   6  18         48.87         49.64        15.59 o                         
  -2   6  18         17.74         16.16         7.77 o                         
  -1   6  18        247.29        245.06        13.93 o                         
   0   6  18        656.17        688.60        21.04 o                         
   1   6  18         67.13         63.75         8.00 o                         
   2   6  18         13.57         12.34         5.62 o                         
   3   6  18        236.35        251.05        15.83 o                         
   4   6  18          0.45          5.89         4.26 o                         
   5   6  18          1.70         -3.30         5.59 o                         
  -5   7  18          0.02          2.97        11.98 o                         
  -4   7  18         64.19         35.78        23.38 o                         
  -3   7  18        147.48        236.24        21.41 o                         
  -2   7  18         22.10         18.22         6.09 o                         
  -1   7  18        691.76        665.99        21.48 o                         
   0   7  18         56.71         55.77         7.91 o                         
   1   7  18         58.33         44.07         7.50 o                         
   2   7  18         42.65         33.16         7.19 o                         
   3   7  18        117.98        120.77        11.36 o                         
   4   7  18        112.48        117.38        10.63 o                         
   5   7  18         82.25        116.86        16.81 o                         
  -5   8  18         22.40         43.09        24.29 o                         
  -4   8  18          0.70         -0.03        11.22 o                         
  -3   8  18         29.01         30.31        10.78 o                         
  -2   8  18         32.53         20.26        10.03 o                         
  -1   8  18          6.31         -4.43         4.44 o                         
   0   8  18          9.49          2.27         4.83 o                         
   1   8  18         34.21         39.23         7.35 o                         
   2   8  18        254.73        271.05        16.14 o                         
   3   8  18         40.84         43.61         9.18 o                         
   4   8  18          3.96         -0.69         7.04 o                         
  -4   9  18          5.97         19.71        11.32 o                         
  -3   9  18        105.55        125.41        22.43 o                         
  -2   9  18        102.30        139.81        17.75 o                         
  -1   9  18         98.12         86.32        14.69 o                         
   0   9  18          6.62          3.35         5.48 o                         
   1   9  18         32.91         26.76         7.92 o                         
   2   9  18         48.36         59.14        10.24 o                         
   3   9  18          0.68         -6.45         6.54 o                         
  -3  10  18         45.14         67.07        14.70 o                         
  -2  10  18        279.72        340.64        28.07 o                         
  -1  10  18         13.11          9.57         8.57 o                         
   0  10  18         13.82         16.16         7.23 o                         
   1  10  18        120.85        132.80        14.16 o                         
   2  10  18          0.17          4.52         7.26 o                         
  -1  11  18         20.33         35.94        14.22 o                         
   0  11  18          2.26          0.17         8.90 o                         
  -7   0  19         13.08          1.83        11.92 o                         
  -5   0  19          2.55          0.92        11.00 o                         
  -3   0  19         53.76         72.43        17.42 o                         
  -1   0  19         14.06         22.92        11.92 o                         
   1   0  19        249.21        230.09        18.73 o                         
   3   0  19         18.45         18.41         8.45 o                         
   5   0  19         50.80         54.02        11.16 o                         
  -7   1  19        146.30        160.05        20.47 o                         
  -6   1  19         31.22         40.64        11.88 o                         
  -5   1  19         36.51         60.05        10.60 o                         
  -4   1  19         61.96         68.93        12.14 o                         
  -3   1  19        145.13        101.40        14.58 o                         
  -2   1  19          0.96          5.59         6.78 o                         
  -1   1  19        663.47        649.61        31.05 o                         
   0   1  19          1.39          1.58         7.84 o                         
   1   1  19          1.22         -1.47         3.49 o                         
   2   1  19        142.91        132.46         9.98 o                         
   3   1  19         12.67         14.58         8.43 o                         
   4   1  19          1.39          0.69         5.11 o                         
   5   1  19          9.78          5.98         9.03 o                         
   6   1  19         89.45         90.46        10.85 o                         
  -7   2  19          1.97         -1.34         7.70 o                         
  -6   2  19         30.34         25.43         9.02 o                         
  -5   2  19        188.96        238.52        19.09 o                         
  -4   2  19        163.50        146.33        14.24 o                         
  -3   2  19         23.43         32.09         7.72 o                         
  -2   2  19         10.33          1.17         7.04 o                         
  -1   2  19          8.32          5.50        10.54 o                         
   0   2  19        939.48        939.23        26.24 o                         
   1   2  19        190.67        181.89        10.43 o                         
   2   2  19         84.26         79.12         7.67 o                         
   3   2  19         97.50        102.86        13.83 o                         
   4   2  19          0.43          1.49         4.69 o                         
   5   2  19          0.03          3.13         6.18 o                         
   6   2  19        108.10        107.48        11.12 o                         
  -6   3  19          5.59          4.35        13.02 o                         
  -5   3  19        166.49        188.10        19.42 o                         
  -4   3  19         47.63         58.41         9.96 o                         
  -3   3  19         27.73         60.35        15.74 o                         
  -2   3  19          9.15         12.15         6.17 o                         
  -1   3  19        427.86        414.54        27.22 o                         
   0   3  19          3.86          3.41         4.75 o                         
   1   3  19        751.45        750.13        26.49 o                         
   2   3  19        134.59        116.08         9.04 o                         
   3   3  19         67.78         56.73         7.20 o                         
   4   3  19          1.69          3.79         4.79 o                         
   5   3  19          0.00          3.95         6.63 o                         
  -6   4  19          0.61         -4.58         9.72 o                         
  -5   4  19         12.66          5.84         7.48 o                         
  -4   4  19        167.60        173.48        15.23 o                         
  -3   4  19        158.56        146.07        13.89 o                         
  -2   4  19         20.80         18.39        11.68 o                         
  -1   4  19        220.12        206.19        12.67 o                         
   0   4  19          0.56         -3.85         3.85 o                         
   1   4  19          0.54          0.55         4.85 o                         
   2   4  19         15.12         27.71         4.84 o                         
   3   4  19         29.97         25.08         5.75 o                         
   4   4  19         14.14         17.29         5.89 o                         
   5   4  19        249.02        248.47        15.43 o                         
  -6   5  19          1.96        -10.03        10.03 o                         
  -5   5  19         90.83         77.44        17.47 o                         
  -4   5  19          4.54          1.65         9.47 o                         
  -3   5  19         81.53         75.50        10.83 o                         
  -2   5  19        458.93        458.89        20.46 o                         
  -1   5  19         41.73         29.41         5.90 o                         
   0   5  19        108.09        112.60         9.89 o                         
   1   5  19          1.06          1.91         4.78 o                         
   2   5  19          1.77         -1.32         5.22 o                         
   3   5  19        140.49        161.09        11.05 o                         
   4   5  19        186.14        186.81        12.63 o                         
   5   5  19         11.10          9.44         8.20 o                         
  -5   6  19          0.35         -9.25         9.25 o                         
  -4   6  19         10.85         -7.47         8.73 o                         
  -3   6  19        144.67        152.10        22.36 o                         
  -2   6  19        342.37        365.22        17.84 o                         
  -1   6  19         26.13         24.98         5.94 o                         
   0   6  19        146.21        137.54        11.92 o                         
   1   6  19         20.20         22.56         6.11 o                         
   2   6  19         16.74         10.17         5.41 o                         
   3   6  19         73.90         65.01         9.90 o                         
   4   6  19         39.76         38.77         7.54 o                         
   5   6  19         67.28         48.91         8.67 o                         
  -5   7  19        138.61        189.58        40.34 o                         
  -4   7  19         84.20         57.87        16.17 o                         
  -3   7  19          0.50          1.61         9.38 o                         
  -2   7  19         21.15         20.57         6.96 o                         
  -1   7  19          7.14         -0.39         5.54 o                         
   0   7  19         83.32         94.48         9.92 o                         
   1   7  19          1.01         -2.63         4.70 o                         
   2   7  19          3.10          4.80         5.51 o                         
   3   7  19        328.86        315.12        17.69 o                         
   4   7  19         98.91        105.70        14.56 o                         
  -4   8  19         68.61        110.94        22.66 o                         
  -3   8  19          1.05          6.37         9.03 o                         
  -2   8  19          0.02          3.72         8.38 o                         
  -1   8  19          5.82          2.96         5.03 o                         
   0   8  19         27.95         41.56         7.14 o                         
   1   8  19          3.58         -4.10         4.96 o                         
   2   8  19          4.42          9.66         6.31 o                         
   3   8  19         41.21         36.33        12.17 o                         
  -3   9  19         27.47         27.75        12.15 o                         
  -2   9  19         28.24         28.94        11.86 o                         
  -1   9  19         80.31         78.96        17.37 o                         
   0   9  19         32.67         33.87         9.91 o                         
   1   9  19         29.13         28.79         8.37 o                         
   2   9  19         38.67         40.61         9.79 o                         
   3   9  19          9.77         13.00         8.45 o                         
  -2  10  19          0.11          5.18        10.03 o                         
  -1  10  19         17.11         22.72        11.31 o                         
   0  10  19         84.89         75.64        10.89 o                         
   1  10  19         90.14        106.34        12.38 o                         
  -6   0  20         51.90         59.59        19.25 o                         
  -4   0  20         53.61         80.68        19.25 o                         
  -2   0  20          0.55          8.25        10.08 o                         
   0   0  20        107.48         99.59        27.50 o                         
   2   0  20         10.32         15.94         8.13 o                         
   4   0  20        122.38        146.61        44.92 o                         
  -6   1  20        134.19        125.34        32.09 o                         
  -5   1  20        123.54        118.58        17.36 o                         
  -4   1  20          7.09          6.50         8.71 o                         
  -3   1  20         52.20         38.86        10.68 o                         
  -2   1  20        253.27        269.44        48.14 o                         
  -1   1  20         99.55         78.78        13.43 o                         
   0   1  20          3.61         -3.59         4.66 o                         
   1   1  20        801.09        790.85        22.62 o                         
   2   1  20          0.80          0.45         3.88 o                         
   3   1  20        158.91        149.68        11.23 o                         
   4   1  20         56.42         58.14         8.04 o                         
   5   1  20          0.63         -4.63         5.10 o                         
  -6   2  20         70.75         73.33        12.24 o                         
  -5   2  20        142.96        132.40        14.45 o                         
  -4   2  20          2.82          2.75         5.66 o                         
  -3   2  20         35.78         35.75        10.37 o                         
  -2   2  20         17.82         20.36         9.38 o                         
  -1   2  20          0.01         -6.39         6.39 o                         
   0   2  20        760.78        794.15        28.94 o                         
   1   2  20        292.36        286.12        13.04 o                         
   2   2  20         59.92         67.77         7.70 o                         
   3   2  20        368.12        370.55        17.19 o                         
   4   2  20          1.39         -3.10         5.26 o                         
   5   2  20         21.88         24.21         7.06 o                         
  -6   3  20         29.28         30.53         9.41 o                         
  -5   3  20         84.29        114.70        13.89 o                         
  -4   3  20         14.80         22.17         7.68 o                         
  -3   3  20         32.62         48.55         9.00 o                         
  -2   3  20        214.60        241.19        22.92 o                         
  -1   3  20          2.57         -3.54         6.60 o                         
   0   3  20          1.05         -3.98         3.98 o                         
   1   3  20         86.50         88.34         9.87 o                         
   2   3  20        694.30        704.82        24.90 o                         
   3   3  20         16.26         12.05         5.42 o                         
   4   3  20        106.08         94.09         9.56 o                         
   5   3  20         17.26         15.69         6.58 o                         
  -6   4  20          1.22         -8.43         9.66 o                         
  -5   4  20        127.26        128.49        14.39 o                         
  -4   4  20         53.50         65.66        18.02 o                         
  -3   4  20         12.49         24.06         7.66 o                         
  -2   4  20        162.05        171.17        15.84 o                         
  -1   4  20         28.32         45.62        14.21 o                         
   0   4  20        331.35        310.65        21.65 o                         
   1   4  20         76.37         76.80         9.71 o                         
   2   4  20          1.14          1.42         4.00 o                         
   3   4  20        118.32        132.28        10.41 o                         
   4   4  20         82.53         79.32         9.19 o                         
   5   4  20          1.66         -5.19         5.19 o                         
  -5   5  20         22.93         44.71        15.14 o                         
  -4   5  20          0.00         -0.27         8.73 o                         
  -3   5  20         43.59         40.31         9.00 o                         
  -2   5  20         27.18         16.59         6.87 o                         
  -1   5  20          7.72         11.77         5.42 o                         
   0   5  20        138.33        130.79        19.06 o                         
   1   5  20         77.12         63.05         9.29 o                         
   2   5  20          0.25          6.34         6.08 o                         
   3   5  20         66.04         69.08         7.62 o                         
   4   5  20          0.56          1.95         5.21 o                         
   5   5  20         25.14         35.75        22.00 o                         
  -5   6  20          9.45         19.66        12.77 o                         
  -4   6  20          2.45          9.63        11.67 o                         
  -3   6  20         71.63         49.74        14.98 o                         
  -2   6  20          2.54         -1.79         5.95 o                         
  -1   6  20        317.08        329.60        20.50 o                         
   0   6  20          0.03         -4.80         4.80 o                         
   1   6  20        216.64        222.41        16.44 o                         
   2   6  20         73.65         78.66        10.55 o                         
   3   6  20         52.97         64.75        10.79 o                         
   4   6  20          0.87         -3.25         5.33 o                         
  -4   7  20         22.33         28.33        12.77 o                         
  -3   7  20         29.96         34.98        22.46 o                         
  -2   7  20         72.20         72.34        14.03 o                         
  -1   7  20          0.04          5.58         6.15 o                         
   0   7  20          2.09          0.81         5.15 o                         
   1   7  20        331.13        330.82        17.85 o                         
   2   7  20         96.74        104.80        10.90 o                         
   3   7  20         12.60         15.92         7.71 o                         
   4   7  20        107.06        133.38        16.19 o                         
  -4   8  20         59.02         53.24        23.84 o                         
  -3   8  20          4.42          2.00        10.96 o                         
  -2   8  20          0.25         -3.10         8.63 o                         
  -1   8  20          2.80          8.13         5.67 o                         
   0   8  20        119.75        109.08        10.78 o                         
   1   8  20         29.84         38.52        11.28 o                         
   2   8  20          7.99          0.39         5.66 o                         
   3   8  20         19.87         13.28        13.93 o                         
  -3   9  20          1.34          5.04        12.32 o                         
  -2   9  20          1.20         -6.42        12.32 o                         
  -1   9  20        153.37        157.12        21.69 o                         
   0   9  20          6.39         13.53         6.33 o                         
   1   9  20         13.25          6.12         6.73 o                         
   2   9  20          0.04         -5.66         5.90 o                         
  -5   0  21        100.81         93.52        22.92 o                         
  -3   0  21         44.77         29.34        15.59 o                         
  -1   0  21         23.32         32.09        14.67 o                         
   1   0  21        329.80        386.30        23.19 o                         
   3   0  21        123.98        164.57        22.00 o                         
   5   0  21         55.15         50.00        12.77 o                         
  -6   1  21         57.65         55.29        13.61 o                         
  -5   1  21        622.38        697.28        34.65 o                         
  -4   1  21         17.24         28.09        11.00 o                         
  -3   1  21        184.83        230.32        22.19 o                         
  -2   1  21        699.85        742.99        35.34 o                         
  -1   1  21          0.89         -6.48         6.48 o                         
   0   1  21        128.33        131.13        13.08 o                         
   1   1  21        670.08        595.77        24.22 o                         
   2   1  21          6.39          7.92         5.22 o                         
   3   1  21         17.65         18.14         6.16 o                         
   4   1  21         25.88         24.54         6.99 o                         
   5   1  21         32.30         30.57        12.25 o                         
  -6   2  21         60.86         79.30        16.04 o                         
  -5   2  21          5.97         -0.46         8.71 o                         
  -4   2  21         71.05         95.42        14.98 o                         
  -3   2  21        115.28        121.91        16.45 o                         
  -2   2  21        226.49        214.53        21.13 o                         
  -1   2  21         22.01         12.67        13.29 o                         
   0   2  21        266.77        236.69        17.11 o                         
   1   2  21        126.92        114.46         9.49 o                         
   2   2  21        285.30        249.18        17.63 o                         
   3   2  21        276.75        288.14        16.30 o                         
   4   2  21          1.44         -1.10         4.80 o                         
   5   2  21         22.91         19.17         6.77 o                         
  -6   3  21          5.04          5.57         7.66 o                         
  -5   3  21          5.65          1.07         7.00 o                         
  -4   3  21        144.79        209.16        21.13 o                         
  -3   3  21         14.57         17.82        10.54 o                         
  -2   3  21         13.09          5.16        11.92 o                         
  -1   3  21          6.71         10.29         8.73 o                         
   0   3  21          9.84          2.01         6.43 o                         
   1   3  21        105.83         95.02        10.97 o                         
   2   3  21          9.57          8.43         4.66 o                         
   3   3  21          2.72          6.19         5.11 o                         
   4   3  21         42.47         28.88         8.02 o                         
   5   3  21         32.89         25.45         8.05 o                         
  -5   4  21         46.04         37.51        14.87 o                         
  -4   4  21          7.96          1.17         6.87 o                         
  -3   4  21         18.16         14.34        15.13 o                         
  -2   4  21        166.95        183.74        19.33 o                         
  -1   4  21        101.58         83.21        15.20 o                         
   0   4  21         26.59         17.70         9.21 o                         
   1   4  21        140.36        130.14        16.40 o                         
   2   4  21         14.23         18.32         5.69 o                         
   3   4  21          5.48          2.66         5.05 o                         
   4   4  21          0.79         -4.00         4.00 o                         
  -5   5  21          0.73         -5.18        10.96 o                         
  -4   5  21         30.32         34.37        13.28 o                         
  -3   5  21         40.04         36.25         8.97 o                         
  -2   5  21          6.70         20.59         7.71 o                         
  -1   5  21          0.19         -6.88         7.08 o                         
   0   5  21         39.11         29.02         7.74 o                         
   1   5  21         92.12         90.72        12.84 o                         
   2   5  21         40.28         32.42         8.36 o                         
   3   5  21          0.18          6.37         4.30 o                         
   4   5  21         24.65         33.19         7.04 o                         
  -4   6  21          3.56          3.01        11.33 o                         
  -3   6  21          0.82          5.33        10.56 o                         
  -2   6  21          0.02         -2.75         5.86 o                         
  -1   6  21        295.77        278.76        17.91 o                         
   0   6  21         72.37         58.91         9.45 o                         
   1   6  21         53.00         47.35         9.07 o                         
   2   6  21          0.84         -3.62         5.70 o                         
   3   6  21         65.22         76.15        20.91 o                         
   4   6  21         24.66         12.83        17.42 o                         
  -4   7  21        305.89        321.64        32.99 o                         
  -3   7  21        243.72        260.69        47.22 o                         
  -2   7  21        223.78        236.57        28.20 o                         
  -1   7  21          6.42          8.87         6.21 o                         
   0   7  21          0.02         -5.14         5.14 o                         
   1   7  21         20.95         17.99         7.30 o                         
   2   7  21         36.20         54.28        12.76 o                         
   3   7  21         17.88         24.43         8.81 o                         
  -3   8  21          7.80         27.20        15.13 o                         
  -2   8  21        138.32        150.63        19.48 o                         
  -1   8  21         21.71         14.39        15.22 o                         
   0   8  21          5.24         -2.56         5.71 o                         
   1   8  21          0.02         -5.16         5.70 o                         
   2   8  21          0.65         -6.03         6.03 o                         
  -1   9  21          9.72         19.94        10.76 o                         
   0   9  21          4.83         -0.27         6.04 o                         
  -4   0  22         13.20          0.92        11.00 o                         
  -2   0  22          1.92          1.83        11.92 o                         
   0   0  22        649.30        582.36        53.19 o                         
   2   0  22        231.08        215.68        20.26 o                         
   4   0  22          0.75          9.95         8.80 o                         
  -5   1  22          3.73         -2.44         8.73 o                         
  -4   1  22          2.58          5.50         8.59 o                         
  -3   1  22         26.00         30.03        10.68 o                         
  -2   1  22         64.93         64.20        30.25 o                         
  -1   1  22          1.65         -1.76         7.70 o                         
   0   1  22         83.24         65.29         9.98 o                         
   1   1  22          0.32         -2.57         4.35 o                         
   2   1  22         35.40         40.94         7.15 o                         
   3   1  22         42.97         38.73         8.47 o                         
   4   1  22         38.80         36.52         8.48 o                         
  -5   2  22         13.83         14.85        10.03 o                         
  -4   2  22          2.73         -3.67         7.04 o                         
  -3   2  22        242.31        236.70        41.72 o                         
  -2   2  22         55.48         52.14        12.92 o                         
  -1   2  22        195.74        151.89        21.09 o                         
   0   2  22         79.81         68.76        10.23 o                         
   1   2  22          0.75         -2.21         3.70 o                         
   2   2  22         26.45         25.46         6.26 o                         
   3   2  22        126.27        119.30        12.47 o                         
   4   2  22          0.70         -0.49         5.32 o                         
  -5   3  22         37.83         36.53        13.75 o                         
  -4   3  22         10.51          7.70        13.75 o                         
  -3   3  22         48.42         42.09        29.80 o                         
  -2   3  22         29.20         26.50        12.38 o                         
  -1   3  22         25.17         17.76        11.46 o                         
   0   3  22        395.88        381.58        23.31 o                         
   1   3  22         30.90         11.10         7.36 o                         
   2   3  22         18.56         21.97         5.73 o                         
   3   3  22          0.40          3.06         5.05 o                         
   4   3  22        230.02        242.89        20.99 o                         
  -5   4  22          0.06         -7.33        14.67 o                         
  -4   4  22          4.29         -1.25         7.04 o                         
  -3   4  22        130.86        160.20        30.26 o                         
  -2   4  22         14.82         16.68         9.30 o                         
  -1   4  22         31.01         16.96         9.84 o                         
   0   4  22         46.28         41.03         9.41 o                         
   1   4  22         19.77         11.63         6.62 o                         
   2   4  22         13.40         16.43         7.07 o                         
   3   4  22         34.35         25.43         6.17 o                         
   4   4  22         31.46         24.19         6.59 o                         
  -4   5  22          1.39         12.07        11.98 o                         
  -3   5  22          0.29         -6.56         6.56 o                         
  -2   5  22          1.98         -3.06         7.46 o                         
  -1   5  22        102.77        113.27        17.30 o                         
   0   5  22         16.80          0.44         6.43 o                         
   1   5  22         46.29         76.81        14.42 o                         
   2   5  22         76.41         87.07        11.22 o                         
   3   5  22          0.39         -1.88         7.67 o                         
  -4   6  22         17.33         12.79        12.92 o                         
  -3   6  22          8.95         10.90        12.27 o                         
  -2   6  22         21.46         17.76         9.43 o                         
  -1   6  22         22.83         23.68        13.75 o                         
   0   6  22         41.28         30.19         8.14 o                         
   1   6  22         24.90         18.48        10.19 o                         
   2   6  22          1.88         -6.23         6.48 o                         
   3   6  22         75.27         74.04        11.79 o                         
  -3   7  22          0.38          1.81        13.75 o                         
  -2   7  22          5.74         15.13        12.53 o                         
  -1   7  22          8.82         -1.57         8.47 o                         
   0   7  22         32.88         36.11         9.08 o                         
   1   7  22         36.56         59.41        12.49 o                         
   2   7  22         16.44         14.64         8.06 o                         
  -2   8  22        177.99        228.45        29.89 o                         
  -1   8  22          0.08         -7.81         7.81 o                         
   0   8  22          2.17         12.35         7.30 o                         
   1   8  22          0.12         -5.99         5.99 o                         
  -5   0  23         39.04         54.09        21.09 o                         
  -3   0  23        273.26        287.91        37.59 o                         
  -1   0  23          0.76          7.33        12.83 o                         
   1   0  23          0.83          3.47         6.94 o                         
   3   0  23        263.43        261.58        33.92 o                         
  -5   1  23         27.28         38.09        18.79 o                         
  -4   1  23         65.91         82.29        15.87 o                         
  -3   1  23         66.60         80.91        15.14 o                         
  -2   1  23          0.85         -7.27         7.27 o                         
  -1   1  23        320.21        289.29        26.11 o                         
   0   1  23        475.56        495.67        35.33 o                         
   1   1  23         13.78         24.84         6.50 o                         
   2   1  23          0.75          2.17         4.93 o                         
   3   1  23         87.06         74.54        10.11 o                         
   4   1  23          0.35         -3.08         5.90 o                         
  -5   2  23         70.99         48.81        12.92 o                         
  -4   2  23         62.47         91.49        16.17 o                         
  -3   2  23         87.52        105.60        17.10 o                         
  -2   2  23          4.49          8.76         8.73 o                         
  -1   2  23         56.25         41.26        16.50 o                         
   0   2  23         81.10         83.96        15.43 o                         
   1   2  23         12.57         14.06         7.41 o                         
   2   2  23        404.86        416.58        20.51 o                         
   3   2  23          0.14          0.15         5.60 o                         
   4   2  23         53.34         44.81         9.22 o                         
  -4   3  23         92.73        125.15        22.92 o                         
  -3   3  23         77.59         77.79        25.21 o                         
  -2   3  23         39.76         45.45        12.27 o                         
  -1   3  23          0.00          4.71         8.47 o                         
   0   3  23         51.73         54.52        10.50 o                         
   1   3  23        320.51        324.38        22.82 o                         
   2   3  23          6.51         10.18        10.06 o                         
   3   3  23         44.10         34.08         7.56 o                         
  -4   4  23         53.84         59.02        13.39 o                         
  -3   4  23         43.56         55.50        13.43 o                         
  -2   4  23          4.57          9.44         8.73 o                         
  -1   4  23         90.37         88.93        16.27 o                         
   0   4  23          3.58          4.17         6.27 o                         
   1   4  23         21.82         20.73        12.02 o                         
   2   4  23        133.83        132.77        21.43 o                         
   3   4  23          0.38          3.12         4.92 o                         
  -4   5  23          3.97         19.25        17.42 o                         
  -3   5  23         34.81         26.50        10.56 o                         
  -2   5  23          2.17          3.60         8.99 o                         
  -1   5  23          1.58         19.49        10.13 o                         
   0   5  23         71.40         69.73        11.69 o                         
   1   5  23          1.30          7.08         7.81 o                         
   2   5  23          1.58         -2.87         6.16 o                         
   3   5  23        107.98         94.92        12.52 o                         
  -3   6  23         22.62         25.67        21.09 o                         
  -2   6  23         12.81         30.75        11.20 o                         
  -1   6  23          2.54          3.45         9.47 o                         
   0   6  23          2.28         -1.84         7.04 o                         
   1   6  23         43.51         50.21         9.97 o                         
   2   6  23         10.27          6.94         7.52 o                         
  -2   7  23        124.76        145.78        36.67 o                         
  -1   7  23        151.79        177.92        33.01 o                         
   0   7  23          1.51         -0.03         8.60 o                         
   1   7  23         29.35         30.23         9.07 o                         
  -4   0  24        150.69        130.19        28.42 o                         
  -2   0  24        183.20        191.62        31.17 o                         
   0   0  24          2.85          4.58        13.75 o                         
   2   0  24        369.58        393.82        38.97 o                         
  -4   1  24        109.69        115.50        17.82 o                         
  -3   1  24         48.22         56.98        14.09 o                         
  -2   1  24          4.69         -4.13        17.88 o                         
  -1   1  24          6.47          8.71         9.72 o                         
   0   1  24        306.35        232.58        48.60 o                         
   1   1  24          0.07          3.20         6.22 o                         
   2   1  24         92.51         83.07         9.99 o                         
   3   1  24         20.03         15.98        11.12 o                         
  -4   2  24        114.61        128.47        19.12 o                         
  -3   2  24         45.09         43.87        13.00 o                         
  -2   2  24          1.33          4.39         9.01 o                         
  -1   2  24         46.42         54.86        13.93 o                         
   0   2  24          1.41         -7.33        13.75 o                         
   1   2  24         98.54         84.01        12.38 o                         
   2   2  24        467.66        455.88        40.50 o                         
   3   2  24          1.99          6.64         5.63 o                         
  -4   3  24         55.83         53.94        13.57 o                         
  -3   3  24        196.53        184.58        27.51 o                         
  -2   3  24         10.39         31.41        11.86 o                         
  -1   3  24         26.21         31.65        11.86 o                         
   0   3  24         60.38         36.63         9.95 o                         
   1   3  24         41.52         45.45        11.79 o                         
   2   3  24          0.01         -1.35         6.71 o                         
   3   3  24         20.08         17.65         6.38 o                         
  -3   4  24         98.37        147.95        19.67 o                         
  -2   4  24          8.57         17.11        16.04 o                         
  -1   4  24         20.14        343.79        53.17 o                         
   0   4  24          0.00         -3.12         6.16 o                         
   1   4  24          6.87          1.72         6.63 o                         
   2   4  24         82.08         86.20        13.05 o                         
  -3   5  24          9.49         13.60        10.83 o                         
  -2   5  24         14.19         -0.19        11.46 o                         
  -1   5  24          6.18         12.28        10.68 o                         
   0   5  24         51.57         45.30        10.50 o                         
   1   5  24          2.26          3.60         8.01 o                         
   2   5  24         17.40         23.14         9.41 o                         
  -2   6  24          9.50         33.67        11.91 o                         
  -1   6  24         34.66         28.37        13.29 o                         
   0   6  24         31.05         35.96        10.21 o                         
   1   6  24          2.20         -1.04         7.53 o                         
  -3   0  25         93.65         93.51        24.75 o                         
  -1   0  25        414.79        456.65        49.52 o                         
   1   0  25          3.97         10.46         8.60 o                         
  -3   1  25          0.10        -10.71        12.83 o                         
  -2   1  25         50.19         59.83        32.55 o                         
  -1   1  25          1.70          7.43         9.63 o                         
   0   1  25          0.62         10.82         9.47 o                         
   1   1  25          3.04          3.26         6.75 o                         
   2   1  25         53.77         59.69         8.95 o                         
  -3   2  25        144.36        160.41        41.72 o                         
  -2   2  25         61.10         95.55        18.79 o                         
  -1   2  25         11.49         18.44        11.33 o                         
   0   2  25          0.19         -5.41        10.54 o                         
   1   2  25         36.05         29.04        10.01 o                         
   2   2  25         30.03         29.72         7.14 o                         
  -3   3  25         22.70         48.41        14.06 o                         
  -2   3  25          0.51          2.75        12.83 o                         
  -1   3  25         35.01         51.94        15.14 o                         
   0   3  25          3.56         -0.28         9.47 o                         
   1   3  25         10.20         23.25        10.73 o                         
   2   3  25          2.56         -3.55         7.07 o                         
  -2   4  25          0.26          7.03        10.33 o                         
  -1   4  25          1.90         -6.83         9.30 o                         
   0   4  25         24.54         22.92         9.13 o                         
   1   4  25          4.70         16.11        12.44 o                         
  -1   5  25         33.45         58.12        14.25 o                         
   0   5  25          0.10          7.38         9.71 o                         
  -2   0  26         15.66         33.00        18.34 o                         
   0   0  26        380.16        405.29        47.68 o                         
  -2   1  26         42.97         35.62        12.92 o                         
  -1   1  26        140.96        148.58        21.39 o                         
   0   1  26          0.11          9.81        10.96 o                         
   1   1  26          0.08         -6.16         6.16 o                         
  -2   2  26         23.45         27.05        12.97 o                         
  -1   2  26         34.82         35.23        13.43 o                         
   0   2  26         16.59          1.36        11.46 o                         
   1   2  26          2.73          0.92        11.00 o                         
  -1   3  26         61.00         83.83        17.18 o                         
   0   3  26          0.58          5.40        12.83 o                         
                                                                                
